# Supplementary material for: Ferroelectric, Switchable Dielectric and Nonlinear Optical Properties in Inorganic–Organic Lead-Free 1D Hybrids Based on Bi(III) and Azetidine: (C3NH8)2[BiCl5], (C3NH8)2[BiBr5]
Source: J Phys Chem Lett. 2024 Nov 15;15(47):11709–22. doi: 10.1021/acs.jpclett.4c02695 (PMC11613664; doi:10.1021/acs.jpclett.4c02695)
Supplement: Supplementary file 2 — jz4c02695_si_002.cif [file jz4c02695_si_002.cif]

 
data_global 
 
_audit_creation_method            SHELXL-97 
 
# PROCESSING SUMMARY ( IUCr Office Use Only) 
 
_journal_date_recd_electronic     ? 
_journal_date_from_coeditor       ? 
_journal_date_accepted            ? 
_journal_coeditor_code            ? 
 
# SUBMISSION DETAILS 
 
_publ_contact_author_name         'Bartosz Zarychta' 
_publ_contact_author_address 
; Faculty of Chemistry 
  University of Opole 
  Oleska 48 
  45-052 Opole 
  Poland 
; 
 
_publ_contact_author_email         bzarychta@uni.opole.pl 
_publ_contact_letter 
; Please consider this CIF submission for publication in
 
; 
_publ_requested_journal              
' ' 
_publ_requested_category             '' 
_publ_requested_coeditor             ? 
 
 
# TITLE AND AUTHOR LIST 
 
_publ_section_title 
;

;  
 
loop_ 
_publ_author_name 
_publ_author_address
 
 'Rok, Magdalena' 
; Faculty of Chemistry University of Wroclaw
  14 F. Joliot - Curie
  50-383 Wroc\/law 
  Poland 
; 
 'Jakubas, Ryszard' 
; Faculty of Chemistry University of Wroclaw
  14 F. Joliot - Curie
  50-383 Wroc\/law 
  Poland 
; 
 'Zarychta, Bartosz' 
; Institute of Chemistry 
  University of Opole 
  Oleska 48 
  45-052 Opole 
  Poland   
; 
 'Piecha-Bisiorek, Anna' 
; Faculty of Chemistry University of Wroclaw
  14 F. Joliot - Curie
  50-383 Wroc\/law 
  Poland 
; 
 'Durlak, Piotr' 
; Faculty of Chemistry University of Wroclaw
  14 F. Joliot - Curie
  50-383 Wroc\/law 
  Poland 
; 

 'Bator, Gra\.zyna' 
; Faculty of Chemistry University of Wroclaw
  14 F. Joliot - Curie
  50-383 Wroc\/law 
  Poland 
; 
 'Zar\;eba, Jan' 
; Faculty of Chemistry 
  Wroc\/law University of Science and Technology 
  Wybrze\.ze Wyspia\'nskiego 27 
  50-370 Wroc\/law 
  Poland 
;

 'Zamponi, Michaela' 
; Forschungszentrum J\"ulich GmbH
  J\"ulich Centre for Neutron Science (JCNS) 
  Heinz Maier-Leibnitz Zentrum (MLZ)
  Lichtenbergstr. 1
  85748 Garching
  Germany
;

# start Validation Reply Form
_vrf_PLAT342_BiCl140K
;
PROBLEM: Low Bond Precision on  C-C Bonds ...............    0.06667 Ang.  
RESPONSE: The C-C bond precision is low due to the disordered organic 
part of the structure. Moreover, TWINed structure below 
phase transition temperature may influence 
the bond precision as the measured data for the sample 
are of a lower accuracy.
;
_vrf_PLAT987_BiCl140K
;
PROBLEM: The Flack x is >> 0 -  Do a BASF/TWIN Refinement     Please Check 
RESPONSE: The refinement was made against merged data (HKLF 4) from TWIN 
reduction process. 
The TWIN refinement was performed.
;
_vrf_PLAT242_BiCl240K
;
PROBLEM: Low    'MainMol' Ueq as Compared to Neighbors of        Bi1 Check 
RESPONSE: The false alarm may occur for terminal groups as 
indicated by checkcif dictionary. Additionally, here in the 
case of Bi1 atom the disordered ligands are present, which 
may influence the checkcif test.
;
_vrf_PLAT342_BiBr200K
;
PROBLEM: Low Bond Precision on  C-C Bonds ...............    0.06333 Ang.  
RESPONSE: The C-C bond precision is low due to the disordered organic 
part of the structure. Moreover, TWINed structure below 
phase transition temperature may influence 
the bond precision as the measured data for the sample 
are of a lower accuracy.
;
_vrf_PLAT987_BiBr200K
;
PROBLEM: The Flack x is >> 0 -  Do a BASF/TWIN Refinement     Please Check 
RESPONSE: The refinement was made against merged data (HKLF 4) from TWIN 
reduction process. 
The TWIN refinement was performed.
;
_vrf_PLAT242_BiBr250K
;
PROBLEM: Low    'MainMol' Ueq as Compared to Neighbors of        Bi1 Check 
RESPONSE: The false alarm may occur for terminal groups as 
indicated by checkcif dictionary. Additionally, here in the 
case of Bi1 atom the disordered ligands are present, which 
may influence the checkcif test.
;
# end Validation Reply Form


#############################################################################   
data_BiCl140K
 
_audit_creation_method            'SHELXL-2014/7'
_shelx_SHELXL_version_number      '2014/7'
_chemical_name_systematic         ?
_chemical_name_common             ?
_chemical_melting_point           ?
_chemical_formula_moiety          
'4(C3 H8 N) 2(BiCl5)'
_chemical_formula_sum
 'C12 H32 Bi2 Cl10 N4' 
_chemical_formula_weight          1004.87

loop_
 _atom_type_symbol
 _atom_type_description
 _atom_type_scat_dispersion_real
 _atom_type_scat_dispersion_imag
 _atom_type_scat_source
 'C'  'C'   0.0033   0.0016
 'International Tables Vol C Tables 4.2.6.8 and 6.1.1.4'
 'H'  'H'   0.0000   0.0000
 'International Tables Vol C Tables 4.2.6.8 and 6.1.1.4'
 'Bi'  'Bi'  -4.1077  10.2566
 'International Tables Vol C Tables 4.2.6.8 and 6.1.1.4'
 'Cl'  'Cl'   0.1484   0.1585
 'International Tables Vol C Tables 4.2.6.8 and 6.1.1.4'
 'N'  'N'   0.0061   0.0033
 'International Tables Vol C Tables 4.2.6.8 and 6.1.1.4'
 
_space_group_crystal_system       monoclinic
_space_group_IT_number            4
_space_group_name_H-M_alt         'P 21'
_space_group_name_Hall            'P 2yb'
 
_shelx_space_group_comment
;
The symmetry employed for this shelxl refinement is uniquely defined
by the following loop, which should always be used as a source of
symmetry information in preference to the above space-group names.
They are only intended as comments.
;
 
loop_
 _space_group_symop_operation_xyz
 'x, y, z'
 '-x, y+1/2, -z'
 
_cell_length_a                    10.8163(9)
_cell_length_b                    7.9049(5)
_cell_length_c                    16.7603(12)
_cell_angle_alpha                 90
_cell_angle_beta                  91.253(8)
_cell_angle_gamma                 90
_cell_volume                      1432.70(18)
_cell_formula_units_Z             2
_cell_measurement_temperature     140.0
_cell_measurement_reflns_used     4975
_cell_measurement_theta_min       2.849
_cell_measurement_theta_max       25.999
 
_exptl_crystal_description        'pillar'
_exptl_crystal_colour             'colorless'
_exptl_crystal_density_meas       ?
_exptl_crystal_density_method     ?
_exptl_crystal_density_diffrn     2.329          
_exptl_crystal_F_000              936
_exptl_transmission_factor_min    ?
_exptl_transmission_factor_max    ?
_exptl_crystal_size_max           0.3
_exptl_crystal_size_mid           0.25
_exptl_crystal_size_min           0.125
_exptl_absorpt_coefficient_mu     13.208
_exptl_absorpt_correction_T_min                   0.45537
_exptl_absorpt_correction_T_max                   1.00000
_exptl_absorpt_correction_type            multi-scan
_exptl_absorpt_process_details
;
CrysAlisPro 1.171.41.93a (Rigaku Oxford Diffraction, 2020)
Empirical absorption correction using spherical harmonics,
implemented in SCALE3 ABSPACK scaling algorithm.
;
_oxdiff_exptl_absorpt_empirical_full_min           0.537
_oxdiff_exptl_absorpt_empirical_full_max           2.207
_oxdiff_exptl_absorpt_empirical_details
;
Empirical correction (ABSPACK) includes:
- Absorption correction using spherical harmonics
- Frame scaling
;

_diffrn_ambient_temperature       140.0
_diffrn_radiation_wavelength      0.71073
_diffrn_radiation_type            MoK\a
_diffrn_radiation_source 'Enhance (Mo) X-ray Source'
_diffrn_radiation_monochromator   'graphite'
_diffrn_measurement_device_type     'Oxford Diffraction Xcalibur System'
_diffrn_measurement_device        '4-circle kappa geometry goniometer'
_diffrn_measurement_method        '\w--scan' 
_diffrn_detector_area_resol_mean  10.4508
_diffrn_standards_number             0 
_diffrn_standards_interval_count     0 
_diffrn_standards_interval_time      0 
_diffrn_standards_decay_%            0 
_diffrn_reflns_number             4975
_diffrn_reflns_av_unetI/netI      0.0699
_diffrn_reflns_av_R_equivalents    ?
_diffrn_reflns_limit_h_min        -13
_diffrn_reflns_limit_h_max        13
_diffrn_reflns_limit_k_min        -9
_diffrn_reflns_limit_k_max        9
_diffrn_reflns_limit_l_min        -20
_diffrn_reflns_limit_l_max        20
_diffrn_reflns_theta_min          2.849
_diffrn_reflns_theta_max          25.999
_diffrn_reflns_theta_full         25.242
_diffrn_measured_fraction_theta_max   0.998
_diffrn_measured_fraction_theta_full  0.998
_diffrn_reflns_Laue_measured_fraction_max    0.998
_diffrn_reflns_Laue_measured_fraction_full   0.998
_diffrn_reflns_point_group_measured_fraction_max   0.999
_diffrn_reflns_point_group_measured_fraction_full  0.999
_reflns_number_total              4975
_reflns_number_gt                 4525
_reflns_threshold_expression      'I > 2\s(I)'
_reflns_Friedel_coverage          0.858
_reflns_Friedel_fraction_max      1.000
_reflns_Friedel_fraction_full     1.000
 
_reflns_special_details
;
 _reflns_Friedel_fraction is defined as the number of unique
 Friedel pairs measured divided by the number that would be
 possible theoretically, ignoring centric projections and
 systematic absences.
;
 
_computing_data_collection        'CrysAlis CCD, Oxford Diffraction, 2007'
_computing_cell_refinement        'CrysAlis RED, Oxford Diffraction, 2007'
_computing_data_reduction         'CrysAlis RED, Oxford Diffraction, 2007'
_computing_structure_solution     'SHELXL-2014/7 (Sheldrick, 2014)'
_computing_structure_refinement   'SHELXL-2014/7 (Sheldrick, 2014)'
_computing_molecular_graphics     'Mercury 2020.3.0 (Macrae et al., 2020)'

_refine_special_details
;
 Refined as a 2-component twin.
;
_refine_ls_structure_factor_coef  Fsqd
_refine_ls_matrix_type            full
_refine_ls_weighting_scheme       calc
_refine_ls_weighting_details
'w=1/[\s^2^(Fo^2^)+(0.0794P)^2^+20.4154P] where P=(Fo^2^+2Fc^2^)/3'
_atom_sites_solution_primary      ?
_atom_sites_solution_secondary    ?
_atom_sites_solution_hydrogens    geom
_refine_ls_hydrogen_treatment     constr
_refine_ls_extinction_method      none
_refine_ls_extinction_coef        .
_refine_ls_abs_structure_details
;
 Classical Flack method preferred over Parsons because s.u. lower.
;
_refine_ls_abs_structure_Flack    0.476(18)
_chemical_absolute_configuration  ?
_refine_ls_number_reflns          4975
_refine_ls_number_parameters      299
_refine_ls_number_restraints      229
_refine_ls_R_factor_all           0.0652
_refine_ls_R_factor_gt            0.0592
_refine_ls_wR_factor_ref          0.1430
_refine_ls_wR_factor_gt           0.1401
_refine_ls_goodness_of_fit_ref    1.051
_refine_ls_restrained_S_all       1.028
_refine_ls_shift/su_max           0.000
_refine_ls_shift/su_mean          0.000
 
loop_
 _atom_site_label
 _atom_site_type_symbol
 _atom_site_fract_x
 _atom_site_fract_y
 _atom_site_fract_z
 _atom_site_U_iso_or_equiv
 _atom_site_adp_type
 _atom_site_occupancy
 _atom_site_site_symmetry_order  
 _atom_site_calc_flag
 _atom_site_refinement_flags_posn
 _atom_site_refinement_flags_adp
 _atom_site_refinement_flags_occupancy
 _atom_site_disorder_assembly
 _atom_site_disorder_group
Bi1 Bi 0.15269(10) 0.92990(15) 0.07436(7) 0.0195(4) Uani 1 1 d . . . . .
Cl1A Cl -0.007(2) 0.863(4) 0.1822(16) 0.052(7) Uani 0.5 1 d . . P A 1
Cl1B Cl 0.0016(17) 0.978(5) 0.1895(13) 0.040(6) Uani 0.5 1 d . . P A 2
Cl2 Cl 0.2948(9) 0.969(3) -0.0589(6) 0.075(5) Uani 1 1 d . . . . .
Cl3 Cl -0.0333(10) 1.1334(17) -0.0055(7) 0.057(3) Uani 1 1 d . . . . .
Cl4 Cl 0.3027(10) 0.7342(17) 0.1485(9) 0.058(3) Uani 1 1 d . . . . .
Cl4A Cl 0.2487(13) 1.1987(17) 0.1296(10) 0.078(5) Uani 1 1 d . . . . .
Bi11 Bi 0.64437(11) 0.98709(14) 0.43282(8) 0.0207(4) Uani 1 1 d . . . . .
Cl11 Cl 0.4890(8) 0.9559(18) 0.3119(6) 0.043(3) Uani 1 1 d . . . . .
Cl21 Cl 0.7810(7) 1.0414(12) 0.5715(6) 0.030(2) Uani 1 1 d . . . . .
Cl31 Cl 0.5581(8) 0.6678(12) 0.4916(6) 0.035(2) Uani 1 1 d . . . . .
Cl41 Cl 0.7220(9) 1.2731(14) 0.3838(6) 0.040(2) Uani 1 1 d . . . . .
Cl42 Cl 0.8094(9) 0.8276(17) 0.3618(7) 0.049(3) Uani 1 1 d . . . . .
N1 N 0.961(6) 0.397(13) 0.164(5) 0.039(11) Uani 0.5 1 d . U P B 1
H1C H 1.0245 0.3434 0.1423 0.047 Uiso 0.5 1 calc R U P B 1
H1D H 0.9044 0.4240 0.1270 0.047 Uiso 0.5 1 calc R U P B 1
C1 C 0.909(7) 0.306(13) 0.236(5) 0.042(11) Uani 0.5 1 d . U P B 1
H1A H 0.9364 0.1902 0.2425 0.050 Uiso 0.5 1 calc R U P B 1
H1B H 0.8203 0.3170 0.2414 0.050 Uiso 0.5 1 calc R U P B 1
C2 C 0.992(8) 0.447(16) 0.287(6) 0.042(12) Uani 0.5 1 d . U P B 1
H2A H 0.9467 0.5049 0.3286 0.050 Uiso 0.5 1 calc R U P B 1
H2B H 1.0707 0.4052 0.3075 0.050 Uiso 0.5 1 calc R U P B 1
C3 C 0.999(7) 0.540(13) 0.214(5) 0.044(11) Uani 0.5 1 d . U P B 1
H3A H 1.0824 0.5793 0.2033 0.053 Uiso 0.5 1 calc R U P B 1
H3B H 0.9415 0.6342 0.2109 0.053 Uiso 0.5 1 calc R U P B 1
N1A N 1.012(5) 0.413(13) 0.169(4) 0.039(11) Uani 0.5 1 d . U P C 2
H1AC H 1.0174 0.3060 0.1535 0.047 Uiso 0.5 1 calc R U P C 2
H1AD H 1.0270 0.4837 0.1288 0.047 Uiso 0.5 1 calc R U P C 2
C1A C 0.888(6) 0.456(16) 0.216(5) 0.043(11) Uani 0.5 1 d . U P C 2
H1AA H 0.8446 0.5544 0.1947 0.051 Uiso 0.5 1 calc R U P C 2
H1AB H 0.8328 0.3606 0.2202 0.051 Uiso 0.5 1 calc R U P C 2
C2A C 0.957(7) 0.490(18) 0.287(6) 0.040(12) Uani 0.5 1 d . U P C 2
H2AA H 0.9406 0.4116 0.3300 0.047 Uiso 0.5 1 calc R U P C 2
H2AB H 0.9504 0.6064 0.3053 0.047 Uiso 0.5 1 calc R U P C 2
C3A C 1.082(5) 0.451(14) 0.241(4) 0.037(11) Uani 0.5 1 d . U P C 2
H3AA H 1.1356 0.5483 0.2361 0.044 Uiso 0.5 1 calc R U P C 2
H3AB H 1.1271 0.3545 0.2622 0.044 Uiso 0.5 1 calc R U P C 2
N2 N 0.218(2) 0.941(5) 0.4414(18) 0.036(8) Uani 1 1 d . U . . .
H2C H 0.2856 0.9926 0.4602 0.043 Uiso 1 1 calc R U . . .
H2D H 0.2274 0.8294 0.4414 0.043 Uiso 1 1 calc R U . . .
C4 C 0.170(4) 1.011(7) 0.363(3) 0.050(10) Uani 1 1 d . U . . .
H4A H 0.1338 0.9273 0.3278 0.060 Uiso 1 1 calc R U . . .
H4B H 0.2292 1.0815 0.3358 0.060 Uiso 1 1 calc R U . . .
C5 C 0.076(3) 1.111(7) 0.410(3) 0.048(10) Uani 1 1 d . U . . .
H5A H 0.0994 1.2278 0.4191 0.058 Uiso 1 1 calc R U . . .
H5B H -0.0074 1.1022 0.3887 0.058 Uiso 1 1 calc R U . . .
C6 C 0.101(4) 0.999(8) 0.480(3) 0.053(10) Uani 1 1 d . U . . .
H6A H 0.0401 0.9105 0.4864 0.064 Uiso 1 1 calc R U . . .
H6B H 0.1149 1.0603 0.5297 0.064 Uiso 1 1 calc R U . . .
N11 N 0.474(3) 0.555(5) 0.314(2) 0.046(8) Uani 1 1 d . U . . .
H11C H 0.5037 0.5521 0.3638 0.055 Uiso 1 1 calc R U . . .
H11D H 0.4212 0.6408 0.3074 0.055 Uiso 1 1 calc R U . . .
C11 C 0.423(3) 0.392(5) 0.286(3) 0.035(8) Uani 1 1 d . U . . .
H11A H 0.3399 0.3990 0.2639 0.042 Uiso 1 1 calc R U . . .
H11B H 0.4296 0.3022 0.3258 0.042 Uiso 1 1 calc R U . . .
C21 C 0.520(3) 0.387(6) 0.226(2) 0.037(8) Uani 1 1 d . U . . .
H21A H 0.5773 0.2931 0.2336 0.044 Uiso 1 1 calc R U . . .
H21B H 0.4877 0.3887 0.1718 0.044 Uiso 1 1 calc R U . . .
C31 C 0.572(3) 0.549(6) 0.252(2) 0.038(8) Uani 1 1 d . U . . .
H31A H 0.5652 0.6379 0.2121 0.045 Uiso 1 1 calc R U . . .
H31B H 0.6557 0.5418 0.2739 0.045 Uiso 1 1 calc R U . . .
N21 N 0.733(3) 0.900(7) 0.061(2) 0.066(11) Uani 1 1 d . U . . .
H21C H 0.7480 0.7902 0.0662 0.079 Uiso 1 1 calc R U . . .
H21D H 0.7976 0.9529 0.0406 0.079 Uiso 1 1 calc R U . . .
C41 C 0.694(3) 0.975(8) 0.133(3) 0.055(11) Uani 1 1 d . U . . .
H41A H 0.7410 1.0749 0.1484 0.066 Uiso 1 1 calc R U . . .
H41B H 0.6894 0.8964 0.1772 0.066 Uiso 1 1 calc R U . . .
C51 C 0.574(4) 1.015(9) 0.097(3) 0.063(12) Uani 1 1 d . U . . .
H51A H 0.5567 1.1350 0.0939 0.076 Uiso 1 1 calc R U . . .
H51B H 0.5059 0.9548 0.1211 0.076 Uiso 1 1 calc R U . . .
C61 C 0.614(4) 0.938(9) 0.017(3) 0.062(11) Uani 1 1 d . U . . .
H61A H 0.5678 0.8382 0.0008 0.075 Uiso 1 1 calc R U . . .
H61B H 0.6214 1.0185 -0.0258 0.075 Uiso 1 1 calc R U . . .
 
loop_
 _atom_site_aniso_label
 _atom_site_aniso_U_11
 _atom_site_aniso_U_22
 _atom_site_aniso_U_33
 _atom_site_aniso_U_23
 _atom_site_aniso_U_13
 _atom_site_aniso_U_12
Bi1 0.0155(7) 0.0264(9) 0.0165(7) -0.0004(6) -0.0012(4) 0.0005(5)
Cl1A 0.052(15) 0.055(17) 0.050(16) 0.014(16) 0.030(12) 0.024(15)
Cl1B 0.024(10) 0.07(2) 0.028(11) -0.016(15) 0.012(7) -0.016(13)
Cl2 0.040(5) 0.150(16) 0.036(6) -0.012(10) 0.016(4) -0.005(8)
Cl3 0.074(8) 0.049(8) 0.047(7) -0.005(6) -0.028(6) 0.027(6)
Cl4 0.046(6) 0.043(7) 0.084(9) 0.014(7) -0.030(6) 0.000(5)
Cl4A 0.100(10) 0.032(7) 0.099(12) -0.021(7) -0.061(9) 0.004(7)
Bi11 0.0244(8) 0.0152(8) 0.0222(7) -0.0004(6) -0.0025(5) -0.0033(5)
Cl11 0.051(5) 0.046(9) 0.029(5) -0.002(6) -0.018(4) 0.001(5)
Cl21 0.032(4) 0.023(4) 0.033(5) 0.000(4) -0.013(4) 0.002(3)
Cl31 0.034(5) 0.019(5) 0.053(6) 0.006(4) 0.002(4) -0.003(4)
Cl41 0.060(6) 0.030(6) 0.031(5) 0.010(5) -0.013(4) -0.018(5)
Cl42 0.039(5) 0.069(9) 0.040(6) -0.013(6) 0.017(4) -0.001(5)
N1 0.03(2) 0.06(3) 0.026(18) 0.004(19) -0.002(19) 0.00(2)
C1 0.03(2) 0.06(3) 0.03(2) 0.01(2) 0.001(19) 0.01(2)
C2 0.03(2) 0.06(3) 0.029(18) 0.00(2) 0.00(2) 0.01(2)
C3 0.03(2) 0.07(3) 0.031(19) 0.002(19) 0.004(19) 0.00(2)
N1A 0.03(2) 0.07(3) 0.022(18) 0.01(2) 0.008(19) 0.00(2)
C1A 0.03(2) 0.07(3) 0.028(19) 0.01(2) -0.003(17) 0.01(2)
C2A 0.02(2) 0.07(3) 0.027(18) 0.00(2) -0.001(19) 0.01(2)
C3A 0.02(2) 0.06(3) 0.024(18) 0.00(2) 0.006(17) 0.00(2)
N2 0.027(12) 0.042(19) 0.039(17) 0.009(17) -0.004(11) 0.010(13)
C4 0.040(18) 0.07(3) 0.040(19) 0.014(19) 0.002(15) 0.016(19)
C5 0.034(18) 0.05(2) 0.06(2) 0.006(19) -0.013(16) 0.005(16)
C6 0.051(18) 0.06(2) 0.05(2) 0.01(2) 0.012(16) 0.009(18)
N11 0.072(19) 0.034(18) 0.032(18) -0.012(14) 0.021(14) -0.014(15)
C11 0.044(18) 0.027(19) 0.035(18) -0.013(16) -0.005(14) -0.003(15)
C21 0.040(18) 0.04(2) 0.026(17) -0.016(16) -0.006(13) 0.009(15)
C31 0.047(18) 0.039(19) 0.027(18) -0.015(16) 0.001(14) 0.015(15)
N21 0.043(16) 0.09(3) 0.06(2) -0.01(2) 0.008(14) 0.004(19)
C41 0.036(16) 0.09(3) 0.039(19) 0.01(2) 0.003(14) 0.02(2)
C51 0.039(17) 0.10(3) 0.05(2) 0.00(2) 0.000(16) 0.02(2)
C61 0.045(18) 0.08(3) 0.06(2) -0.01(2) -0.006(16) 0.01(2)
 
_geom_special_details
;
 All esds (except the esd in the dihedral angle between two l.s. planes)
 are estimated using the full covariance matrix.  The cell esds are taken
 into account individually in the estimation of esds in distances, angles
 and torsion angles; correlations between esds in cell parameters are only
 used when they are defined by crystal symmetry.  An approximate (isotropic)
 treatment of cell esds is used for estimating esds involving l.s. planes.
;
 
loop_
 _geom_bond_atom_site_label_1
 _geom_bond_atom_site_label_2
 _geom_bond_distance
 _geom_bond_site_symmetry_2
 _geom_bond_publ_flag
Bi1 Cl4A 2.531(12) . ?
Bi1 Cl4 2.546(11) . ?
Bi1 Cl1A 2.58(2) . ?
Bi1 Cl1B 2.58(2) . ?
Bi1 Cl2 2.756(10) . ?
Bi1 Cl3 2.883(10) . ?
Bi1 Cl3 2.903(12) 2_545 ?
Cl3 Bi1 2.903(12) 2 ?
Bi11 Cl42 2.508(10) . ?
Bi11 Cl41 2.554(10) . ?
Bi11 Cl11 2.616(9) . ?
Bi11 Cl21 2.760(9) . ?
Bi11 Cl31 2.873(10) . ?
Bi11 Cl31 2.926(9) 2_656 ?
Cl31 Bi11 2.926(9) 2_646 ?
N1 C3 1.46(13) . ?
N1 C1 1.53(11) . ?
N1 H1C 0.8900 . ?
N1 H1D 0.8900 . ?
C1 C2 1.66(15) . ?
C1 H1A 0.9700 . ?
C1 H1B 0.9700 . ?
C2 C3 1.44(14) . ?
C2 H2A 0.9700 . ?
C2 H2B 0.9700 . ?
C3 H3A 0.9700 . ?
C3 H3B 0.9700 . ?
N1A C3A 1.44(10) . ?
N1A C1A 1.60(10) . ?
N1A H1AC 0.8900 . ?
N1A H1AD 0.8900 . ?
C1A C2A 1.42(12) . ?
C1A H1AA 0.9700 . ?
C1A H1AB 0.9700 . ?
C2A C3A 1.60(10) . ?
C2A H2AA 0.9700 . ?
C2A H2AB 0.9700 . ?
C3A H3AA 0.9700 . ?
C3A H3AB 0.9700 . ?
N2 C4 1.50(5) . ?
N2 C6 1.50(5) . ?
N2 H2C 0.8900 . ?
N2 H2D 0.8900 . ?
C4 C5 1.51(6) . ?
C4 H4A 0.9700 . ?
C4 H4B 0.9700 . ?
C5 C6 1.48(6) . ?
C5 H5A 0.9700 . ?
C5 H5B 0.9700 . ?
C6 H6A 0.9700 . ?
C6 H6B 0.9700 . ?
N11 C11 1.47(5) . ?
N11 C31 1.50(5) . ?
N11 H11C 0.8900 . ?
N11 H11D 0.8900 . ?
C11 C21 1.47(5) . ?
C11 H11A 0.9700 . ?
C11 H11B 0.9700 . ?
C21 C31 1.46(6) . ?
C21 H21A 0.9700 . ?
C21 H21B 0.9700 . ?
C31 H31A 0.9700 . ?
C31 H31B 0.9700 . ?
N21 C41 1.41(6) . ?
N21 C61 1.50(5) . ?
N21 H21C 0.8900 . ?
N21 H21D 0.8900 . ?
C41 C51 1.45(5) . ?
C41 H41A 0.9700 . ?
C41 H41B 0.9700 . ?
C51 C61 1.54(7) . ?
C51 H51A 0.9700 . ?
C51 H51B 0.9700 . ?
C61 H61A 0.9700 . ?
C61 H61B 0.9700 . ?
 
loop_
 _geom_angle_atom_site_label_1
 _geom_angle_atom_site_label_2
 _geom_angle_atom_site_label_3
 _geom_angle
 _geom_angle_site_symmetry_1
 _geom_angle_site_symmetry_3
 _geom_angle_publ_flag
Cl4A Bi1 Cl4 94.6(4) . . ?
Cl4A Bi1 Cl1A 101.0(9) . . ?
Cl4 Bi1 Cl1A 87.8(6) . . ?
Cl4A Bi1 Cl1B 82.1(8) . . ?
Cl4 Bi1 Cl1B 97.6(8) . . ?
Cl4A Bi1 Cl2 88.4(6) . . ?
Cl4 Bi1 Cl2 95.9(5) . . ?
Cl1A Bi1 Cl2 169.7(9) . . ?
Cl1B Bi1 Cl2 164.1(10) . . ?
Cl4A Bi1 Cl3 88.7(4) . . ?
Cl4 Bi1 Cl3 175.3(4) . . ?
Cl1A Bi1 Cl3 88.2(6) . . ?
Cl1B Bi1 Cl3 79.5(8) . . ?
Cl2 Bi1 Cl3 87.5(4) . . ?
Cl4A Bi1 Cl3 176.8(4) . 2_545 ?
Cl4 Bi1 Cl3 88.7(4) . 2_545 ?
Cl1A Bi1 Cl3 79.3(9) . 2_545 ?
Cl1B Bi1 Cl3 97.7(7) . 2_545 ?
Cl2 Bi1 Cl3 91.1(5) . 2_545 ?
Cl3 Bi1 Cl3 88.06(8) . 2_545 ?
Bi1 Cl3 Bi1 159.2(5) . 2 ?
Cl42 Bi11 Cl41 92.9(4) . . ?
Cl42 Bi11 Cl11 92.1(4) . . ?
Cl41 Bi11 Cl11 92.5(4) . . ?
Cl42 Bi11 Cl21 96.0(3) . . ?
Cl41 Bi11 Cl21 87.7(3) . . ?
Cl11 Bi11 Cl21 171.9(3) . . ?
Cl42 Bi11 Cl31 87.8(4) . . ?
Cl41 Bi11 Cl31 178.7(3) . . ?
Cl11 Bi11 Cl31 88.6(4) . . ?
Cl21 Bi11 Cl31 91.1(3) . . ?
Cl42 Bi11 Cl31 176.7(3) . 2_656 ?
Cl41 Bi11 Cl31 87.8(3) . 2_656 ?
Cl11 Bi11 Cl31 84.7(3) . 2_656 ?
Cl21 Bi11 Cl31 87.2(3) . 2_656 ?
Cl31 Bi11 Cl31 91.64(11) . 2_656 ?
Bi11 Cl31 Bi11 146.0(4) . 2_646 ?
C3 N1 C1 91(7) . . ?
C3 N1 H1C 113.5 . . ?
C1 N1 H1C 113.5 . . ?
C3 N1 H1D 113.5 . . ?
C1 N1 H1D 113.5 . . ?
H1C N1 H1D 110.8 . . ?
N1 C1 C2 84(7) . . ?
N1 C1 H1A 114.7 . . ?
C2 C1 H1A 114.7 . . ?
N1 C1 H1B 114.7 . . ?
C2 C1 H1B 114.7 . . ?
H1A C1 H1B 111.8 . . ?
C3 C2 C1 87(7) . . ?
C3 C2 H2A 114.2 . . ?
C1 C2 H2A 114.2 . . ?
C3 C2 H2B 114.2 . . ?
C1 C2 H2B 114.2 . . ?
H2A C2 H2B 111.4 . . ?
C2 C3 N1 94(8) . . ?
C2 C3 H3A 112.9 . . ?
N1 C3 H3A 112.9 . . ?
C2 C3 H3B 112.9 . . ?
N1 C3 H3B 112.9 . . ?
H3A C3 H3B 110.3 . . ?
C3A N1A C1A 89(6) . . ?
C3A N1A H1AC 113.9 . . ?
C1A N1A H1AC 113.9 . . ?
C3A N1A H1AD 113.9 . . ?
C1A N1A H1AD 113.9 . . ?
H1AC N1A H1AD 111.1 . . ?
C2A C1A N1A 91(6) . . ?
C2A C1A H1AA 113.4 . . ?
N1A C1A H1AA 113.4 . . ?
C2A C1A H1AB 113.4 . . ?
N1A C1A H1AB 113.4 . . ?
H1AA C1A H1AB 110.7 . . ?
C1A C2A C3A 89(7) . . ?
C1A C2A H2AA 113.8 . . ?
C3A C2A H2AA 113.8 . . ?
C1A C2A H2AB 113.8 . . ?
C3A C2A H2AB 113.8 . . ?
H2AA C2A H2AB 111.0 . . ?
N1A C3A C2A 91(5) . . ?
N1A C3A H3AA 113.5 . . ?
C2A C3A H3AA 113.5 . . ?
N1A C3A H3AB 113.5 . . ?
C2A C3A H3AB 113.5 . . ?
H3AA C3A H3AB 110.8 . . ?
C4 N2 C6 89(3) . . ?
C4 N2 H2C 113.8 . . ?
C6 N2 H2C 113.8 . . ?
C4 N2 H2D 113.8 . . ?
C6 N2 H2D 113.8 . . ?
H2C N2 H2D 111.0 . . ?
N2 C4 C5 88(3) . . ?
N2 C4 H4A 114.0 . . ?
C5 C4 H4A 114.0 . . ?
N2 C4 H4B 114.0 . . ?
C5 C4 H4B 114.0 . . ?
H4A C4 H4B 111.2 . . ?
C6 C5 C4 90(4) . . ?
C6 C5 H5A 113.7 . . ?
C4 C5 H5A 113.7 . . ?
C6 C5 H5B 113.7 . . ?
C4 C5 H5B 113.7 . . ?
H5A C5 H5B 111.0 . . ?
C5 C6 N2 89(3) . . ?
C5 C6 H6A 113.9 . . ?
N2 C6 H6A 113.9 . . ?
C5 C6 H6B 113.9 . . ?
N2 C6 H6B 113.9 . . ?
H6A C6 H6B 111.1 . . ?
C11 N11 C31 91(3) . . ?
C11 N11 H11C 113.4 . . ?
C31 N11 H11C 113.4 . . ?
C11 N11 H11D 113.4 . . ?
C31 N11 H11D 113.4 . . ?
H11C N11 H11D 110.7 . . ?
N11 C11 C21 88(3) . . ?
N11 C11 H11A 113.9 . . ?
C21 C11 H11A 113.9 . . ?
N11 C11 H11B 113.9 . . ?
C21 C11 H11B 113.9 . . ?
H11A C11 H11B 111.1 . . ?
C31 C21 C11 93(3) . . ?
C31 C21 H21A 113.1 . . ?
C11 C21 H21A 113.1 . . ?
C31 C21 H21B 113.1 . . ?
C11 C21 H21B 113.1 . . ?
H21A C21 H21B 110.5 . . ?
C21 C31 N11 88(3) . . ?
C21 C31 H31A 114.1 . . ?
N11 C31 H31A 114.1 . . ?
C21 C31 H31B 114.1 . . ?
N11 C31 H31B 114.1 . . ?
H31A C31 H31B 111.2 . . ?
C41 N21 C61 94(3) . . ?
C41 N21 H21C 113.0 . . ?
C61 N21 H21C 113.0 . . ?
C41 N21 H21D 113.0 . . ?
C61 N21 H21D 113.0 . . ?
H21C N21 H21D 110.4 . . ?
N21 C41 C51 91(4) . . ?
N21 C41 H41A 113.5 . . ?
C51 C41 H41A 113.5 . . ?
N21 C41 H41B 113.5 . . ?
C51 C41 H41B 113.5 . . ?
H41A C41 H41B 110.8 . . ?
C41 C51 C61 90(3) . . ?
C41 C51 H51A 113.6 . . ?
C61 C51 H51A 113.6 . . ?
C41 C51 H51B 113.6 . . ?
C61 C51 H51B 113.6 . . ?
H51A C51 H51B 110.8 . . ?
N21 C61 C51 85(3) . . ?
N21 C61 H61A 114.5 . . ?
C51 C61 H61A 114.5 . . ?
N21 C61 H61B 114.5 . . ?
C51 C61 H61B 114.5 . . ?
H61A C61 H61B 111.6 . . ?
 
loop_
 _geom_torsion_atom_site_label_1
 _geom_torsion_atom_site_label_2
 _geom_torsion_atom_site_label_3
 _geom_torsion_atom_site_label_4
 _geom_torsion
 _geom_torsion_site_symmetry_1
 _geom_torsion_site_symmetry_2
 _geom_torsion_site_symmetry_3
 _geom_torsion_site_symmetry_4
 _geom_torsion_publ_flag
C3 N1 C1 C2 -15(6) . . . . ?
N1 C1 C2 C3 16(6) . . . . ?
C1 C2 C3 N1 -16(6) . . . . ?
C1 N1 C3 C2 18(7) . . . . ?
C3A N1A C1A C2A -1(9) . . . . ?
N1A C1A C2A C3A 1(8) . . . . ?
C1A N1A C3A C2A 1(8) . . . . ?
C1A C2A C3A N1A -1(9) . . . . ?
C6 N2 C4 C5 16(4) . . . . ?
N2 C4 C5 C6 -16(4) . . . . ?
C4 C5 C6 N2 16(4) . . . . ?
C4 N2 C6 C5 -16(4) . . . . ?
C31 N11 C11 C21 0(3) . . . . ?
N11 C11 C21 C31 0(3) . . . . ?
C11 C21 C31 N11 0(3) . . . . ?
C11 N11 C31 C21 0(3) . . . . ?
C61 N21 C41 C51 1(5) . . . . ?
N21 C41 C51 C61 -1(5) . . . . ?
C41 N21 C61 C51 -1(5) . . . . ?
C41 C51 C61 N21 1(5) . . . . ?
 
loop_
 _geom_hbond_atom_site_label_D 
 _geom_hbond_atom_site_label_H 
 _geom_hbond_atom_site_label_A 
 _geom_hbond_distance_DH 
 _geom_hbond_distance_HA 
 _geom_hbond_distance_DA 
 _geom_hbond_angle_DHA 
 _geom_hbond_site_symmetry_A 
N1 H1C Cl4A  0.89 2.69 3.54(7) 159.4 1_645
N1 H1D Cl2  0.89 2.44 3.30(6) 162.0 2_645
C1 H1A Cl1A  0.97 2.85 3.74(11) 152.5 1_645
C1 H1B Cl41  0.97 2.66 3.24(8) 119.2 1_545
C2 H2B Cl21  0.97 2.78 3.45(10) 127.7 2_746
C3 H3A Cl4  0.97 2.85 3.80(8) 168.6 1_655
C3 H3B Cl1A  0.97 1.96 2.61(11) 122.1 1_655
N1A H1AC Cl1B  0.89 2.67 3.46(11) 148.8 1_645
N1A H1AC Cl4A  0.89 2.68 3.15(8) 114.3 1_645
N1A H1AD Cl3  0.89 2.38 3.26(8) 167.0 2_645
C1A H1AA Cl2  0.97 2.79 3.26(8) 110.7 2_645
C2A H2AA Cl41  0.97 2.77 3.49(11) 131.6 1_545
C2A H2AB Cl42  0.97 2.52 3.36(12) 145.4 .
C3A H3AA Cl4  0.97 2.77 3.64(8) 149.7 1_655
N2 H2C Cl31  0.89 2.32 3.20(3) 170.2 2_656
N2 H2D Cl21  0.89 2.29 3.17(4) 169.7 2_646
C4 H4A Cl1A  0.97 2.89 3.74(6) 146.7 .
C4 H4A Cl1B  0.97 2.73 3.41(5) 128.1 .
C5 H5A Cl21  0.97 2.80 3.75(5) 166.2 2_656
C5 H5B Cl42  0.97 2.97 3.73(5) 136.2 1_455
C6 H6B Cl42  0.97 2.89 3.82(6) 159.7 2_656
N11 H11C Cl31  0.89 2.39 3.22(4) 155.4 .
N11 H11D Cl11  0.89 2.60 3.17(4) 123.2 .
C11 H11A Cl4A  0.97 2.91 3.55(4) 124.4 1_545
C11 H11B Cl11  0.97 2.82 3.54(5) 131.6 1_545
C21 H21A Cl41  0.97 2.94 3.51(4) 118.5 1_545
C31 H31B Cl41  0.97 2.89 3.48(4) 120.1 1_545
N21 H21C Cl2  0.89 2.59 3.43(6) 157.9 2_645
N21 H21D Cl3  0.89 2.46 3.34(5) 171.7 1_655
C41 H41A Cl1B  0.97 2.99 3.44(4) 110.1 1_655
C51 H51B Cl4  0.97 2.85 3.79(6) 163.7 .
C61 H61B Cl4  0.97 2.81 3.76(6) 167.4 2_655
 
_refine_diff_density_max    3.247
_refine_diff_density_min   -3.235
_refine_diff_density_rms    0.307

_shelx_res_file
;

    twin_1.res created by SHELXL-2014/7


TITL
CELL 0.71073 10.816325   7.904945  16.760306  90.0000  91.2527  90.0000
ZERR 2.00   0.000918   0.000489   0.001201   0.0000   0.0083   0.0000
LATT -1
SYMM -X,0.5+Y,-Z
SFAC C H Bi Cl N
UNIT 24 64 4 20 8
SIMU 0.03 N1 > C61
DELU 0.03 N1 > C61
OMIT 0 52
L.S. 50
PLAN  24
EQIV $1 x+1, y-1, z
HTAB N1 Cl4A_$1
EQIV $2 -x+1, y-1/2, -z
HTAB N1 Cl2_$2
HTAB C1 Cl1A_$1
EQIV $3 x, y-1, z
HTAB C1 Cl41_$3
EQIV $4 -x+2, y-1/2, -z+1
HTAB C2 Cl21_$4
EQIV $5 x+1, y, z
HTAB C3 Cl4_$5
HTAB C3 Cl1A_$5
HTAB N1A Cl1B_$1
HTAB N1A Cl4A_$1
HTAB N1A Cl3_$2
HTAB C1A Cl2_$2
HTAB C2A Cl41_$3
HTAB C2A Cl42
HTAB C3A Cl4_$5
EQIV $6 -x+1, y+1/2, -z+1
HTAB N2 Cl31_$6
EQIV $7 -x+1, y-1/2, -z+1
HTAB N2 Cl21_$7
HTAB C4 Cl1A
HTAB C4 Cl1B
HTAB C5 Cl21_$6
EQIV $8 x-1, y, z
HTAB C5 Cl42_$8
HTAB C6 Cl42_$6
HTAB N11 Cl31
HTAB N11 Cl11
HTAB C11 Cl4A_$3
HTAB C11 Cl11_$3
HTAB C21 Cl41_$3
HTAB C31 Cl41_$3
HTAB N21 Cl2_$2
HTAB N21 Cl3_$5
HTAB C41 Cl1B_$5
HTAB C51 Cl4
EQIV $9 -x+1, y+1/2, -z
HTAB C61 Cl4_$9
CONF
TEMP -133.15
BOND $H
list 4
acta
WGHT    0.079400   20.415400
BASF   0.43837
FVAR       0.49893
BI1   3    0.152687    0.929905    0.074358    11.00000    0.01550    0.02642 =
         0.01653   -0.00036   -0.00122    0.00053
PART   1
CL1A  4   -0.006710    0.863209    0.182216    10.50000    0.05199    0.05483 =
         0.05039    0.01400    0.02995    0.02428
PART   2
CL1B  4    0.001615    0.978376    0.189546    10.50000    0.02389    0.06978 =
         0.02830   -0.01584    0.01223   -0.01614
PART   0
CL2   4    0.294778    0.968722   -0.058906    11.00000    0.04035    0.15023 =
         0.03586   -0.01192    0.01557   -0.00488
CL3   4   -0.033297    1.133447   -0.005541    11.00000    0.07414    0.04866 =
         0.04654   -0.00510   -0.02756    0.02717
CL4   4    0.302671    0.734181    0.148513    11.00000    0.04593    0.04261 =
         0.08417    0.01370   -0.02971    0.00047
CL4A  4    0.248714    1.198656    0.129632    11.00000    0.10018    0.03219 =
         0.09932   -0.02106   -0.06103    0.00404
BI11  3    0.644374    0.987087    0.432818    11.00000    0.02445    0.01520 =
         0.02225   -0.00036   -0.00248   -0.00328
CL11  4    0.489047    0.955920    0.311874    11.00000    0.05146    0.04620 =
         0.02942   -0.00199   -0.01835    0.00142
CL21  4    0.780979    1.041402    0.571498    11.00000    0.03186    0.02345 =
         0.03342    0.00028   -0.01332    0.00151
CL31  4    0.558072    0.667781    0.491588    11.00000    0.03431    0.01857 =
         0.05311    0.00644    0.00177   -0.00340
CL41  4    0.721951    1.273103    0.383792    11.00000    0.05985    0.03035 =
         0.03068    0.00997   -0.01267   -0.01754
CL42  4    0.809450    0.827621    0.361759    11.00000    0.03853    0.06944 =
         0.04005   -0.01336    0.01696   -0.00103
PART   1
N1    5    0.961431    0.397434    0.163966    10.50000    0.02738    0.06392 =
         0.02601    0.00393   -0.00228    0.00435
AFIX  23
H1C   2    1.024549    0.343352    0.142257    10.50000   -1.20000
H1D   2    0.904393    0.423969    0.126983    10.50000   -1.20000
AFIX   0
C1    1    0.909029    0.306382    0.236003    10.50000    0.03185    0.06328 =
         0.03015    0.00647    0.00051    0.00621
AFIX  23
H1A   2    0.936357    0.190234    0.242524    10.50000   -1.20000
H1B   2    0.820258    0.317026    0.241374    10.50000   -1.20000
AFIX   0
C2    1    0.991875    0.447473    0.287269    10.50000    0.03210    0.06373 =
         0.02945    0.00136   -0.00125    0.00729
AFIX  23
H2A   2    0.946684    0.504945    0.328639    10.50000   -1.20000
H2B   2    1.070712    0.405217    0.307486    10.50000   -1.20000
AFIX   0
C3    1    0.999289    0.540493    0.213983    10.50000    0.03482    0.06553 =
         0.03124    0.00173    0.00398    0.00370
AFIX  23
H3A   2    1.082388    0.579325    0.203346    10.50000   -1.20000
H3B   2    0.941508    0.634231    0.210915    10.50000   -1.20000
AFIX   0
PART   2
N1A   5    1.012103    0.413420    0.168983    10.50000    0.03139    0.06503 =
         0.02237    0.00640    0.00754    0.00227
AFIX  23
H1AC  2    1.017419    0.306044    0.153462    10.50000   -1.20000
H1AD  2    1.027006    0.483662    0.128822    10.50000   -1.20000
AFIX   0
C1A   1    0.888291    0.456362    0.215776    10.50000    0.03275    0.06710 =
         0.02796    0.00508   -0.00297    0.00680
AFIX  23
H1AA  2    0.844599    0.554395    0.194740    10.50000   -1.20000
H1AB  2    0.832776    0.360602    0.220156    10.50000   -1.20000
AFIX   0
C2A   1    0.956906    0.490291    0.287117    10.50000    0.02480    0.06708 =
         0.02661    0.00312   -0.00120    0.00714
AFIX  23
H2AA  2    0.940553    0.411624    0.330032    10.50000   -1.20000
H2AB  2    0.950439    0.606407    0.305269    10.50000   -1.20000
AFIX   0
C3A   1    1.081825    0.450829    0.240860    10.50000    0.02365    0.06238 =
         0.02371    0.00282    0.00573    0.00357
AFIX  23
H3AA  2    1.135635    0.548303    0.236087    10.50000   -1.20000
H3AB  2    1.127136    0.354452    0.262201    10.50000   -1.20000
AFIX   0
PART   0
N2    5    0.217764    0.941254    0.441449    11.00000    0.02746    0.04160 =
         0.03882    0.00885   -0.00353    0.01010
AFIX  23
H2C   2    0.285636    0.992633    0.460152    11.00000   -1.20000
H2D   2    0.227361    0.829436    0.441363    11.00000   -1.20000
AFIX   0
C4    1    0.170053    1.011490    0.363283    11.00000    0.04050    0.07089 =
         0.03991    0.01447    0.00205    0.01565
AFIX  23
H4A   2    0.133789    0.927257    0.327789    11.00000   -1.20000
H4B   2    0.229209    1.081463    0.335770    11.00000   -1.20000
AFIX   0
C5    1    0.076382    1.110635    0.410158    11.00000    0.03422    0.05116 =
         0.05782    0.00608   -0.01295    0.00459
AFIX  23
H5A   2    0.099421    1.227798    0.419138    11.00000   -1.20000
H5B   2   -0.007393    1.102234    0.388672    11.00000   -1.20000
AFIX   0
C6    1    0.100952    0.999367    0.480101    11.00000    0.05133    0.05844 =
         0.05006    0.00769    0.01192    0.00864
AFIX  23
H6A   2    0.040065    0.910542    0.486395    11.00000   -1.20000
H6B   2    0.114908    1.060310    0.529717    11.00000   -1.20000
AFIX   0
N11   5    0.473687    0.554967    0.313933    11.00000    0.07182    0.03352 =
         0.03215   -0.01167    0.02114   -0.01376
AFIX  23
H11C  2    0.503720    0.552104    0.363779    11.00000   -1.20000
H11D  2    0.421170    0.640775    0.307383    11.00000   -1.20000
AFIX   0
C11   1    0.423117    0.391732    0.286386    11.00000    0.04392    0.02689 =
         0.03504   -0.01340   -0.00501   -0.00320
AFIX  23
H11A  2    0.339887    0.398992    0.263902    11.00000   -1.20000
H11B  2    0.429584    0.302171    0.325819    11.00000   -1.20000
AFIX   0
C21   1    0.520295    0.386776    0.226171    11.00000    0.04045    0.04336 =
         0.02572   -0.01643   -0.00573    0.00893
AFIX  23
H21A  2    0.577319    0.293115    0.233639    11.00000   -1.20000
H21B  2    0.487705    0.388731    0.171799    11.00000   -1.20000
AFIX   0
C31   1    0.572179    0.549185    0.251977    11.00000    0.04665    0.03909 =
         0.02740   -0.01510    0.00083    0.01501
AFIX  23
H31A  2    0.565230    0.637902    0.212149    11.00000   -1.20000
H31B  2    0.655718    0.541802    0.273946    11.00000   -1.20000
AFIX   0
N21   5    0.732965    0.900496    0.061358    11.00000    0.04336    0.09366 =
         0.06138   -0.01330    0.00770    0.00370
AFIX  23
H21C  2    0.747958    0.790232    0.066219    11.00000   -1.20000
H21D  2    0.797634    0.952889    0.040633    11.00000   -1.20000
AFIX   0
C41   1    0.693651    0.975456    0.133053    11.00000    0.03580    0.08872 =
         0.03949    0.00668    0.00317    0.01549
AFIX  23
H41A  2    0.740992    1.074944    0.148376    11.00000   -1.20000
H41B  2    0.689369    0.896387    0.177164    11.00000   -1.20000
AFIX   0
C51   1    0.573846    1.014745    0.097010    11.00000    0.03872    0.09943 =
         0.05210   -0.00385   -0.00013    0.02360
AFIX  23
H51A  2    0.556722    1.135046    0.093932    11.00000   -1.20000
H51B  2    0.505910    0.954790    0.121123    11.00000   -1.20000
AFIX   0
C61   1    0.614200    0.937676    0.017431    11.00000    0.04478    0.08496 =
         0.05684   -0.01359   -0.00623    0.01004
AFIX  23
H61A  2    0.567833    0.838231    0.000818    11.00000   -1.20000
H61B  2    0.621356    1.018501   -0.025769    11.00000   -1.20000

AFIX   0
HKLF 5

REM
REM R1 =  0.0592 for    4525 Fo > 4sig(Fo)  and  0.0652 for all    4975 data
REM    299 parameters refined using    229 restraints

END

WGHT      0.0794     20.4161

REM Highest difference peak  3.247,  deepest hole -3.235,  1-sigma level  0.307
Q1    1   0.1514  0.8046  0.0766  11.00000  0.05    3.25
Q2    1   0.6439  1.1030  0.4351  11.00000  0.05    3.05
Q3    1   0.6423  0.8741  0.4340  11.00000  0.05    2.94
Q4    1   0.1556  1.0560  0.0754  11.00000  0.05    2.76
Q5    1   0.1875  0.9274  0.0549  11.00000  0.05    2.51
Q6    1   0.0746  0.9299  0.0827  11.00000  0.05    2.38
Q7    1   0.6693  0.9847  0.4133  11.00000  0.05    2.38
Q8    1   0.1227  0.9332  0.0963  11.00000  0.05    2.27
Q9    1   0.1411  0.9428  0.0170  11.00000  0.05    2.23
Q10   1   0.7200  0.9868  0.4221  11.00000  0.05    1.86
Q11   1   0.6142  0.9800  0.4598  11.00000  0.05    1.84
Q12   1   0.5609  0.9870  0.4400  11.00000  0.05    1.65
Q13   1   0.1713  0.9296  0.1375  11.00000  0.05    1.61
Q14   1   0.6602  0.9881  0.4937  11.00000  0.05    1.59
Q15   1   0.6210  0.9823  0.3739  11.00000  0.05    1.51
Q16   1   0.3182  0.8831  0.1196  11.00000  0.05    1.47
Q17   1   0.7796  0.9179  0.5751  11.00000  0.05    1.36
Q18   1   0.5318  1.0413  0.4515  11.00000  0.05    1.24
Q19   1   0.5309  0.9477  0.4534  11.00000  0.05    1.23
Q20   1   0.2389  0.9668  0.1811  11.00000  0.05    1.16
Q21   1   0.7007  0.8597  0.3795  11.00000  0.05    1.11
Q22   1  -0.0052  1.0081  0.1740  11.00000  0.05    1.11
Q23   1   0.5037  1.0864  0.2998  11.00000  0.05    1.11
Q24   1   0.2779  0.8678 -0.0385  11.00000  0.05    1.08
;
_shelx_res_checksum   96983

_shelx_hkl_file
;
   0   6 -18 12.6957 237.123  -2
   0  -6  18 12.6957 237.123   1
   0   5 -17 877.112 263.844  -2
   0  -5  17 877.112 263.844   1
   0   5 -18 892.891 276.741  -2
   0  -5  18 892.891 276.741   1
   0   5 -19 100.719 194.867  -2
   0  -5  19 100.719 194.867   1
   0   4 -15 1628.83 254.992  -2
   0  -4  15 1628.83 254.992   1
   0   4 -16 1229.09 261.482  -2
   0  -4  16 1229.09 261.482   1
   0   4 -17 303.895 166.063  -2
   0  -4  17 303.895 166.063   1
   0   4 -18 243.187 217.922  -2
   0  -4  18 243.187 217.922   1
   0   4 -19 597.734 258.770  -2
   0  -4  19 597.734 258.770   1
   0   4 -20 566.585 262.090  -2
   0  -4  20 566.585 262.090   1
   0   3 -14 486.322 182.182  -2
   0  -3  14 486.322 182.182   1
   0   3 -15 82.4371 178.603  -2
   0  -3  15 82.4371 178.603   1
   0   3  16 906.249 112.539  -2
   0  -3 -16 906.249 112.539   1
   0   3 -17 2976.09 168.264  -2
   0  -3  17 2976.09 168.264   1
   0   3  18 699.836 112.862  -2
   0  -3 -18 699.836 112.862   1
   0   3 -19 1038.91 267.080  -2
   0  -3  19 1038.91 267.080   1
   0   3 -20 607.500 268.960  -2
   0  -3  20 607.500 268.960   1
   0   3 -21 431.589 280.184  -2
   0  -3  21 431.589 280.184   1
   0   2 -11 979.552 177.131  -2
   0  -2  11 979.552 177.131   1
   0   2 -12 1889.62 171.570  -2
   0  -2  12 1889.62 171.570   1
   0   2 -13 1021.26 203.959  -2
   0  -2  13 1021.26 203.959   1
   0   2  14 4098.97 169.719  -2
   0  -2 -14 4098.97 169.719   1
   0   2 -15 336.865 86.4545  -2
   0  -2  15 336.865 86.4545   1
   0   2  16 1899.70 139.337  -2
   0  -2 -16 1899.70 139.337   1
   0   2 -17 141.431 93.4663  -2
   0  -2  17 141.431 93.4663   1
   0   2  18 222.163 91.3755  -2
   0  -2 -18 222.163 91.3755   1
   0   2 -19 532.950 111.064  -2
   0  -2  19 532.950 111.064   1
   0   2 -20 1574.46 148.219  -2
   0  -2  20 1574.46 148.219   1
   0   2 -21 235.323 112.077  -2
   0  -2  21 235.323 112.077   1
   0   2  22 754.099 166.223  -2
   0  -2 -22 754.099 166.223   1
   0   1  -8 1156.34 105.218  -2
   0  -1   8 1156.34 105.218   1
   0   1  -9 6142.15 287.265  -2
   0  -1   9 6142.15 287.265   1
   0   1 -10 489.929 135.929  -2
   0  -1  10 489.929 135.929   1
   0   1 -11 6280.48 140.518  -2
   0  -1  11 6280.48 140.518   1
   0   1 -12 444.656 76.2218  -2
   0  -1  12 444.656 76.2218   1
   0   1 -13 1156.68 94.7819  -2
   0  -1  13 1156.68 94.7819   1
   0   1  14 755.859 89.1296  -2
   0  -1 -14 755.859 89.1296   1
   0   1  15 713.895 103.028  -2
   0  -1 -15 713.895 103.028   1
   0   1 -16 490.255 98.5546  -2
   0  -1  16 490.255 98.5546   1
   0   1  17 4076.44 192.080  -2
   0  -1 -17 4076.44 192.080   1
   0   1 -18 37.5244 81.8659  -2
   0  -1  18 37.5244 81.8659   1
   0   1 -19 826.078 121.579  -2
   0  -1  19 826.078 121.579   1
   0   1  20 328.000 111.201  -2
   0  -1 -20 328.000 111.201   1
   0   1 -21 64.7425 87.8839  -2
   0  -1  21 64.7425 87.8839   1
   0   1  22 520.447 127.171  -2
   0  -1 -22 520.447 127.171   1
   0   0  -3 108.562 13.7463  -2
   0   0   3 108.562 13.7463   1
   0   0  -4 1855.16 85.1804  -2
   0   0   4 1855.16 85.1804   1
   0   0  -5 35.1815 75.9812  -2
   0   0   5 35.1815 75.9812   1
   0   0   6 7655.06 109.983  -2
   0   0  -6 7655.06 109.983   1
   0   0   7 64.0609 39.8246  -2
   0   0  -7 64.0609 39.8246   1
   0   0  -8 10252.8 147.574  -2
   0   0   8 10252.8 147.574   1
   0   0  -9 58.4947 36.6639  -2
   0   0   9 58.4947 36.6639   1
   0   0  10 527.272 49.5053  -2
   0   0 -10 527.272 49.5053   1
   0   0 -11 289.380 66.5068  -2
   0   0  11 289.380 66.5068   1
   0   0  12 2679.10 132.206  -2
   0   0 -12 2679.10 132.206   1
   0   0  13 412.210 80.0892  -2
   0   0 -13 412.210 80.0892   1
   0   0  14 7421.55 175.495  -2
   0   0 -14 7421.55 175.495   1
   0   0  15 181.640 67.8663  -2
   0   0 -15 181.640 67.8663   1
   0   0  16 4160.02 165.577  -2
   0   0 -16 4160.02 165.577   1
   0   0  17 476.430 94.2241  -2
   0   0 -17 476.430 94.2241   1
   0   0  18 34.8169 68.4949  -2
   0   0 -18 34.8169 68.4949   1
   0   0 -19 318.711 108.568  -2
   0   0  19 318.711 108.568   1
   0   0  20 1613.02 153.092  -2
   0   0 -20 1613.02 153.092   1
   0   0  21 0.46200 102.941  -2
   0   0 -21 0.46200 102.941   1
   0   0 -22 1131.43 144.539  -2
   0   0  22 1131.43 144.539   1
   0  -1   1 3699.03 27.3583  -2
   0   1  -1 3699.03 27.3583   1
   0  -1   2 446.123 15.7686  -2
   0   1  -2 446.123 15.7686   1
   0  -1  -3 25119.1 89.9760  -2
   0   1   3 25119.1 89.9760   1
   0  -1  -4 644.514 19.4789  -2
   0   1   4 644.514 19.4789   1
   0  -1   5 4184.28 45.5621  -2
   0   1  -5 4184.28 45.5621   1
   0  -1  -6 444.309 21.6528  -2
   0   1   6 444.309 21.6528   1
   0  -1   7 948.051 62.3621  -2
   0   1  -7 948.051 62.3621   1
   0  -1  -8 1034.24 70.1147  -2
   0   1   8 1034.24 70.1147   1
   0  -1  -9 6189.15 114.235  -2
   0   1   9 6189.15 114.235   1
   0  -1 -10 422.264 50.3307  -2
   0   1  10 422.264 50.3307   1
   0  -1  11 6675.95 145.289  -2
   0   1 -11 6675.95 145.289   1
   0  -1 -12 438.708 57.9305  -2
   0   1  12 438.708 57.9305   1
   0  -1  13 1194.17 77.3171  -2
   0   1 -13 1194.17 77.3171   1
   0  -1 -14 606.023 93.2789  -2
   0   1  14 606.023 93.2789   1
   0  -1  15 759.117 91.1831  -2
   0   1 -15 759.117 91.1831   1
   0  -1 -16 503.164 94.9078  -2
   0   1  16 503.164 94.9078   1
   0  -1  17 4046.00 170.649  -2
   0   1 -17 4046.00 170.649   1
   0  -1  18 66.1048 83.8829  -2
   0   1 -18 66.1048 83.8829   1
   0  -1  19 843.716 134.433  -2
   0   1 -19 843.716 134.433   1
   0  -1  20 311.377 106.811  -2
   0   1 -20 311.377 106.811   1
   0  -1  21 21.0670 85.5445  -2
   0   1 -21 21.0670 85.5445   1
   0  -1  22 485.706 116.963  -2
   0   1 -22 485.706 116.963   1
   0  -2   0 28349.9 106.001  -2
   0   2   0 28349.9 106.001   1
   0  -2   1 2315.50 23.5204  -2
   0   2  -1 2315.50 23.5204   1
   0  -2  -2 4558.51 32.6732  -2
   0   2   2 4558.51 32.6732   1
   0  -2  -3 402.989 17.0766  -2
   0   2   3 402.989 17.0766   1
   0  -2  -4 1060.76 23.2393  -2
   0   2   4 1060.76 23.2393   1
   0  -2   5 567.567 19.3581  -2
   0   2  -5 567.567 19.3581   1
   0  -2   6 13253.8 79.3452  -2
   0   2  -6 13253.8 79.3452   1
   0  -2   7 3506.44 53.4023  -2
   0   2  -7 3506.44 53.4023   1
   0  -2   8 20775.3 123.882  -2
   0   2  -8 20775.3 123.882   1
   0  -2  -9 1863.46 42.6775  -2
   0   2   9 1863.46 42.6775   1
   0  -2 -10 790.589 41.5177  -2
   0   2  10 790.589 41.5177   1
   0  -2  11 612.753 75.7352  -2
   0   2 -11 612.753 75.7352   1
   0  -2  12 1825.95 85.3224  -2
   0   2 -12 1825.95 85.3224   1
   0  -2 -13 972.877 79.8271  -2
   0   2  13 972.877 79.8271   1
   0  -2  14 4116.37 125.706  -2
   0   2 -14 4116.37 125.706   1
   0  -2  15 414.665 88.2352  -2
   0   2 -15 414.665 88.2352   1
   0  -2  16 1801.60 110.113  -2
   0   2 -16 1801.60 110.113   1
   0  -2  17 234.235 89.7182  -2
   0   2 -17 234.235 89.7182   1
   0  -2  18 194.883 87.3653  -2
   0   2 -18 194.883 87.3653   1
   0  -2  19 462.850 116.146  -2
   0   2 -19 462.850 116.146   1
   0  -2  20 1382.55 158.258  -2
   0   2 -20 1382.55 158.258   1
   0  -2 -21 247.727 86.7413  -2
   0   2  21 247.727 86.7413   1
   0  -3   1 3090.79 28.7043  -2
   0   3  -1 3090.79 28.7043   1
   0  -3  -2 1290.99 20.4307  -2
   0   3   2 1290.99 20.4307   1
   0  -3  -3 10972.4 72.2524  -2
   0   3   3 10972.4 72.2524   1
   0  -3  -4 4013.20 43.3399  -2
   0   3   4 4013.20 43.3399   1
   0  -3   5 6912.06 56.9912  -2
   0   3  -5 6912.06 56.9912   1
   0  -3  -6 1226.38 30.5880  -2
   0   3   6 1226.38 30.5880   1
   0  -3   7 274.765 20.0535  -2
   0   3  -7 274.765 20.0535   1
   0  -3   8 768.005 33.7525  -2
   0   3  -8 768.005 33.7525   1
   0  -3  -9 4265.48 66.0655  -2
   0   3   9 4265.48 66.0655   1
   0  -3  10 1262.20 58.7219  -2
   0   3 -10 1262.20 58.7219   1
   0  -3  11 2500.16 74.9066  -2
   0   3 -11 2500.16 74.9066   1
   0  -3  12 528.488 74.1054  -2
   0   3 -12 528.488 74.1054   1
   0  -3  13 267.961 57.6867  -2
   0   3 -13 267.961 57.6867   1
   0  -3 -14 482.936 90.7682  -2
   0   3  14 482.936 90.7682   1
   0  -3  15 163.639 66.9910  -2
   0   3 -15 163.639 66.9910   1
   0  -3  16 829.635 88.5387  -2
   0   3 -16 829.635 88.5387   1
   0  -3 -17 2793.53 176.908  -2
   0   3  17 2793.53 176.908   1
   0  -3 -18 646.244 110.060  -2
   0   3  18 646.244 110.060   1
   0  -3  19 1037.03 137.665  -2
   0   3 -19 1037.03 137.665   1
   0  -3 -20 488.586 129.510  -2
   0   3  20 488.586 129.510   1
   0  -3 -21 29.0628 103.373  -2
   0   3  21 29.0628 103.373   1
   0  -4   0 11282.0 94.4372  -2
   0   4   0 11282.0 94.4372   1
   0  -4  -1 7104.55 52.8139  -2
   0   4   1 7104.55 52.8139   1
   0  -4   2 3037.18 41.3285  -2
   0   4  -2 3037.18 41.3285   1
   0  -4  -3 791.383 24.9938  -2
   0   4   3 791.383 24.9938   1
   0  -4  -4 792.259 27.4269  -2
   0   4   4 792.259 27.4269   1
   0  -4  -5 3394.99 49.6714  -2
   0   4   5 3394.99 49.6714   1
   0  -4   6 3476.31 54.9504  -2
   0   4  -6 3476.31 54.9504   1
   0  -4   7 3901.76 58.9066  -2
   0   4  -7 3901.76 58.9066   1
   0  -4  -8 4309.05 69.0480  -2
   0   4   8 4309.05 69.0480   1
   0  -4  -9 1198.56 55.7880  -2
   0   4   9 1198.56 55.7880   1
   0  -4 -10 622.375 57.3652  -2
   0   4  10 622.375 57.3652   1
   0  -4  11 98.5462 43.5423  -2
   0   4 -11 98.5462 43.5423   1
   0  -4 -12 1030.08 64.2293  -2
   0   4  12 1030.08 64.2293   1
   0  -4 -13 1282.10 113.708  -2
   0   4  13 1282.10 113.708   1
   0  -4 -14 1993.07 113.561  -2
   0   4  14 1993.07 113.561   1
   0  -4  15 1306.86 94.2928  -2
   0   4 -15 1306.86 94.2928   1
   0  -4 -16 1101.13 101.698  -2
   0   4  16 1101.13 101.698   1
   0  -4 -17 428.829 107.441  -2
   0   4  17 428.829 107.441   1
   0  -4 -18 73.7865 105.285  -2
   0   4  18 73.7865 105.285   1
   0  -4 -19 433.349 128.880  -2
   0   4  19 433.349 128.880   1
   0  -4  20 560.618 140.804  -2
   0   4 -20 560.618 140.804   1
   0  -5  -1 1447.15 39.5020  -2
   0   5   1 1447.15 39.5020   1
   0  -5  -2 2820.41 54.3153  -2
   0   5   2 2820.41 54.3153   1
   0  -5   3 2809.31 54.1109  -2
   0   5  -3 2809.31 54.1109   1
   0  -5   4 4764.51 74.9349  -2
   0   5  -4 4764.51 74.9349   1
   0  -5  -5 2146.59 56.4546  -2
   0   5   5 2146.59 56.4546   1
   0  -5  -6 1918.21 54.8878  -2
   0   5   6 1918.21 54.8878   1
   0  -5   7 244.238 32.9578  -2
   0   5  -7 244.238 32.9578   1
   0  -5  -8 369.753 36.8567  -2
   0   5   8 369.753 36.8567   1
   0  -5  -9 2449.71 83.5571  -2
   0   5   9 2449.71 83.5571   1
   0  -5  10 2936.18 87.4631  -2
   0   5 -10 2936.18 87.4631   1
   0  -5  11 2635.26 105.862  -2
   0   5 -11 2635.26 105.862   1
   0  -5  12 2156.73 84.4184  -2
   0   5 -12 2156.73 84.4184   1
   0  -5  13 618.920 64.0256  -2
   0   5 -13 618.920 64.0256   1
   0  -5  14 228.728 78.3610  -2
   0   5 -14 228.728 78.3610   1
   0  -5  15 205.142 81.2261  -2
   0   5 -15 205.142 81.2261   1
   0  -5 -16 1069.96 128.794  -2
   0   5  16 1069.96 128.794   1
   0  -5  17 1024.82 137.240  -2
   0   5 -17 1024.82 137.240   1
   0  -5  18 746.503 140.635  -2
   0   5 -18 746.503 140.635   1
   0  -5  19 148.420 100.513  -2
   0   5 -19 148.420 100.513   1
   0  -6   0 1770.47 74.1173  -2
   0   6   0 1770.47 74.1173   1
   0  -6  -1 4869.56 85.1531  -2
   0   6   1 4869.56 85.1531   1
   0  -6  -2 1079.34 46.4274  -2
   0   6   2 1079.34 46.4274   1
   0  -6  -3 898.150 40.7116  -2
   0   6   3 898.150 40.7116   1
   0  -6   4 170.198 34.1167  -2
   0   6  -4 170.198 34.1167   1
   0  -6  -5 1290.76 56.7175  -2
   0   6   5 1290.76 56.7175   1
   0  -6   6 757.168 43.2539  -2
   0   6  -6 757.168 43.2539   1
   0  -6  -7 2963.73 80.2575  -2
   0   6   7 2963.73 80.2575   1
   0  -6   8 674.851 63.7349  -2
   0   6  -8 674.851 63.7349   1
   0  -6   9 1547.06 84.8134  -2
   0   6  -9 1547.06 84.8134   1
   0  -6  10 181.844 56.7109  -2
   0   6 -10 181.844 56.7109   1
   0  -6  11 190.997 55.9206  -2
   0   6 -11 190.997 55.9206   1
   0  -6  12 328.808 63.8510  -2
   0   6 -12 328.808 63.8510   1
   0  -6  13 2788.73 109.326  -2
   0   6 -13 2788.73 109.326   1
   0  -6  14 335.094 70.3879  -2
   0   6 -14 335.094 70.3879   1
   0  -6 -15 1440.73 143.770  -2
   0   6  15 1440.73 143.770   1
   0  -6  16 465.615 102.036  -2
   0   6 -16 465.615 102.036   1
   0  -6  17 167.904 80.4487  -2
   0   6 -17 167.904 80.4487   1
   0  -6  18 316.732 101.919  -2
   0   6 -18 316.732 101.919   1
   0  -7  -1 379.487 39.4222  -2
   0   7   1 379.487 39.4222   1
   0  -7  -2 4417.16 81.9995  -2
   0   7   2 4417.16 81.9995   1
   0  -7  -3 666.817 51.5810  -2
   0   7   3 666.817 51.5810   1
   0  -7   4 5114.69 108.449  -2
   0   7  -4 5114.69 108.449   1
   0  -7   5 510.901 48.6355  -2
   0   7  -5 510.901 48.6355   1
   0  -7   6 568.982 50.9983  -2
   0   7  -6 568.982 50.9983   1
   0  -7   7 23.8936 44.4808  -2
   0   7  -7 23.8936 44.4808   1
   0  -7   8 697.070 72.6677  -2
   0   7  -8 697.070 72.6677   1
   0  -7   9 350.764 65.1821  -2
   0   7  -9 350.764 65.1821   1
   0  -7 -10 2182.96 111.108  -2
   0   7  10 2182.96 111.108   1
   0  -7  11 206.903 68.1172  -2
   0   7 -11 206.903 68.1172   1
   0  -7 -12 1547.26 101.741  -2
   0   7  12 1547.26 101.741   1
   0  -7  13 198.076 76.2569  -2
   0   7 -13 198.076 76.2569   1
   0  -7 -14 52.6384 58.0398  -2
   0   7  14 52.6384 58.0398   1
   0  -7  15 193.551 91.8800  -2
   0   7 -15 193.551 91.8800   1
   0  -7 -16 912.471 140.420  -2
   0   7  16 912.471 140.420   1
   0  -8   0 70.0178 77.0881  -2
   0   8   0 70.0178 77.0881   1
   0  -8   1 2023.58 91.3225  -2
   0   8  -1 2023.58 91.3225   1
   0  -8  -2 46.7699 44.5142  -2
   0   8   2 46.7699 44.5142   1
   0  -8  -3 116.955 40.7890  -2
   0   8   3 116.955 40.7890   1
   0  -8  -4 89.6365 40.4388  -2
   0   8   4 89.6365 40.4388   1
   0  -8   5 1795.75 78.3466  -2
   0   8  -5 1795.75 78.3466   1
   0  -8   6 95.8963 58.1388  -2
   0   8  -6 95.8963 58.1388   1
   0  -8   7 2965.37 124.122  -2
   0   8  -7 2965.37 124.122   1
   0  -8  -8 92.7509 59.0176  -2
   0   8   8 92.7509 59.0176   1
   0  -8   9 953.210 88.4409  -2
   0   8  -9 953.210 88.4409   1
   0  -8  10 226.744 71.7376  -2
   0   8 -10 226.744 71.7376   1
   0  -8  11 28.8137 64.9298  -2
   0   8 -11 28.8137 64.9298   1
   0  -8 -12 139.087 68.6219  -2
   0   8  12 139.087 68.6219   1
   0  -8 -13 1049.54 102.689  -2
   0   8  13 1049.54 102.689   1
   0  -8  14 26.5387 77.7716  -2
   0   8 -14 26.5387 77.7716   1
   0  -8  15 745.627 205.438  -2
   0   8 -15 745.627 205.438   1
   0  -9   1 62.7966 55.6260  -2
   0   9  -1 62.7966 55.6260   1
   0  -9   2 1533.86 90.9074  -2
   0   9  -2 1533.86 90.9074   1
   0  -9  -3 4.87575 54.2285  -2
   0   9   3 4.87575 54.2285   1
   0  -9  -4 3399.92 125.374  -2
   0   9   4 3399.92 125.374   1
   0  -9  -5 194.179 86.4075  -2
   0   9   5 194.179 86.4075   1
   0  -9   6 902.461 111.378  -2
   0   9  -6 902.461 111.378   1
   0  -9   7 83.7567 76.1006  -2
   0   9  -7 83.7567 76.1006   1
   0  -9  -8 203.129 93.2447  -2
   0   9   8 203.129 93.2447   1
   0  -9   9 69.7182 70.3474  -2
   0   9  -9 69.7182 70.3474   1
   0  -9 -10 2061.93 125.414  -2
   0   9  10 2061.93 125.414   1
   0  -9 -11 62.3164 75.2216  -2
   0   9  11 62.3164 75.2216   1
   0  -9  12 826.056 186.963  -2
   0   9 -12 826.056 186.963   1
   0  -9  13 80.4390 197.021  -2
   0   9 -13 80.4390 197.021   1
   0 -10   0 157.544 100.962  -2
   0  10   0 157.544 100.962   1
   0 -10   1 1798.45 117.855  -2
   0  10  -1 1798.45 117.855   1
   0 -10  -2 113.562 69.8952  -2
   0  10   2 113.562 69.8952   1
   0 -10  -3 200.424 78.5290  -2
   0  10   3 200.424 78.5290   1
   0 -10   4 72.4391 90.8153  -2
   0  10  -4 72.4391 90.8153   1
   0 -10  -5 308.948 102.443  -2
   0  10   5 308.948 102.443   1
   0 -10  -6 235.394 100.297  -2
   0  10   6 235.394 100.297   1
   0 -10  -7 955.971 201.086  -2
   0  10   7 955.971 201.086   1
   1   6 -17 911.704 263.801  -2
   1  -6  17 911.704 263.801   1
   1   6 -18 218.409 197.866  -2
   1  -6  18 218.409 197.866   1
  -1   5 -19 332.841 274.448  -2
  -1  -5  19 332.841 274.448   1
  -1   5 -18 266.798 286.167  -2
  -1  -5  18 266.798 286.167   1
  -1   5 -17 606.204 261.965  -2
  -1  -5  17 606.204 261.965   1
   1   5 -16 718.271 237.626  -2
   1  -5  16 718.271 237.626   1
   1   5 -17 425.294 197.643  -2
   1  -5  17 425.294 197.643   1
   1   5 -18 170.136 236.469  -2
   1  -5  18 170.136 236.469   1
   1   5 -19 432.345 221.596  -2
   1  -5  19 432.345 221.596   1
   1   5 -20 749.688 262.627  -2
   1  -5  20 749.688 262.627   1
  -1   4 -20 655.490 284.838  -2
  -1  -4  20 655.490 284.838   1
  -1   4 -19 836.604 285.678  -2
  -1  -4  19 836.604 285.678   1
  -1   4 -18 688.601 258.414  -2
  -1  -4  18 688.601 258.414   1
  -1   4 -17 762.417 255.213  -2
  -1  -4  17 762.417 255.213   1
  -1   4 -16 1171.89 248.362  -2
  -1  -4  16 1171.89 248.362   1
   1   4 -15 928.172 221.081  -2
   1  -4  15 928.172 221.081   1
   1   4 -16 1256.28 248.610  -2
   1  -4  16 1256.28 248.610   1
   1   4 -17 744.244 233.746  -2
   1  -4  17 744.244 233.746   1
   1   4 -18 896.498 235.247  -2
   1  -4  18 896.498 235.247   1
   1   4 -19 790.207 241.815  -2
   1  -4  19 790.207 241.815   1
   1   4 -20 326.115 226.488  -2
   1  -4  20 326.115 226.488   1
  -1   3 -21 819.518 277.819  -2
  -1  -3  21 819.518 277.819   1
  -1   3 -20 460.969 114.519  -2
  -1  -3  20 460.969 114.519   1
  -1   3 -19 574.734 119.645  -2
  -1  -3  19 574.734 119.645   1
   1   3  18 1262.80 137.941  -2
   1  -3 -18 1262.80 137.941   1
  -1   3 -17 610.547 219.616  -2
  -1  -3  17 610.547 219.616   1
  -1   3 -16 1284.94 252.766  -2
  -1  -3  16 1284.94 252.766   1
  -1   3 -15 1814.98 261.666  -2
  -1  -3  15 1814.98 261.666   1
  -1   3 -14 928.951 221.476  -2
  -1  -3  14 928.951 221.476   1
  -1   3  13 1916.14 118.349  -2
  -1  -3 -13 1916.14 118.349   1
   1   3 -14 1145.45 101.912  -2
   1  -3  14 1145.45 101.912   1
   1   3 -15 2269.86 136.269  -2
   1  -3  15 2269.86 136.269   1
   1   3 -16 1145.78 114.955  -2
   1  -3  16 1145.78 114.955   1
   1   3 -17 698.361 218.031  -2
   1  -3  17 698.361 218.031   1
   1   3 -18 1149.20 248.657  -2
   1  -3  18 1149.20 248.657   1
   1   3 -19 421.881 237.703  -2
   1  -3  19 421.881 237.703   1
   1   3 -20 833.403 261.113  -2
   1  -3  20 833.403 261.113   1
   1   3 -21 1154.01 324.877  -2
   1  -3  21 1154.01 324.877   1
   1   2  22 123.272 136.950  -2
   1  -2 -22 123.272 136.950   1
  -1   2 -21 884.509 151.148  -2
  -1  -2  21 884.509 151.148   1
   1   2  20 182.270 88.1591  -2
   1  -2 -20 182.270 88.1591   1
   1   2  19 589.995 117.325  -2
   1  -2 -19 589.995 117.325   1
   1   2  18 1125.87 138.136  -2
   1  -2 -18 1125.87 138.136   1
   1   2  17 340.550 101.858  -2
   1  -2 -17 340.550 101.858   1
  -1   2 -16 1345.49 128.918  -2
  -1  -2  16 1345.49 128.918   1
  -1   2 -15 1615.78 241.292  -2
  -1  -2  15 1615.78 241.292   1
  -1   2 -14 76.5059 178.123  -2
  -1  -2  14 76.5059 178.123   1
  -1   2 -13 1219.54 226.418  -2
  -1  -2  13 1219.54 226.418   1
  -1   2 -12 1644.09 222.317  -2
  -1  -2  12 1644.09 222.317   1
   1   2 -10 6600.01 311.393  -2
   1  -2  10 6600.01 311.393   1
  -1   2  11 884.246 80.4072  -2
  -1  -2 -11 884.246 80.4072   1
  -1   2  12 2200.77 117.430  -2
  -1  -2 -12 2200.77 117.430   1
  -1   2  13 1008.84 96.2206  -2
  -1  -2 -13 1008.84 96.2206   1
   1   2 -14 218.878 70.8118  -2
   1  -2  14 218.878 70.8118   1
   1   2 -15 1392.00 116.667  -2
   1  -2  15 1392.00 116.667   1
  -1   2  16 1555.42 119.559  -2
  -1  -2 -16 1555.42 119.559   1
  -1   2  17 330.259 91.2395  -2
  -1  -2 -17 330.259 91.2395   1
   1   2 -18 1415.94 129.394  -2
   1  -2  18 1415.94 129.394   1
  -1   2  19 718.553 112.243  -2
  -1  -2 -19 718.553 112.243   1
   1   2 -20 231.078 214.130  -2
   1  -2  20 231.078 214.130   1
   1   2 -21 882.585 259.924  -2
   1  -2  21 882.585 259.924   1
   1   1  22 92.9843 109.824  -2
   1  -1 -22 92.9843 109.824   1
  -1   1 -21 1272.14 157.359  -2
  -1  -1  21 1272.14 157.359   1
  -1   1 -20 133.090 118.136  -2
  -1  -1  20 133.090 118.136   1
   1   1  19 642.146 113.518  -2
   1  -1 -19 642.146 113.518   1
  -1   1 -18 1285.63 140.219  -2
  -1  -1  18 1285.63 140.219   1
  -1   1 -17 254.260 95.7217  -2
  -1  -1  17 254.260 95.7217   1
  -1   1 -16 782.106 111.761  -2
  -1  -1  16 782.106 111.761   1
   1   1  15 3127.42 163.887  -2
   1  -1 -15 3127.42 163.887   1
  -1   1 -14 372.654 86.8419  -2
  -1  -1  14 372.654 86.8419   1
  -1   1 -13 4318.95 315.727  -2
  -1  -1  13 4318.95 315.727   1
  -1   1 -12 1914.77 223.291  -2
  -1  -1  12 1914.77 223.291   1
  -1   1 -11 231.115 136.610  -2
  -1  -1  11 231.115 136.610   1
  -1   1 -10 5312.10 291.524  -2
  -1  -1  10 5312.10 291.524   1
  -1   1  -9 4450.99 254.886  -2
  -1  -1   9 4450.99 254.886   1
  -1   1  -8 1289.40 50.0490  -2
  -1  -1   8 1289.40 50.0490   1
  -1   1  -7 11254.2 125.539  -2
  -1  -1   7 11254.2 125.539   1
  -1   1  -6 3483.85 63.9120  -2
  -1  -1   6 3483.85 63.9120   1
  -1   1  -5 5008.23 68.5532  -2
  -1  -1   5 5008.23 68.5532   1
   1   1  -6 3558.91 91.6841  -2
   1  -1   6 3558.91 91.6841   1
   1   1  -7 12763.7 180.357  -2
   1  -1   7 12763.7 180.357   1
  -1   1   8 1502.47 75.8511  -2
  -1  -1  -8 1502.47 75.8511   1
  -1   1   9 4910.88 132.531  -2
  -1  -1  -9 4910.88 132.531   1
  -1   1  10 5235.59 146.624  -2
  -1  -1 -10 5235.59 146.624   1
   1   1 -11 121.215 57.1530  -2
   1  -1  11 121.215 57.1530   1
  -1   1  12 1722.40 106.835  -2
  -1  -1 -12 1722.40 106.835   1
   1   1 -13 4726.49 167.574  -2
   1  -1  13 4726.49 167.574   1
  -1   1  14 439.036 85.8751  -2
  -1  -1 -14 439.036 85.8751   1
   1   1 -15 3557.24 161.481  -2
   1  -1  15 3557.24 161.481   1
  -1   1  16 889.020 106.765  -2
  -1  -1 -16 889.020 106.765   1
   1   1 -17 228.595 85.1760  -2
   1  -1  17 228.595 85.1760   1
  -1   1  18 1325.37 131.687  -2
  -1  -1 -18 1325.37 131.687   1
   1   1 -19 544.069 109.208  -2
   1  -1  19 544.069 109.208   1
  -1   1  20 234.931 103.445  -2
  -1  -1 -20 234.931 103.445   1
  -1   1  21 1500.20 150.448  -2
  -1  -1 -21 1500.20 150.448   1
   1   1 -22 44.5622 112.025  -2
   1  -1  22 44.5622 112.025   1
   1   0  22 208.131 153.335  -2
   1   0 -22 208.131 153.335   1
   1   0  21 727.389 136.902  -2
   1   0 -21 727.389 136.902   1
   1   0  20 294.662 112.975  -2
   1   0 -20 294.662 112.975   1
   1   0  19 461.202 110.653  -2
   1   0 -19 461.202 110.653   1
   1   0  18 1564.06 143.830  -2
   1   0 -18 1564.06 143.830   1
  -1   0 -17 487.271 102.253  -2
  -1   0  17 487.271 102.253   1
  -1   0 -16 1551.80 131.346  -2
  -1   0  16 1551.80 131.346   1
   1   0  15 2906.84 160.672  -2
   1   0 -15 2906.84 160.672   1
  -1   0 -14 17.1364 76.2212  -2
  -1   0  14 17.1364 76.2212   1
   1   0  13 1661.83 116.346  -2
   1   0 -13 1661.83 116.346   1
  -1   0 -12 2394.35 127.417  -2
  -1   0  12 2394.35 127.417   1
   1   0  11 1387.83 100.364  -2
   1   0 -11 1387.83 100.364   1
  -1   0 -10 2452.73 82.3444  -2
  -1   0  10 2452.73 82.3444   1
  -1   0  -9 1954.67 70.1665  -2
  -1   0   9 1954.67 70.1665   1
  -1   0  -8 679.762 44.6145  -2
  -1   0   8 679.762 44.6145   1
  -1   0  -7 4130.23 86.9448  -2
  -1   0   7 4130.23 86.9448   1
  -1   0  -6 124.858 14.6402  -2
  -1   0   6 124.858 14.6402   1
   1   0   5 363.943 17.3125  -2
   1   0  -5 363.943 17.3125   1
  -1   0  -4 4425.37 72.0231  -2
  -1   0   4 4425.37 72.0231   1
  -1   0  -3 86.9765 17.4501  -2
  -1   0   3 86.9765 17.4501   1
  -1   0  -2 10399.7 98.4003  -2
  -1   0   2 10399.7 98.4003   1
  -1   0   2 10476.8 79.3803  -2
  -1   0  -2 10476.8 79.3803   1
  -1   0   3 87.9342 20.7668  -2
  -1   0  -3 87.9342 20.7668   1
  -1   0   4 4926.20 86.1142  -2
  -1   0  -4 4926.20 86.1142   1
  -1   0   5 441.573 41.1378  -2
  -1   0  -5 441.573 41.1378   1
   1   0  -6 186.530 36.1203  -2
   1   0   6 186.530 36.1203   1
   1   0  -7 4188.03 108.342  -2
   1   0   7 4188.03 108.342   1
  -1   0   8 866.546 63.6546  -2
  -1   0  -8 866.546 63.6546   1
   1   0  -9 1877.59 91.9453  -2
   1   0   9 1877.59 91.9453   1
   1   0 -10 2942.55 114.438  -2
   1   0  10 2942.55 114.438   1
  -1   0  11 1667.74 97.3169  -2
  -1   0 -11 1667.74 97.3169   1
   1   0 -12 2628.90 122.569  -2
   1   0  12 2628.90 122.569   1
  -1   0  13 1506.93 107.377  -2
  -1   0 -13 1506.93 107.377   1
  -1   0  14 42.6826 71.6463  -2
  -1   0 -14 42.6826 71.6463   1
   1   0 -15 2444.37 138.445  -2
   1   0  15 2444.37 138.445   1
   1   0 -16 1633.70 128.165  -2
   1   0  16 1633.70 128.165   1
  -1   0  17 421.207 93.4602  -2
  -1   0 -17 421.207 93.4602   1
   1   0 -18 1977.34 146.653  -2
   1   0  18 1977.34 146.653   1
   1   0 -19 409.106 110.830  -2
   1   0  19 409.106 110.830   1
  -1   0  20 374.372 112.111  -2
  -1   0 -20 374.372 112.111   1
   1   0 -21 560.771 123.538  -2
   1   0  21 560.771 123.538   1
   1   0 -22 105.923 96.9671  -2
   1   0  22 105.923 96.9671   1
   1  -1  22 9.77321 144.213  -2
   1   1 -22 9.77321 144.213   1
   1  -1  21 1123.62 152.157  -2
   1   1 -21 1123.62 152.157   1
  -1  -1 -20 127.821 116.602  -2
  -1   1  20 127.821 116.602   1
  -1  -1 -19 606.084 122.465  -2
  -1   1  19 606.084 122.465   1
   1  -1  18 1205.83 134.001  -2
   1   1 -18 1205.83 134.001   1
  -1  -1 -17 176.463 95.8060  -2
  -1   1  17 176.463 95.8060   1
   1  -1  16 769.124 109.528  -2
   1   1 -16 769.124 109.528   1
  -1  -1 -15 3043.75 157.105  -2
  -1   1  15 3043.75 157.105   1
  -1  -1 -14 306.095 84.9649  -2
  -1   1  14 306.095 84.9649   1
  -1  -1 -13 4221.57 167.145  -2
  -1   1  13 4221.57 167.145   1
   1  -1  12 1656.50 110.270  -2
   1   1 -12 1656.50 110.270   1
   1  -1  11 147.864 38.7177  -2
   1   1 -11 147.864 38.7177   1
  -1  -1 -10 4902.81 103.287  -2
  -1   1  10 4902.81 103.287   1
  -1  -1  -9 4230.12 70.3564  -2
  -1   1   9 4230.12 70.3564   1
  -1  -1  -8 1384.00 41.4559  -2
  -1   1   8 1384.00 41.4559   1
   1  -1   7 11330.7 99.7195  -2
   1   1  -7 11330.7 99.7195   1
  -1  -1  -6 3465.30 53.5340  -2
  -1   1   6 3465.30 53.5340   1
   1  -1   5 4921.57 58.8601  -2
   1   1  -5 4921.57 58.8601   1
  -1  -1  -4 3766.90 48.5848  -2
  -1   1   4 3766.90 48.5848   1
  -1  -1  -3 660.479 22.1309  -2
  -1   1   3 660.479 22.1309   1
   1  -1   2 3928.42 40.7727  -2
   1   1  -2 3928.42 40.7727   1
   1  -1   1 10904.6 45.8320  -2
   1   1  -1 10904.6 45.8320   1
   1   1   0 290.290 24.1894   1
  -1  -1   0 506.570 14.7393  -2
  -1   1   0 506.570 14.7393   1
   1  -1  -1 10887.3 52.8714  -2
   1   1   1 10887.3 52.8714   1
  -1  -1   2 3967.05 44.4390  -2
  -1   1  -2 3967.05 44.4390   1
   1  -1  -3 642.116 27.9621  -2
   1   1   3 642.116 27.9621   1
  -1  -1   4 3782.95 70.6903  -2
  -1   1  -4 3782.95 70.6903   1
   1  -1  -5 5273.63 89.3631  -2
   1   1   5 5273.63 89.3631   1
  -1  -1   6 3543.11 93.4007  -2
  -1   1  -6 3543.11 93.4007   1
   1  -1  -7 12398.2 181.593  -2
   1   1   7 12398.2 181.593   1
  -1  -1   8 1557.70 78.6955  -2
  -1   1  -8 1557.70 78.6955   1
   1  -1  -9 4572.61 130.625  -2
   1   1   9 4572.61 130.625   1
   1  -1 -10 4930.92 143.355  -2
   1   1  10 4930.92 143.355   1
  -1  -1  11 153.911 56.8552  -2
  -1   1 -11 153.911 56.8552   1
   1  -1 -12 1624.64 105.329  -2
   1   1  12 1624.64 105.329   1
   1  -1 -13 4401.98 158.871  -2
   1   1  13 4401.98 158.871   1
  -1  -1  14 354.032 83.9815  -2
  -1   1 -14 354.032 83.9815   1
   1  -1 -15 3377.99 157.922  -2
   1   1  15 3377.99 157.922   1
   1  -1 -16 749.177 101.701  -2
   1   1  16 749.177 101.701   1
   1  -1 -17 271.343 90.4288  -2
   1   1  17 271.343 90.4288   1
   1  -1 -18 1239.64 128.770  -2
   1   1  18 1239.64 128.770   1
   1  -1 -19 616.836 111.011  -2
   1   1  19 616.836 111.011   1
  -1  -1  20 234.423 110.994  -2
  -1   1 -20 234.423 110.994   1
  -1  -1  21 1259.07 149.769  -2
  -1   1 -21 1259.07 149.769   1
   1  -1 -22 180.851 115.803  -2
   1   1  22 180.851 115.803   1
   1  -2  21 699.242 149.064  -2
   1   2 -21 699.242 149.064   1
  -1  -2 -20 208.589 99.4516  -2
  -1   2  20 208.589 99.4516   1
   1  -2  19 499.042 120.208  -2
   1   2 -19 499.042 120.208   1
   1  -2  18 1080.20 133.203  -2
   1   2 -18 1080.20 133.203   1
  -1  -2 -17 263.028 91.4789  -2
  -1   2  17 263.028 91.4789   1
  -1  -2 -16 1353.56 125.140  -2
  -1   2  16 1353.56 125.140   1
  -1  -2 -15 1430.20 121.883  -2
  -1   2  15 1430.20 121.883   1
  -1  -2 -14 125.525 77.6224  -2
  -1   2  14 125.525 77.6224   1
  -1  -2 -13 954.952 100.751  -2
  -1   2  13 954.952 100.751   1
   1  -2  12 1677.46 114.534  -2
   1   2 -12 1677.46 114.534   1
   1  -2  11 749.310 43.9466  -2
   1   2 -11 749.310 43.9466   1
   1  -2  10 5271.06 89.4292  -2
   1   2 -10 5271.06 89.4292   1
  -1  -2  -9 3749.07 73.1299  -2
  -1   2   9 3749.07 73.1299   1
   1  -2   8 2301.67 56.1365  -2
   1   2  -8 2301.67 56.1365   1
  -1  -2  -7 6823.59 87.4225  -2
  -1   2   7 6823.59 87.4225   1
  -1  -2  -6 3223.75 38.4482  -2
  -1   2   6 3223.75 38.4482   1
  -1  -2  -5 2789.91 36.4326  -2
  -1   2   5 2789.91 36.4326   1
  -1  -2  -4 6240.23 53.7150  -2
  -1   2   4 6240.23 53.7150   1
  -1  -2  -3 1336.49 26.3825  -2
  -1   2   3 1336.49 26.3825   1
  -1  -2  -2 1603.31 26.1139  -2
  -1   2   2 1603.31 26.1139   1
  -1  -2  -1 2546.43 30.2716  -2
  -1   2   1 2546.43 30.2716   1
  -1  -2   0 905.079 18.1477  -2
  -1   2   0 905.079 18.1477   1
  -1  -2   1 2623.62 26.6436  -2
  -1   2  -1 2623.62 26.6436   1
   1  -2  -2 1556.23 27.9605  -2
   1   2   2 1556.23 27.9605   1
  -1  -2   3 1377.41 27.6591  -2
  -1   2  -3 1377.41 27.6591   1
   1  -2  -4 6658.68 58.8742  -2
   1   2   4 6658.68 58.8742   1
   1  -2  -5 3119.62 45.0959  -2
   1   2   5 3119.62 45.0959   1
  -1  -2   6 2956.78 48.2803  -2
  -1   2  -6 2956.78 48.2803   1
  -1  -2   7 6106.31 83.1830  -2
  -1   2  -7 6106.31 83.1830   1
   1  -2  -8 2610.07 74.5666  -2
   1   2   8 2610.07 74.5666   1
   1  -2  -9 3418.83 89.9448  -2
   1   2   9 3418.83 89.9448   1
   1  -2 -10 5873.10 120.025  -2
   1   2  10 5873.10 120.025   1
  -1  -2  11 801.367 81.1184  -2
  -1   2 -11 801.367 81.1184   1
  -1  -2  12 1972.76 114.067  -2
  -1   2 -12 1972.76 114.067   1
  -1  -2  13 929.756 95.8784  -2
  -1   2 -13 929.756 95.8784   1
   1  -2 -14 99.7514 70.5626  -2
   1   2  14 99.7514 70.5626   1
  -1  -2  15 1231.80 116.933  -2
  -1   2 -15 1231.80 116.933   1
  -1  -2  16 1477.52 126.984  -2
  -1   2 -16 1477.52 126.984   1
  -1  -2  17 359.571 99.2416  -2
  -1   2 -17 359.571 99.2416   1
   1  -2 -18 1190.19 134.987  -2
   1   2  18 1190.19 134.987   1
  -1  -2  19 580.681 121.370  -2
  -1   2 -19 580.681 121.370   1
   1  -2 -20 60.1668 87.7793  -2
   1   2  20 60.1668 87.7793   1
  -1  -2  21 553.755 131.798  -2
  -1   2 -21 553.755 131.798   1
   1  -3  21 817.838 156.584  -2
   1   3 -21 817.838 156.584   1
   1  -3  20 483.323 133.738  -2
   1   3 -20 483.323 133.738   1
   1  -3  19 325.520 114.639  -2
   1   3 -19 325.520 114.639   1
   1  -3  18 1122.41 137.503  -2
   1   3 -18 1122.41 137.503   1
  -1  -3 -17 520.740 110.057  -2
  -1   3  17 520.740 110.057   1
  -1  -3 -16 1008.38 120.572  -2
  -1   3  16 1008.38 120.572   1
   1  -3  15 1711.11 134.804  -2
   1   3 -15 1711.11 134.804   1
   1  -3  14 1035.80 110.106  -2
   1   3 -14 1035.80 110.106   1
  -1  -3 -13 1632.22 80.8438  -2
  -1   3  13 1632.22 80.8438   1
  -1  -3 -12 1184.67 70.8802  -2
  -1   3  12 1184.67 70.8802   1
  -1  -3 -11 777.960 47.8197  -2
  -1   3  11 777.960 47.8197   1
  -1  -3 -10 2043.05 64.1159  -2
  -1   3  10 2043.05 64.1159   1
  -1  -3  -9 1996.30 60.7315  -2
  -1   3   9 1996.30 60.7315   1
   1  -3   8 2314.78 41.7034  -2
   1   3  -8 2314.78 41.7034   1
   1  -3   7 6649.35 68.7119  -2
   1   3  -7 6649.35 68.7119   1
  -1  -3  -6 3725.65 52.4244  -2
  -1   3   6 3725.65 52.4244   1
  -1  -3  -5 3654.44 51.4941  -2
  -1   3   5 3654.44 51.4941   1
   1  -3   4 2524.73 42.9058  -2
   1   3  -4 2524.73 42.9058   1
   1  -3   3 3276.40 44.0153  -2
   1   3  -3 3276.40 44.0153   1
  -1  -3  -2 6353.45 58.5692  -2
  -1   3   2 6353.45 58.5692   1
   1  -3   1 7252.22 57.8045  -2
   1   3  -1 7252.22 57.8045   1
   1  -3   0 2301.58 33.1295  -2
   1   3   0 2301.58 33.1295   1
  -1  -3   1 6553.13 53.0239  -2
  -1   3  -1 6553.13 53.0239   1
   1  -3  -2 6492.20 55.6765  -2
   1   3   2 6492.20 55.6765   1
   1  -3  -3 2970.46 42.9235  -2
   1   3   3 2970.46 42.9235   1
   1  -3  -4 2513.80 39.1356  -2
   1   3   4 2513.80 39.1356   1
  -1  -3   5 3571.26 44.3785  -2
  -1   3  -5 3571.26 44.3785   1
  -1  -3   6 3734.63 43.1690  -2
  -1   3  -6 3734.63 43.1690   1
   1  -3  -7 6989.85 93.0187  -2
   1   3   7 6989.85 93.0187   1
  -1  -3   8 2635.39 61.9335  -2
  -1   3  -8 2635.39 61.9335   1
   1  -3  -9 2018.86 57.2556  -2
   1   3   9 2018.86 57.2556   1
   1  -3 -10 1953.29 68.2583  -2
   1   3  10 1953.29 68.2583   1
  -1  -3  11 816.477 84.6254  -2
  -1   3 -11 816.477 84.6254   1
  -1  -3  12 1324.65 100.790  -2
  -1   3 -12 1324.65 100.790   1
   1  -3 -13 1775.03 119.387  -2
   1   3  13 1775.03 119.387   1
   1  -3 -14 1033.30 105.549  -2
   1   3  14 1033.30 105.549   1
  -1  -3  15 1930.45 136.125  -2
  -1   3 -15 1930.45 136.125   1
   1  -3 -16 1087.18 120.444  -2
   1   3  16 1087.18 120.444   1
   1  -3 -17 526.480 109.020  -2
   1   3  17 526.480 109.020   1
  -1  -3  18 974.795 137.206  -2
  -1   3 -18 974.795 137.206   1
  -1  -3  19 344.903 115.148  -2
  -1   3 -19 344.903 115.148   1
  -1  -3  20 518.493 121.741  -2
  -1   3 -20 518.493 121.741   1
  -1  -3  21 1065.69 153.697  -2
  -1   3 -21 1065.69 153.697   1
  -1  -4 -20 323.139 136.919  -2
  -1   4  20 323.139 136.919   1
   1  -4  19 591.203 126.049  -2
   1   4 -19 591.203 126.049   1
  -1  -4 -18 778.271 128.974  -2
  -1   4  18 778.271 128.974   1
  -1  -4 -17 557.921 112.961  -2
  -1   4  17 557.921 112.961   1
   1  -4  16 1066.92 125.247  -2
   1   4 -16 1066.92 125.247   1
  -1  -4 -15 858.608 115.576  -2
  -1   4  15 858.608 115.576   1
   1  -4  14 595.132 65.4585  -2
   1   4 -14 595.132 65.4585   1
   1  -4  13 998.308 74.1902  -2
   1   4 -13 998.308 74.1902   1
   1  -4  12 1451.36 79.2813  -2
   1   4 -12 1451.36 79.2813   1
   1  -4  11 1126.08 71.0705  -2
   1   4 -11 1126.08 71.0705   1
  -1  -4 -10 2359.30 73.7212  -2
  -1   4  10 2359.30 73.7212   1
  -1  -4  -9 1581.85 60.5153  -2
  -1   4   9 1581.85 60.5153   1
   1  -4   8 1786.16 44.9311  -2
   1   4  -8 1786.16 44.9311   1
  -1  -4  -7 2516.39 51.7840  -2
  -1   4   7 2516.39 51.7840   1
  -1  -4  -6 1535.23 41.5164  -2
  -1   4   6 1535.23 41.5164   1
   1  -4   5 2618.79 51.1876  -2
   1   4  -5 2618.79 51.1876   1
  -1  -4  -4 3691.61 58.6175  -2
  -1   4   4 3691.61 58.6175   1
   1  -4   3 3196.55 50.2144  -2
   1   4  -3 3196.55 50.2144   1
  -1  -4  -2 3879.31 53.7335  -2
  -1   4   2 3879.31 53.7335   1
  -1  -4  -1 3773.47 49.6272  -2
  -1   4   1 3773.47 49.6272   1
   1  -4   0 2443.20 40.1375  -2
   1   4   0 2443.20 40.1375   1
   1  -4  -1 3230.29 44.7148  -2
   1   4   1 3230.29 44.7148   1
   1  -4  -2 4218.78 52.7840  -2
   1   4   2 4218.78 52.7840   1
   1  -4  -3 2977.86 49.0548  -2
   1   4   3 2977.86 49.0548   1
  -1  -4   4 3613.18 52.1433  -2
  -1   4  -4 3613.18 52.1433   1
  -1  -4   5 2190.41 39.9216  -2
  -1   4  -5 2190.41 39.9216   1
   1  -4  -6 1530.96 32.2649  -2
   1   4   6 1530.96 32.2649   1
   1  -4  -7 2409.03 63.2578  -2
   1   4   7 2409.03 63.2578   1
   1  -4  -8 1743.34 57.4331  -2
   1   4   8 1743.34 57.4331   1
  -1  -4   9 1794.58 59.1679  -2
  -1   4  -9 1794.58 59.1679   1
   1  -4 -10 2407.43 91.2380  -2
   1   4  10 2407.43 91.2380   1
  -1  -4  11 1218.08 100.187  -2
  -1   4 -11 1218.08 100.187   1
   1  -4 -12 1606.53 113.728  -2
   1   4  12 1606.53 113.728   1
   1  -4 -13 1046.38 100.374  -2
   1   4  13 1046.38 100.374   1
  -1  -4  14 499.066 93.8708  -2
  -1   4 -14 499.066 93.8708   1
  -1  -4  15 741.404 113.127  -2
  -1   4 -15 741.404 113.127   1
  -1  -4  16 1206.84 130.361  -2
  -1   4 -16 1206.84 130.361   1
   1  -4 -17 827.717 125.497  -2
   1   4  17 827.717 125.497   1
   1  -4 -18 943.813 140.850  -2
   1   4  18 943.813 140.850   1
   1  -4 -19 539.675 128.697  -2
   1   4  19 539.675 128.697   1
  -1  -4  20 354.698 125.670  -2
  -1   4 -20 354.698 125.670   1
  -1  -5 -19 375.023 133.568  -2
  -1   5  19 375.023 133.568   1
  -1  -5 -18 236.617 114.366  -2
  -1   5  18 236.617 114.366   1
   1  -5  17 589.271 121.979  -2
   1   5 -17 589.271 121.979   1
   1  -5  16 478.948 113.734  -2
   1   5 -16 478.948 113.734   1
   1  -5  15 604.957 74.7747  -2
   1   5 -15 604.957 74.7747   1
   1  -5  14 1538.36 94.0795  -2
   1   5 -14 1538.36 94.0795   1
  -1  -5 -13 1037.63 81.0906  -2
  -1   5  13 1037.63 81.0906   1
   1  -5  12 1073.36 78.2896  -2
   1   5 -12 1073.36 78.2896   1
   1  -5  11 1292.31 78.6003  -2
   1   5 -11 1292.31 78.6003   1
   1  -5  10 1364.97 78.3385  -2
   1   5 -10 1364.97 78.3385   1
   1  -5   9 2161.80 74.1730  -2
   1   5  -9 2161.80 74.1730   1
  -1  -5  -8 2843.14 80.2760  -2
  -1   5   8 2843.14 80.2760   1
  -1  -5  -7 1725.32 50.4278  -2
  -1   5   7 1725.32 50.4278   1
  -1  -5  -6 2816.39 60.2881  -2
  -1   5   6 2816.39 60.2881   1
   1  -5   5 2170.78 53.5400  -2
   1   5  -5 2170.78 53.5400   1
  -1  -5  -4 1229.09 42.2072  -2
  -1   5   4 1229.09 42.2072   1
   1  -5   3 1891.47 45.6372  -2
   1   5  -3 1891.47 45.6372   1
  -1  -5  -2 2259.08 45.2139  -2
  -1   5   2 2259.08 45.2139   1
  -1  -5  -1 1754.73 39.9707  -2
  -1   5   1 1754.73 39.9707   1
  -1  -5   0 4326.80 55.9547  -2
  -1   5   0 4326.80 55.9547   1
   1  -5  -1 1504.30 37.2955  -2
   1   5   1 1504.30 37.2955   1
   1  -5  -2 2261.82 45.5395  -2
   1   5   2 2261.82 45.5395   1
   1  -5  -3 1812.64 40.6921  -2
   1   5   3 1812.64 40.6921   1
   1  -5  -4 1041.30 35.1454  -2
   1   5   4 1041.30 35.1454   1
   1  -5  -5 2157.50 63.4297  -2
   1   5   5 2157.50 63.4297   1
  -1  -5   6 2959.17 73.3919  -2
  -1   5  -6 2959.17 73.3919   1
   1  -5  -7 1952.66 63.4995  -2
   1   5   7 1952.66 63.4995   1
   1  -5  -8 2993.12 77.1506  -2
   1   5   8 2993.12 77.1506   1
   1  -5  -9 2172.52 90.6374  -2
   1   5   9 2172.52 90.6374   1
  -1  -5  10 1283.68 79.2826  -2
  -1   5 -10 1283.68 79.2826   1
  -1  -5  11 1093.08 77.1968  -2
  -1   5 -11 1093.08 77.1968   1
  -1  -5  12 1132.94 111.938  -2
  -1   5 -12 1132.94 111.938   1
  -1  -5  13 1061.75 110.644  -2
  -1   5 -13 1061.75 110.644   1
  -1  -5  14 1791.18 141.462  -2
  -1   5 -14 1791.18 141.462   1
  -1  -5  15 694.045 111.801  -2
  -1   5 -15 694.045 111.801   1
   1  -5 -16 612.868 118.435  -2
   1   5  16 612.868 118.435   1
   1  -5 -17 540.314 123.265  -2
   1   5  17 540.314 123.265   1
  -1  -5  18 313.201 127.844  -2
  -1   5 -18 313.201 127.844   1
  -1  -5  19 415.021 127.454  -2
  -1   5 -19 415.021 127.454   1
  -1  -6 -18 228.253 129.145  -2
  -1   6  18 228.253 129.145   1
   1  -6  17 907.812 138.412  -2
   1   6 -17 907.812 138.412   1
   1  -6  16 425.282 114.095  -2
   1   6 -16 425.282 114.095   1
  -1  -6 -15 476.091 79.7718  -2
  -1   6  15 476.091 79.7718   1
   1  -6  14 949.933 85.1454  -2
   1   6 -14 949.933 85.1454   1
  -1  -6 -13 566.180 76.5028  -2
  -1   6  13 566.180 76.5028   1
   1  -6  12 725.734 74.6997  -2
   1   6 -12 725.734 74.6997   1
   1  -6  11 2148.41 100.631  -2
   1   6 -11 2148.41 100.631   1
   1  -6  10 742.112 69.4630  -2
   1   6 -10 742.112 69.4630   1
  -1  -6  -9 1404.29 82.9866  -2
  -1   6   9 1404.29 82.9866   1
  -1  -6  -8 1518.88 82.0157  -2
  -1   6   8 1518.88 82.0157   1
  -1  -6  -7 420.118 45.7612  -2
  -1   6   7 420.118 45.7612   1
  -1  -6  -6 1751.83 56.0123  -2
  -1   6   6 1751.83 56.0123   1
   1  -6   5 1930.62 57.4544  -2
   1   6  -5 1930.62 57.4544   1
  -1  -6  -4 1466.61 50.9587  -2
  -1   6   4 1466.61 50.9587   1
  -1  -6  -3 3438.82 65.1617  -2
  -1   6   3 3438.82 65.1617   1
  -1  -6  -2 2040.37 52.1288  -2
  -1   6   2 2040.37 52.1288   1
  -1  -6  -1 1620.51 46.6829  -2
  -1   6   1 1620.51 46.6829   1
  -1  -6   0 1714.33 45.2110  -2
  -1   6   0 1714.33 45.2110   1
   1  -6  -1 1896.03 48.4773  -2
   1   6   1 1896.03 48.4773   1
   1  -6  -2 1905.67 48.2332  -2
   1   6   2 1905.67 48.2332   1
   1  -6  -3 3685.38 61.7017  -2
   1   6   3 3685.38 61.7017   1
  -1  -6   4 1411.97 59.5293  -2
  -1   6  -4 1411.97 59.5293   1
  -1  -6   5 2145.05 69.4658  -2
  -1   6  -5 2145.05 69.4658   1
   1  -6  -6 1703.56 65.1091  -2
   1   6   6 1703.56 65.1091   1
   1  -6  -7 425.584 42.7913  -2
   1   6   7 425.584 42.7913   1
  -1  -6   8 1503.77 64.1729  -2
  -1   6  -8 1503.77 64.1729   1
   1  -6  -9 1492.11 86.3917  -2
   1   6   9 1492.11 86.3917   1
   1  -6 -10 878.089 76.0373  -2
   1   6  10 878.089 76.0373   1
  -1  -6  11 2366.39 108.853  -2
  -1   6 -11 2366.39 108.853   1
  -1  -6  12 665.650 77.6955  -2
  -1   6 -12 665.650 77.6955   1
  -1  -6  13 518.183 107.411  -2
  -1   6 -13 518.183 107.411   1
   1  -6 -14 865.543 117.523  -2
   1   6  14 865.543 117.523   1
  -1  -6  15 565.420 113.899  -2
  -1   6 -15 565.420 113.899   1
  -1  -6  16 458.230 120.880  -2
  -1   6 -16 458.230 120.880   1
   1  -6 -17 933.943 140.987  -2
   1   6  17 933.943 140.987   1
  -1  -6  18 389.921 166.138  -2
  -1   6 -18 389.921 166.138   1
   1  -7  16 482.870 93.1194  -2
   1   7 -16 482.870 93.1194   1
   1  -7  15 132.547 67.5439  -2
   1   7 -15 132.547 67.5439   1
  -1  -7 -14 923.285 95.1403  -2
  -1   7  14 923.285 95.1403   1
  -1  -7 -13 377.139 77.8824  -2
  -1   7  13 377.139 77.8824   1
  -1  -7 -12 350.054 74.5148  -2
  -1   7  12 350.054 74.5148   1
  -1  -7 -11 1036.69 90.5199  -2
  -1   7  11 1036.69 90.5199   1
   1  -7  10 160.237 61.3840  -2
   1   7 -10 160.237 61.3840   1
  -1  -7  -9 768.370 74.0546  -2
  -1   7   9 768.370 74.0546   1
   1  -7   8 1331.27 86.0933  -2
   1   7  -8 1331.27 86.0933   1
  -1  -7  -7 184.157 56.4886  -2
  -1   7   7 184.157 56.4886   1
  -1   7   6 2216.88 91.9216   1
  -1  -7  -6 2167.77 96.8025  -2
  -1   7   6 2167.77 96.8025   1
   1  -7   5 1081.86 58.4466  -2
   1   7  -5 1081.86 58.4466   1
  -1  -7  -4 407.856 45.8004  -2
  -1   7   4 407.856 45.8004   1
   1  -7   3 1680.10 60.5818  -2
   1   7  -3 1680.10 60.5818   1
   1  -7   2 1243.81 53.7692  -2
   1   7  -2 1243.81 53.7692   1
  -1  -7  -1 487.153 47.0064  -2
  -1   7   1 487.153 47.0064   1
  -1  -7   0 3727.64 94.0558  -2
  -1   7   0 3727.64 94.0558   1
  -1  -7   1 418.134 47.3353  -2
  -1   7  -1 418.134 47.3353   1
  -1  -7   2 1205.14 61.6343  -2
  -1   7  -2 1205.14 61.6343   1
   1  -7  -3 1589.15 70.2587  -2
   1   7   3 1589.15 70.2587   1
  -1  -7   4 402.976 46.4859  -2
  -1   7  -4 402.976 46.4859   1
  -1  -7   5 1067.23 61.2100  -2
  -1   7  -5 1067.23 61.2100   1
  -1  -7   6 2247.30 79.7535  -2
  -1   7  -6 2247.30 79.7535   1
  -1  -7   7 271.578 45.1715  -2
  -1   7  -7 271.578 45.1715   1
   1  -7  -8 1387.01 87.5151  -2
   1   7   8 1387.01 87.5151   1
  -1  -7   9 563.864 73.2399  -2
  -1   7  -9 563.864 73.2399   1
  -1  -7  10 216.826 66.1148  -2
  -1   7 -10 216.826 66.1148   1
  -1  -7  11 969.734 89.6615  -2
  -1   7 -11 969.734 89.6615   1
   1  -7 -12 471.910 78.8048  -2
   1   7  12 471.910 78.8048   1
  -1  -7  13 269.144 106.112  -2
  -1   7 -13 269.144 106.112   1
  -1  -7  14 1132.27 134.491  -2
  -1   7 -14 1132.27 134.491   1
   1  -7 -15 144.527 109.131  -2
   1   7  15 144.527 109.131   1
  -1  -7  16 615.566 124.555  -2
  -1   7 -16 615.566 124.555   1
   1  -8  15 207.277 189.865  -2
   1   8 -15 207.277 189.865   1
   1  -8  14 616.144 94.7776  -2
   1   8 -14 616.144 94.7776   1
  -1  -8 -13 383.616 85.7650  -2
  -1   8  13 383.616 85.7650   1
  -1  -8 -12 287.199 75.8281  -2
  -1   8  12 287.199 75.8281   1
   1  -8  11 1616.43 110.017  -2
   1   8 -11 1616.43 110.017   1
   1  -8  10 290.230 68.9888  -2
   1   8 -10 290.230 68.9888   1
   1  -8   9 1266.55 93.6327  -2
   1   8  -9 1266.55 93.6327   1
   1  -8   8 1096.72 89.4267  -2
   1   8  -8 1096.72 89.4267   1
  -1  -8  -7 122.577 61.1025  -2
  -1   8   7 122.577 61.1025   1
   1  -8   6 1513.78 92.3877  -2
   1   8  -6 1513.78 92.3877   1
   1  -8   5 1657.69 84.2758  -2
   1   8  -5 1657.69 84.2758   1
   1  -8   4 244.990 55.6983  -2
   1   8  -4 244.990 55.6983   1
  -1  -8  -3 2830.71 102.993  -2
  -1   8   3 2830.71 102.993   1
   1  -8   2 503.179 61.0790  -2
   1   8  -2 503.179 61.0790   1
   1  -8   1 517.458 60.5852  -2
   1   8  -1 517.458 60.5852   1
   1  -8   0 899.328 67.9003  -2
   1   8   0 899.328 67.9003   1
  -1  -8   1 527.499 55.9914  -2
  -1   8  -1 527.499 55.9914   1
   1  -8  -2 500.400 55.7995  -2
   1   8   2 500.400 55.7995   1
  -1  -8   3 2854.21 94.9872  -2
  -1   8  -3 2854.21 94.9872   1
  -1  -8   4 220.306 49.8249  -2
  -1   8  -4 220.306 49.8249   1
  -1  -8   5 1682.51 79.5439  -2
  -1   8  -5 1682.51 79.5439   1
  -1  -8   6 1318.33 72.4870  -2
  -1   8  -6 1318.33 72.4870   1
   1  -8  -7 187.436 63.6508  -2
   1   8   7 187.436 63.6508   1
  -1  -8   8 974.470 90.9590  -2
  -1   8  -8 974.470 90.9590   1
   1  -8  -9 1389.41 101.580  -2
   1   8   9 1389.41 101.580   1
  -1  -8  10 192.806 70.4895  -2
  -1   8 -10 192.806 70.4895   1
  -1  -8  11 1777.17 114.941  -2
  -1   8 -11 1777.17 114.941   1
  -1  -8  12 250.631 80.6705  -2
  -1   8 -12 250.631 80.6705   1
   1  -8 -13 369.352 112.511  -2
   1   8  13 369.352 112.511   1
   1  -8 -14 566.428 132.247  -2
   1   8  14 566.428 132.247   1
  -1  -9 -11 745.223 114.547  -2
  -1   9  11 745.223 114.547   1
   1  -9  10 60.0303 97.9689  -2
   1   9 -10 60.0303 97.9689   1
   1  -9   9 315.793 96.6067  -2
   1   9  -9 315.793 96.6067   1
   1  -9   8 967.953 118.098  -2
   1   9  -8 967.953 118.098   1
   1  -9   7 78.3076 86.5002  -2
   1   9  -7 78.3076 86.5002   1
  -1  -9  -6 1050.62 116.358  -2
  -1   9   6 1050.62 116.358   1
  -1  -9  -5 729.280 100.979  -2
  -1   9   5 729.280 100.979   1
  -1  -9  -4 47.3946 49.0952  -2
  -1   9   4 47.3946 49.0952   1
  -1  -9  -3 1003.98 81.3765  -2
  -1   9   3 1003.98 81.3765   1
  -1  -9  -2 639.782 70.7386  -2
  -1   9   2 639.782 70.7386   1
   1  -9   1 190.226 66.7844  -2
   1   9  -1 190.226 66.7844   1
  -1  -9   0 1193.41 96.0179  -2
  -1   9   0 1193.41 96.0179   1
  -1  -9   1 136.966 64.3306  -2
  -1   9  -1 136.966 64.3306   1
   1  -9  -2 647.509 72.9621  -2
   1   9   2 647.509 72.9621   1
   1  -9  -3 1034.57 82.6363  -2
   1   9   3 1034.57 82.6363   1
   1  -9  -4 10.0639 55.0903  -2
   1   9   4 10.0639 55.0903   1
  -1  -9   5 557.931 62.9773  -2
  -1   9  -5 557.931 62.9773   1
  -1  -9   6 1052.80 96.9398  -2
  -1   9  -6 1052.80 96.9398   1
  -1  -9   7 66.8991 73.3492  -2
  -1   9  -7 66.8991 73.3492   1
   1  -9  -8 1329.31 105.741  -2
   1   9   8 1329.31 105.741   1
  -1  -9   9 265.778 82.9154  -2
  -1   9  -9 265.778 82.9154   1
  -1  -9  10 156.049 84.2097  -2
  -1   9 -10 156.049 84.2097   1
  -1  -9  11 542.958 122.462  -2
  -1   9 -11 542.958 122.462   1
  -1  -9  12 411.662 183.843  -2
  -1   9 -12 411.662 183.843   1
  -1 -10  -7 86.3546 142.864  -2
  -1  10   7 86.3546 142.864   1
  -1 -10  -6 605.486 113.057  -2
  -1  10   6 605.486 113.057   1
   1 -10   5 926.162 120.891  -2
   1  10  -5 926.162 120.891   1
  -1 -10  -4 75.2223 100.181  -2
  -1  10   4 75.2223 100.181   1
   1 -10   3 1402.73 172.612  -2
   1  10  -3 1402.73 172.612   1
   1 -10   2 432.570 87.8002  -2
   1  10  -2 432.570 87.8002   1
  -1 -10  -1 160.873 69.8201  -2
  -1  10   1 160.873 69.8201   1
  -1 -10   0 953.324 99.1126  -2
  -1  10   0 953.324 99.1126   1
  -1 -10   1 259.633 79.7750  -2
  -1  10  -1 259.633 79.7750   1
  -1 -10   2 513.442 87.6670  -2
  -1  10  -2 513.442 87.6670   1
   1 -10  -3 1593.98 118.280  -2
   1  10   3 1593.98 118.280   1
   1 -10  -4 123.897 70.4112  -2
   1  10   4 123.897 70.4112   1
  -1 -10   5 933.666 128.584  -2
  -1  10  -5 933.666 128.584   1
   1 -10  -6 564.674 111.208  -2
   1  10   6 564.674 111.208   1
  -2   5 -19 350.026 258.317  -2
  -2  -5  19 350.026 258.317   1
  -2   5 -18 255.452 235.745  -2
  -2  -5  18 255.452 235.745   1
   2   5 -15 1545.39 259.018  -2
   2  -5  15 1545.39 259.018   1
   2   5 -16 402.648 217.886  -2
   2  -5  16 402.648 217.886   1
   2   5 -17 200.874 195.219  -2
   2  -5  17 200.874 195.219   1
   2   5 -18 199.835 219.559  -2
   2  -5  18 199.835 219.559   1
   2   5 -19 682.067 248.380  -2
   2  -5  19 682.067 248.380   1
  -2   4 -20 174.932 268.445  -2
  -2  -4  20 174.932 268.445   1
  -2   4 -19 1093.70 290.106  -2
  -2  -4  19 1093.70 290.106   1
  -2   4 -18 984.797 267.581  -2
  -2  -4  18 984.797 267.581   1
  -2   4 -17 1483.94 276.453  -2
  -2  -4  17 1483.94 276.453   1
  -2   4 -16 1048.06 253.509  -2
  -2  -4  16 1048.06 253.509   1
   2   4 -14 468.557 158.627  -2
   2  -4  14 468.557 158.627   1
   2   4 -15 1037.51 215.310  -2
   2  -4  15 1037.51 215.310   1
   2   4 -16 659.289 220.645  -2
   2  -4  16 659.289 220.645   1
   2   4 -17 1388.21 238.420  -2
   2  -4  17 1388.21 238.420   1
   2   4 -18 915.317 231.916  -2
   2  -4  18 915.317 231.916   1
   2   4 -19 769.871 227.258  -2
   2  -4  19 769.871 227.258   1
   2   4 -20 335.262 204.172  -2
   2  -4  20 335.262 204.172   1
   2   4 -21 444.661 282.994  -2
   2  -4  21 444.661 282.994   1
   2   3  21 280.995 142.675  -2
   2  -3 -21 280.995 142.675   1
  -2   3 -20 950.959 148.088  -2
  -2  -3  20 950.959 148.088   1
   2   3  19 555.308 121.350  -2
   2  -3 -19 555.308 121.350   1
  -2   3 -18 161.869 225.616  -2
  -2  -3  18 161.869 225.616   1
  -2   3 -17 367.724 226.282  -2
  -2  -3  17 367.724 226.282   1
  -2   3 -16 1127.87 243.918  -2
  -2  -3  16 1127.87 243.918   1
  -2   3 -15 1200.68 233.550  -2
  -2  -3  15 1200.68 233.550   1
  -2   3  -5 1408.32 51.6010  -2
  -2  -3   5 1408.32 51.6010   1
  -2   3  10 402.968 65.0788  -2
  -2  -3 -10 402.968 65.0788   1
  -2   3  11 1187.28 94.0336  -2
  -2  -3 -11 1187.28 94.0336   1
   2   3 -12 1501.41 97.7834  -2
   2  -3  12 1501.41 97.7834   1
   2   3 -13 1786.74 226.118  -2
   2  -3  13 1786.74 226.118   1
   2   3 -14 3793.33 291.653  -2
   2  -3  14 3793.33 291.653   1
   2   3 -15 1122.74 202.262  -2
   2  -3  15 1122.74 202.262   1
   2   3 -16 1442.21 236.858  -2
   2  -3  16 1442.21 236.858   1
   2   3 -17 546.069 202.516  -2
   2  -3  17 546.069 202.516   1
   2   3 -18 389.527 211.685  -2
   2  -3  18 389.527 211.685   1
   2   3 -19 1066.94 246.814  -2
   2  -3  19 1066.94 246.814   1
   2   3 -20 1392.85 288.514  -2
   2  -3  20 1392.85 288.514   1
   2   3 -21 283.617 248.547  -2
   2  -3  21 283.617 248.547   1
   2   2  21 118.770 107.876  -2
   2  -2 -21 118.770 107.876   1
  -2   2 -20 322.811 119.447  -2
  -2  -2  20 322.811 119.447   1
   2   2  19 1194.97 146.302  -2
   2  -2 -19 1194.97 146.302   1
  -2   2 -18 456.562 112.890  -2
  -2  -2  18 456.562 112.890   1
  -2   2 -17 2300.33 307.572  -2
  -2  -2  17 2300.33 307.572   1
  -2   2 -16 764.647 217.527  -2
  -2  -2  16 764.647 217.527   1
  -2   2 -15 481.599 195.131  -2
  -2  -2  15 481.599 195.131   1
  -2   2 -14 1126.54 235.795  -2
  -2  -2  14 1126.54 235.795   1
  -2   2 -13 1652.66 240.282  -2
  -2  -2  13 1652.66 240.282   1
  -2   2 -12 1398.96 218.038  -2
  -2  -2  12 1398.96 218.038   1
  -2   2  -8 1333.87 41.3841  -2
  -2  -2   8 1333.87 41.3841   1
  -2   2  -7 742.099 30.8566  -2
  -2  -2   7 742.099 30.8566   1
  -2   2  -6 2394.98 47.6389  -2
  -2  -2   6 2394.98 47.6389   1
  -2   2  -5 8828.77 91.4845  -2
  -2  -2   5 8828.77 91.4845   1
  -2   2  -4 2813.45 68.7572  -2
  -2  -2   4 2813.45 68.7572   1
  -2   2  -3 16845.8 168.800  -2
  -2  -2   3 16845.8 168.800   1
  -2   2   5 8894.10 122.770  -2
  -2  -2  -5 8894.10 122.770   1
  -2   2   6 2915.72 84.9182  -2
  -2  -2  -6 2915.72 84.9182   1
  -2   2   7 776.194 56.7332  -2
  -2  -2  -7 776.194 56.7332   1
  -2   2   8 1746.04 85.9027  -2
  -2  -2  -8 1746.04 85.9027   1
  -2   2   9 4030.18 113.203  -2
  -2  -2  -9 4030.18 113.203   1
   2   2 -10 1078.05 75.2145  -2
   2  -2  10 1078.05 75.2145   1
   2   2 -11 7495.03 171.540  -2
   2  -2  11 7495.03 171.540   1
   2   2 -12 1694.00 98.4448  -2
   2  -2  12 1694.00 98.4448   1
   2   2 -13 1901.35 107.590  -2
   2  -2  13 1901.35 107.590   1
   2   2 -14 1785.88 109.680  -2
   2  -2  14 1785.88 109.680   1
   2   2 -15 637.165 89.1761  -2
   2  -2  15 637.165 89.1761   1
   2   2 -16 865.382 97.7646  -2
   2  -2  16 865.382 97.7646   1
   2   2 -17 2718.90 151.471  -2
   2  -2  17 2718.90 151.471   1
   2   2 -18 690.570 218.327  -2
   2  -2  18 690.570 218.327   1
   2   2 -19 1212.82 261.534  -2
   2  -2  19 1212.82 261.534   1
   2   2 -20 349.999 220.766  -2
   2  -2  20 349.999 220.766   1
   2   2 -21 63.4960 201.701  -2
   2  -2  21 63.4960 201.701   1
   2   2 -22 619.671 237.037  -2
   2  -2  22 619.671 237.037   1
   2   1  22 1011.45 180.465  -2
   2  -1 -22 1011.45 180.465   1
  -2   1 -21 184.743 121.645  -2
  -2  -1  21 184.743 121.645   1
  -2   1 -20 1384.33 159.664  -2
  -2  -1  20 1384.33 159.664   1
  -2   1 -19 695.194 125.989  -2
  -2  -1  19 695.194 125.989   1
  -2   1 -18 126.757 94.9920  -2
  -2  -1  18 126.757 94.9920   1
  -2   1 -17 517.895 113.030  -2
  -2  -1  17 517.895 113.030   1
   2   1  16 1052.99 122.522  -2
   2  -1 -16 1052.99 122.522   1
  -2   1 -15 730.823 199.855  -2
  -2  -1  15 730.823 199.855   1
  -2   1 -14 5217.35 358.680  -2
  -2  -1  14 5217.35 358.680   1
  -2   1 -13 178.180 170.356  -2
  -2  -1  13 178.180 170.356   1
  -2   1 -12 2047.47 234.970  -2
  -2  -1  12 2047.47 234.970   1
  -2   1 -11 1376.76 61.5707  -2
  -2  -1  11 1376.76 61.5707   1
  -2   1 -10 464.716 39.4109  -2
  -2  -1  10 464.716 39.4109   1
  -2   1  -9 525.614 37.4654  -2
  -2  -1   9 525.614 37.4654   1
  -2   1  -8 8896.09 123.925  -2
  -2  -1   8 8896.09 123.925   1
  -2   1  -7 521.831 34.4432  -2
  -2  -1   7 521.831 34.4432   1
  -2   1  -6 9493.22 107.702  -2
  -2  -1   6 9493.22 107.702   1
  -2   1  -5 1105.34 39.4385  -2
  -2  -1   5 1105.34 39.4385   1
  -2   1  -4 1732.68 49.5063  -2
  -2  -1   4 1732.68 49.5063   1
  -2   1  -3 681.441 43.8805  -2
  -2  -1   3 681.441 43.8805   1
  -2   1  -2 6770.96 112.726  -2
  -2  -1   2 6770.96 112.726   1
  -2   1  -1 1015.91 63.5775  -2
  -2  -1   1 1015.91 63.5775   1
  -2   1   3 829.616 27.5083  -2
  -2  -1  -3 829.616 27.5083   1
   2   1  -4 1820.49 45.5847  -2
   2  -1   4 1820.49 45.5847   1
   2   1  -5 1343.97 49.1111  -2
   2  -1   5 1343.97 49.1111   1
  -2   1   6 9959.19 133.136  -2
  -2  -1  -6 9959.19 133.136   1
  -2   1   7 648.858 48.7906  -2
  -2  -1  -7 648.858 48.7906   1
  -2   1   8 9505.51 157.044  -2
  -2  -1  -8 9505.51 157.044   1
   2   1  -9 493.808 54.2214  -2
   2  -1   9 493.808 54.2214   1
   2   1 -10 464.216 59.9343  -2
   2  -1  10 464.216 59.9343   1
   2   1 -11 1969.45 99.6971  -2
   2  -1  11 1969.45 99.6971   1
  -2   1  12 2077.24 108.507  -2
  -2  -1 -12 2077.24 108.507   1
  -2   1  13 483.468 76.2172  -2
  -2  -1 -13 483.468 76.2172   1
   2   1 -14 5001.63 170.110  -2
   2  -1  14 5001.63 170.110   1
   2   1 -15 614.511 90.7603  -2
   2  -1  15 614.511 90.7603   1
  -2   1  16 1209.97 109.905  -2
  -2  -1 -16 1209.97 109.905   1
  -2   1  17 681.590 98.1729  -2
  -2  -1 -17 681.590 98.1729   1
  -2   1  18 292.871 87.5456  -2
  -2  -1 -18 292.871 87.5456   1
  -2   1  19 661.938 112.432  -2
  -2  -1 -19 661.938 112.432   1
   2   1 -20 1508.96 137.645  -2
   2  -1  20 1508.96 137.645   1
   2   1 -21 77.6879 207.748  -2
   2  -1  21 77.6879 207.748   1
   2   1 -22 1135.77 268.903  -2
   2  -1  22 1135.77 268.903   1
  -2   0 -21-27.0577 113.295  -2
  -2   0  21-27.0577 113.295   1
  -2   0 -20 332.186 117.775  -2
  -2   0  20 332.186 117.775   1
   2   0  19 1603.45 157.491  -2
   2   0 -19 1603.45 157.491   1
   2   0  18-38.0444 101.040  -2
   2   0 -18-38.0444 101.040   1
  -2   0 -17 3197.65 180.348  -2
  -2   0  17 3197.65 180.348   1
  -2   0 -16 389.682 105.013  -2
  -2   0  16 389.682 105.013   1
  -2   0 -15 464.154 98.8721  -2
  -2   0  15 464.154 98.8721   1
   2   0  14 1324.87 120.535  -2
   2   0 -14 1324.87 120.535   1
  -2   0 -13 957.607 59.4904  -2
  -2   0  13 957.607 59.4904   1
  -2   0 -12 87.3845 41.4220  -2
  -2   0  12 87.3845 41.4220   1
  -2   0 -11 6824.79 139.046  -2
  -2   0  11 6824.79 139.046   1
  -2   0 -10 1960.97 75.7258  -2
  -2   0  10 1960.97 75.7258   1
  -2   0  -9 5074.54 109.316  -2
  -2   0   9 5074.54 109.316   1
  -2   0  -8 651.151 24.8994  -2
  -2   0   8 651.151 24.8994   1
  -2   0  -7 33.6078 12.8900  -2
  -2   0   7 33.6078 12.8900   1
  -2   0  -6 5068.77 47.5048  -2
  -2   0   6 5068.77 47.5048   1
  -2   0  -5 16478.5 80.3122  -2
  -2   0   5 16478.5 80.3122   1
   2   0   4 6822.01 51.4241  -2
   2   0  -4 6822.01 51.4241   1
   2   0   3 27105.8 120.488  -2
   2   0  -3 27105.8 120.488   1
   2   0   2 4432.50 61.0094  -2
   2   0  -2 4432.50 61.0094   1
  -2   0   1 1902.81 59.4258   1
  -2   0   0 830.288 27.9915   1
  -2   0  -1 2065.32 38.1842   1
   2   0  -2 4282.64 42.9863  -2
   2   0   2 4282.64 42.9863   1
  -2   0   3 27007.3 127.507  -2
  -2   0  -3 27007.3 127.507   1
  -2   0   4 7875.77 89.8981  -2
  -2   0  -4 7875.77 89.8981   1
   2   0  -5 17904.3 161.604  -2
   2   0   5 17904.3 161.604   1
  -2   0   6 5870.15 106.995  -2
  -2   0  -6 5870.15 106.995   1
   2   0  -7 35.5797 32.4033  -2
   2   0   7 35.5797 32.4033   1
   2   0  -8 931.478 59.7456  -2
   2   0   8 931.478 59.7456   1
  -2   0   9 5920.06 137.096  -2
  -2   0  -9 5920.06 137.096   1
   2   0 -10 2341.85 98.9421  -2
   2   0  10 2341.85 98.9421   1
   2   0 -11 7765.29 176.318  -2
   2   0  11 7765.29 176.318   1
   2   0 -12 29.1713 53.3922  -2
   2   0  12 29.1713 53.3922   1
  -2   0  13 1029.22 89.4843  -2
  -2   0 -13 1029.22 89.4843   1
   2   0 -14 1654.50 110.027  -2
   2   0  14 1654.50 110.027   1
   2   0 -15 702.581 91.4608  -2
   2   0  15 702.581 91.4608   1
   2   0 -16 578.931 92.9619  -2
   2   0  16 578.931 92.9619   1
  -2   0  17 3254.66 158.957  -2
  -2   0 -17 3254.66 158.957   1
   2   0 -18 21.4570 82.9031  -2
   2   0  18 21.4570 82.9031   1
  -2   0  19 1681.23 140.272  -2
  -2   0 -19 1681.23 140.272   1
   2   0 -20 818.884 122.525  -2
   2   0  20 818.884 122.525   1
  -2   0  21 21.3970 104.396  -2
  -2   0 -21 21.3970 104.396   1
   2   0 -22 760.931 131.251  -2
   2   0  22 760.931 131.251   1
   2  -1  21 107.065 119.374  -2
   2   1 -21 107.065 119.374   1
   2  -1  20 1272.31 153.907  -2
   2   1 -20 1272.31 153.907   1
   2  -1  19 601.870 125.415  -2
   2   1 -19 601.870 125.415   1
   2  -1  18 102.775 86.9511  -2
   2   1 -18 102.775 86.9511   1
   2  -1  17 532.961 112.440  -2
   2   1 -17 532.961 112.440   1
  -2  -1 -16 1002.04 118.776  -2
  -2   1  16 1002.04 118.776   1
  -2  -1 -15 605.772 101.033  -2
  -2   1  15 605.772 101.033   1
  -2  -1 -14 4405.51 116.460  -2
  -2   1  14 4405.51 116.460   1
  -2  -1 -13 365.896 49.7962  -2
  -2   1  13 365.896 49.7962   1
  -2  -1 -12 1747.03 74.7943  -2
  -2   1  12 1747.03 74.7943   1
  -2  -1 -11 1339.99 46.6674  -2
  -2   1  11 1339.99 46.6674   1
   2  -1  10 437.861 30.5209  -2
   2   1 -10 437.861 30.5209   1
  -2  -1  -9 475.751 28.3625  -2
  -2   1   9 475.751 28.3625   1
   2  -1   8 8635.61 96.4449  -2
   2   1  -8 8635.61 96.4449   1
  -2  -1  -7 498.924 28.5638  -2
  -2   1   7 498.924 28.5638   1
  -2  -1  -6 9192.53 85.3248  -2
  -2   1   6 9192.53 85.3248   1
  -2  -1  -5 1067.71 31.4037  -2
  -2   1   5 1067.71 31.4037   1
   2  -1   4 1675.40 37.0716  -2
   2   1  -4 1675.40 37.0716   1
  -2  -1  -3 676.504 25.4743  -2
  -2   1   3 676.504 25.4743   1
  -2  -1  -2 7102.67 60.7534  -2
  -2   1   2 7102.67 60.7534   1
  -2   1   1 477.006 41.1913   1
  -2  -1  -1 1005.97 26.8485  -2
  -2   1   1 1005.97 26.8485   1
   2   1   0 9909.34 84.6178   1
  -2  -1   0 19602.0 127.289  -2
  -2   1   0 19602.0 127.289   1
  -2   1  -1 624.798 26.2692   1
  -2  -1   1 1087.82 48.7871  -2
  -2   1  -1 1087.82 48.7871   1
   2  -1  -2 6852.18 58.4912  -2
   2   1   2 6852.18 58.4912   1
   2  -1  -3 806.276 29.6959  -2
   2   1   3 806.276 29.6959   1
   2  -1  -4 1804.70 42.7753  -2
   2   1   4 1804.70 42.7753   1
  -2  -1   5 1376.66 56.9807  -2
  -2   1  -5 1376.66 56.9807   1
   2  -1  -6 9821.66 144.222  -2
   2   1   6 9821.66 144.222   1
  -2  -1   7 673.018 51.9911  -2
  -2   1  -7 673.018 51.9911   1
  -2  -1   8 9388.65 164.453  -2
  -2   1  -8 9388.65 164.453   1
  -2  -1   9 525.057 57.5084  -2
  -2   1  -9 525.057 57.5084   1
  -2  -1  10 477.556 63.4204  -2
  -2   1 -10 477.556 63.4204   1
  -2  -1  11 1856.25 99.7272  -2
  -2   1 -11 1856.25 99.7272   1
  -2  -1  12 2001.25 106.827  -2
  -2   1 -12 2001.25 106.827   1
  -2  -1  13 482.698 77.3567  -2
  -2   1 -13 482.698 77.3567   1
   2  -1 -14 4696.06 168.570  -2
   2   1  14 4696.06 168.570   1
  -2  -1  15 744.320 94.0567  -2
  -2   1 -15 744.320 94.0567   1
  -2  -1  16 1080.82 108.015  -2
  -2   1 -16 1080.82 108.015   1
   2  -1 -17 640.842 99.3245  -2
   2   1  17 640.842 99.3245   1
  -2  -1  18 272.007 94.2000  -2
  -2   1 -18 272.007 94.2000   1
   2  -1 -19 696.387 112.331  -2
   2   1  19 696.387 112.331   1
  -2  -1  20 1440.08 145.895  -2
  -2   1 -20 1440.08 145.895   1
  -2  -1  21 127.836 115.116  -2
  -2   1 -21 127.836 115.116   1
  -2  -1  22 1195.36 187.480  -2
  -2   1 -22 1195.36 187.480   1
   2  -2  21 55.2298 121.693  -2
   2   2 -21 55.2298 121.693   1
   2  -2  20 227.677 119.266  -2
   2   2 -20 227.677 119.266   1
  -2  -2 -19 996.403 137.453  -2
  -2   2  19 996.403 137.453   1
   2  -2  18 258.639 102.452  -2
   2   2 -18 258.639 102.452   1
   2  -2  17 2326.39 160.989  -2
   2   2 -17 2326.39 160.989   1
   2  -2  16 693.242 110.825  -2
   2   2 -16 693.242 110.825   1
   2  -2  15 515.824 97.0616  -2
   2   2 -15 515.824 97.0616   1
  -2  -2 -14 1199.87 73.1818  -2
  -2   2  14 1199.87 73.1818   1
   2  -2  13 1493.78 78.7036  -2
   2   2 -13 1493.78 78.7036   1
   2  -2  12 1210.01 52.3232  -2
   2   2 -12 1210.01 52.3232   1
   2  -2  11 6411.94 99.0940  -2
   2   2 -11 6411.94 99.0940   1
  -2  -2 -10 903.530 42.7233  -2
  -2   2  10 903.530 42.7233   1
   2  -2   9 3502.52 69.4387  -2
   2   2  -9 3502.52 69.4387   1
  -2  -2  -8 1405.49 45.6955  -2
  -2   2   8 1405.49 45.6955   1
   2  -2   7 718.849 34.1344  -2
   2   2  -7 718.849 34.1344   1
   2  -2   6 2282.90 49.3635  -2
   2   2  -6 2282.90 49.3635   1
   2  -2   5 7874.29 80.5589  -2
   2   2  -5 7874.29 80.5589   1
  -2  -2  -4 2630.88 47.6329  -2
  -2   2   4 2630.88 47.6329   1
   2  -2   3 16698.1 104.782  -2
   2   2  -3 16698.1 104.782   1
  -2  -2  -2 8058.35 60.9453  -2
  -2   2   2 8058.35 60.9453   1
  -2  -2  -1 4021.41 39.3657  -2
  -2   2   1 4021.41 39.3657   1
   2  -2   0 727.985 16.6389  -2
   2   2   0 727.985 16.6389   1
  -2  -2   1 3824.95 49.6976  -2
  -2   2  -1 3824.95 49.6976   1
  -2  -2   2 8886.13 69.9544  -2
  -2   2  -2 8886.13 69.9544   1
  -2  -2   3 17245.2 109.743  -2
  -2   2  -3 17245.2 109.743   1
   2  -2  -4 2594.90 49.0060  -2
   2   2   4 2594.90 49.0060   1
   2  -2  -5 8101.14 92.8601  -2
   2   2   5 8101.14 92.8601   1
   2  -2  -6 2622.55 60.2316  -2
   2   2   6 2622.55 60.2316   1
  -2  -2   7 727.288 42.2402  -2
  -2   2  -7 727.288 42.2402   1
  -2  -2   8 1548.66 56.3370  -2
  -2   2  -8 1548.66 56.3370   1
  -2  -2   9 3646.98 84.0454  -2
  -2   2  -9 3646.98 84.0454   1
   2  -2 -10 908.554 61.9044  -2
   2   2  10 908.554 61.9044   1
   2  -2 -11 6682.96 145.312  -2
   2   2  11 6682.96 145.312   1
   2  -2 -12 1563.37 101.021  -2
   2   2  12 1563.37 101.021   1
   2  -2 -13 1691.31 112.053  -2
   2   2  13 1691.31 112.053   1
  -2  -2  14 1515.78 111.768  -2
  -2   2 -14 1515.78 111.768   1
   2  -2 -15 661.167 92.2941  -2
   2   2  15 661.167 92.2941   1
  -2  -2  16 819.564 101.191  -2
  -2   2 -16 819.564 101.191   1
   2  -2 -17 2532.35 156.692  -2
   2   2  17 2532.35 156.692   1
  -2  -2  18 422.740 102.284  -2
  -2   2 -18 422.740 102.284   1
  -2  -2  19 1109.08 129.957  -2
  -2   2 -19 1109.08 129.957   1
  -2  -2  20 475.291 111.808  -2
  -2   2 -20 475.291 111.808   1
  -2  -2  21 94.0964 114.875  -2
  -2   2 -21 94.0964 114.875   1
   2  -3  20 942.623 150.510  -2
   2   3 -20 942.623 150.510   1
   2  -3  19 399.662 118.906  -2
   2   3 -19 399.662 118.906   1
   2  -3  18 111.907 94.5247  -2
   2   3 -18 111.907 94.5247   1
  -2  -3 -17 414.662 106.408  -2
  -2   3  17 414.662 106.408   1
   2  -3  16 1077.33 122.326  -2
   2   3 -16 1077.33 122.326   1
  -2  -3 -15 899.753 113.853  -2
  -2   3  15 899.753 113.853   1
  -2  -3 -14 3282.28 115.092  -2
  -2   3  14 3282.28 115.092   1
  -2  -3 -13 1130.86 57.3766  -2
  -2   3  13 1130.86 57.3766   1
  -2  -3 -12 1133.00 55.8660  -2
  -2   3  12 1133.00 55.8660   1
  -2  -3 -11 776.097 47.9676  -2
  -2   3  11 776.097 47.9676   1
  -2  -3 -10 382.479 37.5658  -2
  -2   3  10 382.479 37.5658   1
  -2  -3  -9 1134.18 48.3317  -2
  -2   3   9 1134.18 48.3317   1
   2  -3   8 3076.54 69.0115  -2
   2   3  -8 3076.54 69.0115   1
  -2  -3  -7 1560.65 32.9901  -2
  -2   3   7 1560.65 32.9901   1
   2  -3   6 3993.88 52.1286  -2
   2   3  -6 3993.88 52.1286   1
  -2  -3  -5 1322.09 32.2874  -2
  -2   3   5 1322.09 32.2874   1
  -2  -3  -4 631.368 24.8731  -2
  -2   3   4 631.368 24.8731   1
  -2  -3  -3 2057.86 35.4806  -2
  -2   3   3 2057.86 35.4806   1
   2  -3   2 5189.30 50.1462  -2
   2   3  -2 5189.30 50.1462   1
   2  -3   1 4511.38 44.4025  -2
   2   3  -1 4511.38 44.4025   1
   2  -3   0 14879.6 71.8745  -2
   2   3   0 14879.6 71.8745   1
   2  -3  -1 3979.75 36.9735  -2
   2   3   1 3979.75 36.9735   1
   2  -3  -2 5363.98 61.6715  -2
   2   3   2 5363.98 61.6715   1
   2  -3  -3 2058.78 40.0269  -2
   2   3   3 2058.78 40.0269   1
  -2  -3   4 604.351 25.9688  -2
  -2   3  -4 604.351 25.9688   1
   2  -3  -5 1505.88 38.2236  -2
   2   3   5 1505.88 38.2236   1
  -2  -3   6 4253.78 68.2666  -2
  -2   3  -6 4253.78 68.2666   1
   2  -3  -7 1504.29 45.6086  -2
   2   3   7 1504.29 45.6086   1
  -2  -3   8 3072.89 64.9077  -2
  -2   3  -8 3072.89 64.9077   1
  -2  -3   9 1332.15 65.0726  -2
  -2   3  -9 1332.15 65.0726   1
  -2  -3  10 344.441 48.2340  -2
  -2   3 -10 344.441 48.2340   1
  -2  -3  11 1077.20 90.1683  -2
  -2   3 -11 1077.20 90.1683   1
   2  -3 -12 1354.17 101.861  -2
   2   3  12 1354.17 101.861   1
   2  -3 -13 1456.84 107.900  -2
   2   3  13 1456.84 107.900   1
   2  -3 -14 3588.76 160.119  -2
   2   3  14 3588.76 160.119   1
  -2  -3  15 1059.42 112.204  -2
  -2   3 -15 1059.42 112.204   1
   2  -3 -16 1227.08 121.842  -2
   2   3  16 1227.08 121.842   1
   2  -3 -17 411.122 104.685  -2
   2   3  17 411.122 104.685   1
  -2  -3  18 202.777 98.6743  -2
  -2   3 -18 202.777 98.6743   1
   2  -3 -19 670.554 130.570  -2
   2   3  19 670.554 130.570   1
   2  -3 -20 898.216 139.367  -2
   2   3  20 898.216 139.367   1
   2  -4  20 251.503 123.116  -2
   2   4 -20 251.503 123.116   1
   2  -4  19 659.589 137.029  -2
   2   4 -19 659.589 137.029   1
   2  -4  18 660.603 128.803  -2
   2   4 -18 660.603 128.803   1
  -2  -4 -17 969.469 130.768  -2
  -2   4  17 969.469 130.768   1
  -2  -4 -16 649.757 114.821  -2
  -2   4  16 649.757 114.821   1
   2  -4  15 498.346 102.400  -2
   2   4 -15 498.346 102.400   1
   2  -4  14 363.268 60.4190  -2
   2   4 -14 363.268 60.4190   1
   2  -4  13 872.531 57.7833  -2
   2   4 -13 872.531 57.7833   1
   2  -4  12 1505.79 66.0969  -2
   2   4 -12 1505.79 66.0969   1
  -2  -4 -11 2591.42 77.8088  -2
  -2   4  11 2591.42 77.8088   1
  -2  -4 -10 2158.39 69.5640  -2
  -2   4  10 2158.39 69.5640   1
   2  -4   9 1498.97 59.2197  -2
   2   4  -9 1498.97 59.2197   1
   2  -4   8 864.947 47.1837  -2
   2   4  -8 864.947 47.1837   1
   2  -4   7 510.356 28.4996  -2
   2   4  -7 510.356 28.4996   1
  -2  -4  -6 1453.33 40.0446  -2
  -2   4   6 1453.33 40.0446   1
   2  -4   5 4054.77 60.4589  -2
   2   4  -5 4054.77 60.4589   1
   2  -4   4 3912.16 57.8808  -2
   2   4  -4 3912.16 57.8808   1
  -2  -4  -3 6155.68 65.7293  -2
  -2   4   3 6155.68 65.7293   1
  -2  -4  -2 3971.60 52.5757  -2
  -2   4   2 3971.60 52.5757   1
   2  -4   1 2467.46 40.5217  -2
   2   4  -1 2467.46 40.5217   1
  -2  -4   0 1649.85 32.5468  -2
  -2   4   0 1649.85 32.5468   1
  -2  -4   1 2823.42 39.1515  -2
  -2   4  -1 2823.42 39.1515   1
  -2  -4   2 3764.73 46.8503  -2
  -2   4  -2 3764.73 46.8503   1
  -2  -4   3 5853.16 72.1877  -2
  -2   4  -3 5853.16 72.1877   1
  -2  -4   4 3866.58 59.2556  -2
  -2   4  -4 3866.58 59.2556   1
  -2  -4   5 4184.87 60.4859  -2
  -2   4  -5 4184.87 60.4859   1
   2  -4  -6 1393.50 37.4157  -2
   2   4   6 1393.50 37.4157   1
  -2  -4   7 663.471 41.4530  -2
  -2   4  -7 663.471 41.4530   1
   2  -4  -8 1098.66 58.8784  -2
   2   4   8 1098.66 58.8784   1
  -2  -4   9 1644.88 71.0564  -2
  -2   4  -9 1644.88 71.0564   1
   2  -4 -10 2566.31 86.8924  -2
   2   4  10 2566.31 86.8924   1
  -2  -4  11 2641.21 130.787  -2
  -2   4 -11 2641.21 130.787   1
  -2  -4  12 1677.06 115.501  -2
  -2   4 -12 1677.06 115.501   1
  -2  -4  13 924.711 99.0160  -2
  -2   4 -13 924.711 99.0160   1
  -2  -4  14 533.269 94.3416  -2
  -2   4 -14 533.269 94.3416   1
   2  -4 -15 760.867 111.039  -2
   2   4  15 760.867 111.039   1
   2  -4 -16 736.926 116.581  -2
   2   4  16 736.926 116.581   1
   2  -4 -17 1295.18 138.649  -2
   2   4  17 1295.18 138.649   1
  -2  -4  18 786.440 130.669  -2
  -2   4 -18 786.440 130.669   1
   2  -4 -19 711.907 140.963  -2
   2   4  19 711.907 140.963   1
   2  -4 -20 457.245 130.167  -2
   2   4  20 457.245 130.167   1
  -2  -5 -19 287.279 125.439  -2
  -2   5  19 287.279 125.439   1
   2  -5  18 278.158 114.484  -2
   2   5 -18 278.158 114.484   1
  -2  -5 -17 191.498 106.126  -2
  -2   5  17 191.498 106.126   1
   2  -5  16 355.291 106.869  -2
   2   5 -16 355.291 106.869   1
  -2  -5 -15 1217.29 131.094  -2
  -2   5  15 1217.29 131.094   1
   2  -5  14 1045.50 81.4578  -2
   2   5 -14 1045.50 81.4578   1
   2  -5  13 1252.75 83.5734  -2
   2   5 -13 1252.75 83.5734   1
   2  -5  12 637.622 55.9386  -2
   2   5 -12 637.622 55.9386   1
   2  -5  11 602.967 51.1797  -2
   2   5 -11 602.967 51.1797   1
   2  -5  10 676.141 51.2631  -2
   2   5 -10 676.141 51.2631   1
   2  -5   9 2024.74 71.8974  -2
   2   5  -9 2024.74 71.8974   1
   2  -5   8 2095.41 69.7733  -2
   2   5  -8 2095.41 69.7733   1
  -2   5   7 3398.16 83.2123   1
  -2  -5  -7 3945.25 88.1505  -2
  -2   5   7 3945.25 88.1505   1
  -2  -5  -6 2913.12 59.9313  -2
  -2   5   6 2913.12 59.9313   1
  -2  -5  -5 1838.60 48.5964  -2
  -2   5   5 1838.60 48.5964   1
  -2  -5  -4 768.877 35.2959  -2
  -2   5   4 768.877 35.2959   1
  -2  -5  -3 1109.87 37.0232  -2
  -2   5   3 1109.87 37.0232   1
  -2  -5  -2 1641.50 41.4764  -2
  -2   5   2 1641.50 41.4764   1
   2  -5   1 3187.40 52.3906  -2
   2   5  -1 3187.40 52.3906   1
  -2  -5   0 2480.91 44.6827  -2
  -2   5   0 2480.91 44.6827   1
   2  -5  -1 2976.73 50.8410  -2
   2   5   1 2976.73 50.8410   1
  -2  -5   2 1454.79 37.3575  -2
  -2   5  -2 1454.79 37.3575   1
   2  -5  -3 1059.58 38.5444  -2
   2   5   3 1059.58 38.5444   1
  -2  -5   4 705.364 32.9062  -2
  -2   5  -4 705.364 32.9062   1
  -2  -5   5 2011.31 63.1291  -2
  -2   5  -5 2011.31 63.1291   1
   2  -5  -6 2901.64 75.5408  -2
   2   5   6 2901.64 75.5408   1
   2  -5  -7 4321.72 90.8469  -2
   2   5   7 4321.72 90.8469   1
   2  -5  -8 2240.72 71.2424  -2
   2   5   8 2240.72 71.2424   1
   2  -5  -9 1955.13 68.3673  -2
   2   5   9 1955.13 68.3673   1
  -2  -5  10 809.389 90.8884  -2
  -2   5 -10 809.389 90.8884   1
  -2  -5  11 798.331 95.7802  -2
  -2   5 -11 798.331 95.7802   1
   2  -5 -12 628.044 94.3022  -2
   2   5  12 628.044 94.3022   1
  -2  -5  13 1365.70 119.153  -2
  -2   5 -13 1365.70 119.153   1
  -2  -5  14 1157.66 122.486  -2
  -2   5 -14 1157.66 122.486   1
   2  -5 -15 1373.67 135.172  -2
   2   5  15 1373.67 135.172   1
  -2  -5  16 573.881 119.634  -2
  -2   5 -16 573.881 119.634   1
  -2  -5  17 247.947 112.298  -2
  -2   5 -17 247.947 112.298   1
   2  -5 -18 284.466 113.620  -2
   2   5  18 284.466 113.620   1
  -2  -5  19 501.342 135.075  -2
  -2   5 -19 501.342 135.075   1
   2  -6  18 987.747 199.012  -2
   2   6 -18 987.747 199.012   1
   2  -6  17 259.906 121.396  -2
   2   6 -17 259.906 121.396   1
   2  -6  16 672.234 125.886  -2
   2   6 -16 672.234 125.886   1
   2  -6  15 219.287 70.4991  -2
   2   6 -15 219.287 70.4991   1
   2  -6  14 44.5251 59.0559  -2
   2   6 -14 44.5251 59.0559   1
   2  -6  13 323.363 68.2064  -2
   2   6 -13 323.363 68.2064   1
   2  -6  12 1232.75 84.8855  -2
   2   6 -12 1232.75 84.8855   1
   2  -6  11 596.248 58.1753  -2
   2   6 -11 596.248 58.1753   1
  -2  -6 -10 2522.79 86.9975  -2
  -2   6  10 2522.79 86.9975   1
  -2  -6  -9 748.281 56.9278  -2
  -2   6   9 748.281 56.9278   1
  -2  -6  -8 626.579 52.0399  -2
  -2   6   8 626.579 52.0399   1
   2  -6   7 831.111 53.2888  -2
   2   6  -7 831.111 53.2888   1
   2  -6   6 1514.50 51.5202  -2
   2   6  -6 1514.50 51.5202   1
  -2  -6  -5 810.804 42.0954  -2
  -2   6   5 810.804 42.0954   1
  -2  -6  -4 4381.55 72.4990  -2
  -2   6   4 4381.55 72.4990   1
  -2  -6  -3 1513.22 46.7846  -2
  -2   6   3 1513.22 46.7846   1
   2  -6   2 2238.55 52.5213  -2
   2   6  -2 2238.55 52.5213   1
   2  -6   1 566.338 33.3190  -2
   2   6  -1 566.338 33.3190   1
   2  -6   0 94.7765 26.4695  -2
   2   6   0 94.7765 26.4695   1
   2  -6  -1 570.224 36.5197  -2
   2   6   1 570.224 36.5197   1
   2  -6  -2 2473.02 59.5617  -2
   2   6   2 2473.02 59.5617   1
   2  -6  -3 1429.64 47.3802  -2
   2   6   3 1429.64 47.3802   1
   2  -6  -4 4488.31 96.6018  -2
   2   6   4 4488.31 96.6018   1
   2  -6  -5 827.043 51.3542  -2
   2   6   5 827.043 51.3542   1
   2  -6  -6 1550.48 63.7687  -2
   2   6   6 1550.48 63.7687   1
   2  -6  -7 962.535 56.3018  -2
   2   6   7 962.535 56.3018   1
  -2  -6   8 690.831 53.4948  -2
  -2   6  -8 690.831 53.4948   1
  -2  -6   9 943.357 74.7888  -2
  -2   6  -9 943.357 74.7888   1
  -2  -6  10 2457.43 140.706  -2
  -2   6 -10 2457.43 140.706   1
   2  -6 -11 580.122 97.1519  -2
   2   6  11 580.122 97.1519   1
   2  -6 -12 1198.46 119.915  -2
   2   6  12 1198.46 119.915   1
  -2  -6  13 528.283 107.011  -2
  -2   6 -13 528.283 107.011   1
  -2  -6  14 14.4310 93.7864  -2
  -2   6 -14 14.4310 93.7864   1
  -2  -6  15 358.972 107.769  -2
  -2   6 -15 358.972 107.769   1
   2  -6 -16 967.261 141.332  -2
   2   6  16 967.261 141.332   1
  -2  -6  17 434.976 124.114  -2
  -2   6 -17 434.976 124.114   1
  -2  -7 -16 106.114 123.737  -2
  -2   7  16 106.114 123.737   1
   2  -7  15 1097.59 100.389  -2
   2   7 -15 1097.59 100.389   1
   2  -7  14 193.151 68.7052  -2
   2   7 -14 193.151 68.7052   1
   2  -7  13 1350.89 102.077  -2
   2   7 -13 1350.89 102.077   1
   2  -7  12 469.420 73.8074  -2
   2   7 -12 469.420 73.8074   1
  -2  -7 -11 134.902 63.9597  -2
  -2   7  11 134.902 63.9597   1
   2  -7  10 300.319 67.4611  -2
   2   7 -10 300.319 67.4611   1
   2  -7   9 1244.06 70.3643  -2
   2   7  -9 1244.06 70.3643   1
   2  -7   8 402.333 50.9009  -2
   2   7  -8 402.333 50.9009   1
  -2  -7  -7 3057.72 92.2191  -2
  -2   7   7 3057.72 92.2191   1
   2  -7   6 355.366 47.1536  -2
   2   7  -6 355.366 47.1536   1
  -2  -7  -5 1502.82 56.6545  -2
  -2   7   5 1502.82 56.6545   1
  -2  -7  -4 382.890 41.6096  -2
  -2   7   4 382.890 41.6096   1
  -2  -7  -3 481.754 41.2769  -2
  -2   7   3 481.754 41.2769   1
  -2  -7  -2 1040.04 49.8944  -2
  -2   7   2 1040.04 49.8944   1
   2  -7   1 4133.96 83.1847  -2
   2   7  -1 4133.96 83.1847   1
  -2  -7   0 738.096 44.4298  -2
  -2   7   0 738.096 44.4298   1
   2  -7  -1 4147.44 82.1695  -2
   2   7   1 4147.44 82.1695   1
   2  -7  -2 1134.69 61.6968  -2
   2   7   2 1134.69 61.6968   1
   2  -7  -3 602.169 52.5249  -2
   2   7   3 602.169 52.5249   1
   2  -7  -4 342.450 46.9972  -2
   2   7   4 342.450 46.9972   1
   2  -7  -5 1654.84 71.2506  -2
   2   7   5 1654.84 71.2506   1
   2  -7  -6 367.906 48.6161  -2
   2   7   6 367.906 48.6161   1
  -2  -7   7 3310.65 94.4655  -2
  -2   7  -7 3310.65 94.4655   1
  -2  -7   8 336.986 66.6140  -2
  -2   7  -8 336.986 66.6140   1
  -2  -7   9 1151.56 87.6789  -2
  -2   7  -9 1151.56 87.6789   1
  -2  -7  10 406.829 69.6724  -2
  -2   7 -10 406.829 69.6724   1
   2  -7 -11 149.399 84.8102  -2
   2   7  11 149.399 84.8102   1
  -2  -7  12 513.850 112.218  -2
  -2   7 -12 513.850 112.218   1
   2  -7 -13 1503.85 143.724  -2
   2   7  13 1503.85 143.724   1
  -2  -7  14 230.596 108.028  -2
  -2   7 -14 230.596 108.028   1
  -2  -7  15 1247.13 151.054  -2
  -2   7 -15 1247.13 151.054   1
  -2  -7  16 230.625 156.288  -2
  -2   7 -16 230.625 156.288   1
   2  -8  15 336.697 185.703  -2
   2   8 -15 336.697 185.703   1
   2  -8  14-21.0600 86.0070  -2
   2   8 -14-21.0600 86.0070   1
  -2  -8 -13 183.030 77.3480  -2
  -2   8  13 183.030 77.3480   1
  -2  -8 -12 1053.52 95.0700  -2
  -2   8  12 1053.52 95.0700   1
   2  -8  11 55.8392 64.9300  -2
   2   8 -11 55.8392 64.9300   1
  -2  -8 -10 1923.40 107.150  -2
  -2   8  10 1923.40 107.150   1
  -2  -8  -9 108.970 74.6873  -2
  -2   8   9 108.970 74.6873   1
   2  -8   8 384.589 86.8355  -2
   2   8  -8 384.589 86.8355   1
  -2  -8  -7 114.046 72.6675  -2
  -2   8   7 114.046 72.6675   1
  -2  -8  -6 514.464 87.3993  -2
  -2   8   6 514.464 87.3993   1
  -2  -8  -5 89.9013 69.2276  -2
  -2   8   5 89.9013 69.2276   1
  -2  -8  -4 2790.85 85.6948  -2
  -2   8   4 2790.85 85.6948   1
   2  -8   3 117.820 39.1954  -2
   2   8  -3 117.820 39.1954   1
  -2  -8  -2 2181.14 70.7627  -2
  -2   8   2 2181.14 70.7627   1
  -2  -8  -1 280.345 40.1287  -2
  -2   8   1 280.345 40.1287   1
  -2  -8   0 46.4197 45.6095  -2
  -2   8   0 46.4197 45.6095   1
   2  -8  -1 385.576 59.3172  -2
   2   8   1 385.576 59.3172   1
   2  -8  -2 2299.82 86.7000  -2
   2   8   2 2299.82 86.7000   1
   2  -8  -3 106.251 46.9950  -2
   2   8   3 106.251 46.9950   1
   2  -8  -4 2779.07 93.8549  -2
   2   8   4 2779.07 93.8549   1
   2  -8  -5 122.974 50.7354  -2
   2   8   5 122.974 50.7354   1
   2  -8  -6 462.021 58.1815  -2
   2   8   6 462.021 58.1815   1
  -2  -8   7 116.570 64.8204  -2
  -2   8  -7 116.570 64.8204   1
  -2  -8   8 403.737 74.4306  -2
  -2   8  -8 403.737 74.4306   1
  -2  -8   9 89.2522 62.6554  -2
  -2   8  -9 89.2522 62.6554   1
   2  -8 -10 2009.25 115.935  -2
   2   8  10 2009.25 115.935   1
   2  -8 -11-1.77747 89.3007  -2
   2   8  11-1.77747 89.3007   1
  -2  -8  12 984.345 136.052  -2
  -2   8 -12 984.345 136.052   1
   2  -8 -13 351.375 112.133  -2
   2   8  13 351.375 112.133   1
  -2  -8  14 113.101 155.759  -2
  -2   8 -14 113.101 155.759   1
  -2  -9 -11 39.1705 148.472  -2
  -2   9  11 39.1705 148.472   1
   2  -9  10 361.888 99.8187  -2
   2   9 -10 361.888 99.8187   1
  -2  -9  -9 647.885 110.684  -2
  -2   9   9 647.885 110.684   1
  -2  -9  -8 86.7708 84.5954  -2
  -2   9   8 86.7708 84.5954   1
  -2  -9  -7 1902.62 139.364  -2
  -2   9   7 1902.62 139.364   1
   2  -9   6 142.979 87.6325  -2
   2   9  -6 142.979 87.6325   1
  -2  -9  -5 645.589 99.4224  -2
  -2   9   5 645.589 99.4224   1
  -2  -9  -4 331.150 88.1550  -2
  -2   9   4 331.150 88.1550   1
   2  -9   3 265.616 62.5253  -2
   2   9  -3 265.616 62.5253   1
  -2  -9  -2 110.231 56.9978  -2
  -2   9   2 110.231 56.9978   1
   2  -9   1 2604.48 123.479  -2
   2   9  -1 2604.48 123.479   1
   2  -9   0 108.943 65.3113  -2
   2   9   0 108.943 65.3113   1
   2  -9  -1 2623.68 125.045  -2
   2   9   1 2623.68 125.045   1
  -2  -9   2 157.654 58.2979  -2
  -2   9  -2 157.654 58.2979   1
  -2  -9   3 220.529 57.7344  -2
  -2   9  -3 220.529 57.7344   1
   2  -9  -4 292.489 60.3461  -2
   2   9   4 292.489 60.3461   1
   2  -9  -5 696.529 70.3254  -2
   2   9   5 696.529 70.3254   1
  -2  -9   6 261.383 76.2519  -2
  -2   9  -6 261.383 76.2519   1
   2  -9  -7 2177.90 122.899  -2
   2   9   7 2177.90 122.899   1
   2  -9  -8 61.5389 79.9347  -2
   2   9   8 61.5389 79.9347   1
   2  -9  -9 798.582 95.9118  -2
   2   9   9 798.582 95.9118   1
   2  -9 -10 456.594 118.546  -2
   2   9  10 456.594 118.546   1
  -2  -9  11 32.9762 142.898  -2
  -2   9 -11 32.9762 142.898   1
  -2 -10  -8 15.4318 159.377  -2
  -2  10   8 15.4318 159.377   1
  -2 -10  -7 44.0885 156.492  -2
  -2  10   7 44.0885 156.492   1
  -2 -10  -6 297.918 179.664  -2
  -2  10   6 297.918 179.664   1
  -2 -10  -5 259.774 98.0037  -2
  -2  10   5 259.774 98.0037   1
  -2 -10  -4 1595.72 134.624  -2
  -2  10   4 1595.72 134.624   1
   2 -10   3 91.8228 114.096  -2
   2  10  -3 91.8228 114.096   1
  -2 -10  -2 1057.78 99.0747  -2
  -2  10   2 1057.78 99.0747   1
  -2 -10  -1 60.6352 75.5297  -2
  -2  10   1 60.6352 75.5297   1
   2 -10   0 47.9708 74.4047  -2
   2  10   0 47.9708 74.4047   1
  -2 -10   1 120.370 74.3017  -2
  -2  10  -1 120.370 74.3017   1
  -2 -10   2 1055.64 103.676  -2
  -2  10  -2 1055.64 103.676   1
   2 -10  -3 145.016 76.6878  -2
   2  10   3 145.016 76.6878   1
   2 -10  -4 1622.79 107.320  -2
   2  10   4 1622.79 107.320   1
   2 -10  -5 176.902 100.217  -2
   2  10   5 176.902 100.217   1
  -2 -10   9 310.646 202.602  -2
  -2  10  -9 310.646 202.602   1
  -3   5 -18 189.514 255.581  -2
  -3  -5  18 189.514 255.581   1
   3   5 -14 367.772 166.629  -2
   3  -5  14 367.772 166.629   1
  -3   4 -19 707.341 280.270  -2
  -3  -4  19 707.341 280.270   1
  -3   4 -18 107.799 230.199  -2
  -3  -4  18 107.799 230.199   1
  -3   4 -17 176.850 230.418  -2
  -3  -4  17 176.850 230.418   1
  -3   4  -5 3540.47 105.376  -2
  -3  -4   5 3540.47 105.376   1
   3   4 -13 2641.70 238.494  -2
   3  -4  13 2641.70 238.494   1
   3   4 -14 1505.14 212.756  -2
   3  -4  14 1505.14 212.756   1
   3   4 -15 1455.59 228.875  -2
   3  -4  15 1455.59 228.875   1
   3   4 -16 657.660 207.809  -2
   3  -4  16 657.660 207.809   1
   3   4 -17 376.167 210.124  -2
   3  -4  17 376.167 210.124   1
   3   3  21 126.181 143.773  -2
   3  -3 -21 126.181 143.773   1
  -3   3 -20 550.330 129.699  -2
  -3  -3  20 550.330 129.699   1
  -3   3 -19 141.825 253.987  -2
  -3  -3  19 141.825 253.987   1
  -3   3 -18 1585.75 299.997  -2
  -3  -3  18 1585.75 299.997   1
  -3   3 -17 669.410 254.236  -2
  -3  -3  17 669.410 254.236   1
  -3   3 -16 917.773 245.935  -2
  -3  -3  16 917.773 245.935   1
  -3   3 -15 887.452 231.685  -2
  -3  -3  15 887.452 231.685   1
  -3  -3   7 301.243 25.2695   1
  -3   3  -6 1008.51 52.3424  -2
  -3  -3   6 1008.51 52.3424   1
  -3   3  -5 1137.69 64.6394  -2
  -3  -3   5 1137.69 64.6394   1
  -3   3  -4 10392.0 163.785  -2
  -3  -3   4 10392.0 163.785   1
  -3   3   6 848.817 37.2737  -2
  -3  -3  -6 848.817 37.2737   1
  -3   3   7 727.868 43.1444  -2
  -3  -3  -7 727.868 43.1444   1
  -3   3   8 1288.98 63.0251  -2
  -3  -3  -8 1288.98 63.0251   1
   3   3 -10 5002.78 251.934  -2
   3  -3  10 5002.78 251.934   1
   3   3 -11 2704.06 217.781  -2
   3  -3  11 2704.06 217.781   1
   3   3 -12 4055.10 260.968  -2
   3  -3  12 4055.10 260.968   1
   3   3 -13 1268.43 187.681  -2
   3  -3  13 1268.43 187.681   1
   3   3 -14 403.792 170.872  -2
   3  -3  14 403.792 170.872   1
   3   3 -15 980.146 201.924  -2
   3  -3  15 980.146 201.924   1
   3   3 -16 1163.29 226.707  -2
   3  -3  16 1163.29 226.707   1
   3   3 -17 1453.60 237.629  -2
   3  -3  17 1453.60 237.629   1
   3   3 -18 1751.07 273.159  -2
   3  -3  18 1751.07 273.159   1
   3   3 -19 478.586 204.832  -2
   3  -3  19 478.586 204.832   1
   3   3 -20 583.268 225.944  -2
   3  -3  20 583.268 225.944   1
   3   2  21 1296.94 194.721  -2
   3  -2 -21 1296.94 194.721   1
  -3   2 -20 393.569 136.593  -2
  -3  -2  20 393.569 136.593   1
  -3   2 -19 396.396 126.364  -2
  -3  -2  19 396.396 126.364   1
  -3   2 -18 726.137 255.730  -2
  -3  -2  18 726.137 255.730   1
  -3   2 -17 100.765 195.319  -2
  -3  -2  17 100.765 195.319   1
  -3   2 -16 306.214 216.894  -2
  -3  -2  16 306.214 216.894   1
  -3   2 -15 1971.27 253.540  -2
  -3  -2  15 1971.27 253.540   1
  -3   2 -14 1000.56 220.168  -2
  -3  -2  14 1000.56 220.168   1
  -3   2 -13 4674.14 328.790  -2
  -3  -2  13 4674.14 328.790   1
  -3   2  -9 1710.88 51.0155  -2
  -3  -2   9 1710.88 51.0155   1
  -3   2  -8 608.564 34.9633  -2
  -3  -2   8 608.564 34.9633   1
  -3   2  -7 6255.54 89.1580  -2
  -3  -2   7 6255.54 89.1580   1
  -3   2  -6 1168.04 49.7076  -2
  -3  -2   6 1168.04 49.7076   1
  -3   2  -5 4596.49 94.2314  -2
  -3  -2   5 4596.49 94.2314   1
  -3  -2   4 2616.55 82.1921   1
  -3  -2   3 1639.84 74.8569   1
  -3   2   5 4947.91 64.5579  -2
  -3  -2  -5 4947.91 64.5579   1
  -3   2   6 1235.80 45.6231  -2
  -3  -2  -6 1235.80 45.6231   1
  -3   2   7 6624.34 98.9736  -2
  -3  -2  -7 6624.34 98.9736   1
   3   2  -8 695.454 46.8399  -2
   3  -2   8 695.454 46.8399   1
   3   2  -9 1759.78 70.1898  -2
   3  -2   9 1759.78 70.1898   1
   3   2 -10 1236.18 70.1525  -2
   3  -2  10 1236.18 70.1525   1
  -3   2  11 376.125 58.8970  -2
  -3  -2 -11 376.125 58.8970   1
  -3   2  12 1734.04 90.6886  -2
  -3  -2 -12 1734.04 90.6886   1
  -3   2  13 5745.32 154.719  -2
  -3  -2 -13 5745.32 154.719   1
   3   2 -14 1211.29 91.5277  -2
   3  -2  14 1211.29 91.5277   1
   3   2 -15 3285.20 270.146  -2
   3  -2  15 3285.20 270.146   1
   3   2 -16 495.227 185.034  -2
   3  -2  16 495.227 185.034   1
   3   2 -17 167.136 181.111  -2
   3  -2  17 167.136 181.111   1
   3   2 -18 1196.69 227.028  -2
   3  -2  18 1196.69 227.028   1
   3   2 -19 391.167 207.261  -2
   3  -2  19 391.167 207.261   1
   3   2 -20 443.703 210.519  -2
   3  -2  20 443.703 210.519   1
   3   2 -21 1637.80 273.605  -2
   3  -2  21 1637.80 273.605   1
   3   2 -22-21.8596 247.891  -2
   3  -2  22-21.8596 247.891   1
   3   1  21 494.692 134.945  -2
   3  -1 -21 494.692 134.945   1
  -3   1 -20 753.144 141.439  -2
  -3  -1  20 753.144 141.439   1
  -3   1 -19 226.500 115.862  -2
  -3  -1  19 226.500 115.862   1
   3   1  18 2198.62 159.661  -2
   3  -1 -18 2198.62 159.661   1
  -3   1 -17 355.445 107.260  -2
  -3  -1  17 355.445 107.260   1
  -3   1 -16 1377.44 252.772  -2
  -3  -1  16 1377.44 252.772   1
  -3   1 -15 749.192 205.507  -2
  -3  -1  15 749.192 205.507   1
  -3   1 -14-0.98026 170.681  -2
  -3  -1  14-0.98026 170.681   1
  -3   1 -13 412.370 182.585  -2
  -3  -1  13 412.370 182.585   1
  -3   1 -12 4709.10 306.245  -2
  -3  -1  12 4709.10 306.245   1
  -3   1 -11 122.846 34.5419  -2
  -3  -1  11 122.846 34.5419   1
  -3   1 -10 7436.11 110.956  -2
  -3  -1  10 7436.11 110.956   1
  -3   1  -9 966.911 50.1026  -2
  -3  -1   9 966.911 50.1026   1
  -3   1  -8 1668.16 55.1364  -2
  -3  -1   8 1668.16 55.1364   1
  -3   1  -7 1815.82 56.0371  -2
  -3  -1   7 1815.82 56.0371   1
   3  -1  -6 1662.58 37.7711   1
  -3   1  -6 2624.34 67.4914  -2
  -3  -1   6 2624.34 67.4914   1
  -3  -1   5 721.356 32.0899   1
  -3  -1   4 12442.4 156.414   1
  -3  -1   3 1256.37 61.5772   1
  -3  -1   2 2248.15 82.2704   1
  -3  -1   1 1555.33 79.9689   1
  -3  -1  -2 4096.89 57.6415   1
  -3  -1  -3 474.414 23.5657   1
   3   1  -3 1487.92 54.5279  -2
   3  -1   3 1487.92 54.5279   1
  -3   1   4 24566.5 124.244  -2
  -3  -1  -4 24566.5 124.244   1
   3   1  -5 945.067 34.5865  -2
   3  -1   5 945.067 34.5865   1
   3   1  -6 2785.97 61.7193  -2
   3  -1   6 2785.97 61.7193   1
  -3   1   7 1873.39 61.2431  -2
  -3  -1  -7 1873.39 61.2431   1
   3   1  -8 1993.82 71.3824  -2
   3  -1   8 1993.82 71.3824   1
   3   1  -9 1243.30 68.1804  -2
   3  -1   9 1243.30 68.1804   1
   3   1 -10 9308.86 161.660  -2
   3  -1  10 9308.86 161.660   1
  -3   1  11 264.709 58.9718  -2
  -3  -1 -11 264.709 58.9718   1
   3   1 -12 5565.95 144.217  -2
   3  -1  12 5565.95 144.217   1
   3   1 -13 333.166 66.5384  -2
   3  -1  13 333.166 66.5384   1
   3   1 -14 30.5060 63.1950  -2
   3  -1  14 30.5060 63.1950   1
   3   1 -15 636.385 84.2819  -2
   3  -1  15 636.385 84.2819   1
   3   1 -16 1990.60 120.160  -2
   3  -1  16 1990.60 120.160   1
  -3   1  17 256.470 83.8654  -2
  -3  -1 -17 256.470 83.8654   1
   3   1 -18 2554.24 142.549  -2
   3  -1  18 2554.24 142.549   1
   3   1 -19 173.269 182.648  -2
   3  -1  19 173.269 182.648   1
   3   1 -20 738.203 216.372  -2
   3  -1  20 738.203 216.372   1
   3   1 -21 475.864 225.906  -2
   3  -1  21 475.864 225.906   1
   3   1 -22 529.269 236.621  -2
   3  -1  22 529.269 236.621   1
  -3   0 -21 1762.79 173.725  -2
  -3   0  21 1762.79 173.725   1
   3   0  20 440.269 132.297  -2
   3   0 -20 440.269 132.297   1
  -3   0 -19 484.462 122.913  -2
  -3   0  19 484.462 122.913   1
  -3   0 -18 1505.16 144.930  -2
  -3   0  18 1505.16 144.930   1
  -3   0 -17 41.6470 97.4018  -2
  -3   0  17 41.6470 97.4018   1
  -3   0 -16 665.702 113.622  -2
  -3   0  16 665.702 113.622   1
  -3   0 -15 1694.08 132.921  -2
  -3   0  15 1694.08 132.921   1
  -3   0 -14 150.453 182.353  -2
  -3   0  14 150.453 182.353   1
  -3   0 -13 3749.02 109.074  -2
  -3   0  13 3749.02 109.074   1
  -3   0 -12 1538.27 73.8037  -2
  -3   0  12 1538.27 73.8037   1
  -3   0 -11 209.836 43.6019  -2
  -3   0  11 209.836 43.6019   1
  -3   0 -10 2400.19 80.8574  -2
  -3   0  10 2400.19 80.8574   1
  -3   0  -9 1713.00 33.5551  -2
  -3   0   9 1713.00 33.5551   1
  -3   0  -8 169.525 17.6929  -2
  -3   0   8 169.525 17.6929   1
   3   0   7 13634.1 81.1097  -2
   3   0  -7 13634.1 81.1097   1
   3   0  -6 2224.51 46.1085   1
  -3   0  -6 2948.59 70.8910  -2
  -3   0   6 2948.59 70.8910   1
  -3   0  -5 8732.07 71.5202  -2
  -3   0   5 8732.07 71.5202   1
   3   0   4 6408.54 73.1304  -2
   3   0  -4 6408.54 73.1304   1
   3   0  -3 2007.04 77.8649   1
  -3   0  -3 2674.49 79.8643  -2
  -3   0   3 2674.49 79.8643   1
  -3   0   2 223.200 34.0370   1
  -3   0   1 2109.99 80.9533   1
  -3   0   0 15.6136 29.0244   1
  -3   0   0-16.6771 63.0303  -2
  -3   0   0-16.6771 63.0303   1
  -3   0  -1 1053.16 45.0240   1
  -3   0   1 2911.97 110.607  -2
  -3   0  -1 2911.97 110.607   1
  -3   0  -2 19.1811 12.4905   1
  -3   0  -3 1080.26 42.7304   1
   3   0  -3 2687.26 58.4001  -2
   3   0   3 2687.26 58.4001   1
  -3   0   4 6243.59 69.6265  -2
  -3   0  -4 6243.59 69.6265   1
  -3   0   5 10367.1 105.471  -2
  -3   0  -5 10367.1 105.471   1
  -3   0   6 2814.54 65.4987  -2
  -3   0  -6 2814.54 65.4987   1
  -3   0   7 15858.0 166.260  -2
  -3   0  -7 15858.0 166.260   1
  -3   0   8 150.745 39.7753  -2
  -3   0  -8 150.745 39.7753   1
   3   0  -9 2081.54 82.8143  -2
   3   0   9 2081.54 82.8143   1
   3   0 -10 2488.16 94.1970  -2
   3   0  10 2488.16 94.1970   1
  -3   0  11 337.818 60.6648  -2
  -3   0 -11 337.818 60.6648   1
   3   0 -12 1584.94 93.8353  -2
   3   0  12 1584.94 93.8353   1
  -3   0  13 4376.81 142.829  -2
  -3   0 -13 4376.81 142.829   1
  -3   0  14 148.091 67.2432  -2
  -3   0 -14 148.091 67.2432   1
   3   0 -15 1825.96 111.629  -2
   3   0  15 1825.96 111.629   1
  -3   0  16 551.263 90.9583  -2
  -3   0 -16 551.263 90.9583   1
  -3   0  17 122.844 85.9733  -2
  -3   0 -17 122.844 85.9733   1
   3   0 -18 1210.00 116.360  -2
   3   0  18 1210.00 116.360   1
  -3   0  19 627.611 108.293  -2
  -3   0 -19 627.611 108.293   1
   3   0 -20 423.895 96.8605  -2
   3   0  20 423.895 96.8605   1
  -3   0  21 2306.06 161.659  -2
  -3   0 -21 2306.06 161.659   1
   3   0 -22 198.433 212.224  -2
   3   0  22 198.433 212.224   1
   3  -1  21 417.231 134.077  -2
   3   1 -21 417.231 134.077   1
  -3  -1 -20 680.534 139.894  -2
  -3   1  20 680.534 139.894   1
  -3  -1 -19 241.659 106.331  -2
  -3   1  19 241.659 106.331   1
   3  -1  18 2050.15 158.989  -2
   3   1 -18 2050.15 158.989   1
  -3  -1 -17 192.572 103.727  -2
  -3   1  17 192.572 103.727   1
   3  -1  16 1600.42 134.067  -2
   3   1 -16 1600.42 134.067   1
  -3  -1 -15 755.492 61.2513  -2
  -3   1  15 755.492 61.2513   1
  -3  -1 -14 78.4699 43.7018  -2
  -3   1  14 78.4699 43.7018   1
  -3  -1 -13 361.482 49.3063  -2
  -3   1  13 361.482 49.3063   1
  -3  -1 -12 4307.32 101.545  -2
  -3   1  12 4307.32 101.545   1
  -3  -1 -11 205.073 47.5301  -2
  -3   1  11 205.073 47.5301   1
  -3  -1 -10 7280.28 86.2479  -2
  -3   1  10 7280.28 86.2479   1
  -3  -1  -9 983.334 35.2776  -2
  -3   1   9 983.334 35.2776   1
  -3  -1  -8 1563.89 39.6088  -2
  -3   1   8 1563.89 39.6088   1
  -3  -1  -7 1689.13 40.7991  -2
  -3   1   7 1689.13 40.7991   1
   3  -1   6 2416.25 45.2366  -2
   3   1  -6 2416.25 45.2366   1
  -3  -1  -5 899.869 31.4861  -2
  -3   1   5 899.869 31.4861   1
   3   1  -4 11456.4 130.188   1
  -3  -1  -4 20997.0 174.061  -2
  -3   1   4 20997.0 174.061   1
   3  -1   3 1448.81 38.2166  -2
   3   1  -3 1448.81 38.2166   1
  -3  -1  -2 6090.85 66.8319  -2
  -3   1   2 6090.85 66.8319   1
  -3   1   1 1494.48 65.1737   1
   3  -1   1 1803.28 37.1371  -2
   3   1  -1 1803.28 37.1371   1
  -3   1   0 29.3109 33.4219   1
  -3  -1   0 75.1650 42.2609  -2
  -3   1   0 75.1650 42.2609   1
   3   1   1 365.042 24.4679   1
   3  -1  -1 1633.93 65.8423  -2
   3   1   1 1633.93 65.8423   1
   3   1   2 4454.43 84.5606   1
  -3  -1   2 6367.52 78.7775  -2
  -3   1  -2 6367.52 78.7775   1
   3   1   3 440.848 38.5632   1
  -3  -1   3 1338.31 46.1381  -2
  -3   1  -3 1338.31 46.1381   1
  -3  -1   4 23365.5 134.850  -2
  -3   1  -4 23365.5 134.850   1
  -3  -1   5 958.317 39.6513  -2
  -3   1  -5 958.317 39.6513   1
  -3  -1   6 2672.02 69.8006  -2
  -3   1  -6 2672.02 69.8006   1
   3  -1  -7 1802.58 66.6094  -2
   3   1   7 1802.58 66.6094   1
  -3  -1   8 1843.44 76.4727  -2
  -3   1  -8 1843.44 76.4727   1
  -3  -1   9 1102.54 68.1530  -2
  -3   1  -9 1102.54 68.1530   1
  -3  -1  10 8571.37 167.519  -2
  -3   1 -10 8571.37 167.519   1
   3  -1 -11 191.719 59.2029  -2
   3   1  11 191.719 59.2029   1
  -3  -1  12 5266.82 150.551  -2
  -3   1 -12 5266.82 150.551   1
  -3  -1  13 385.661 75.2155  -2
  -3   1 -13 385.661 75.2155   1
  -3  -1  14 159.260 69.2931  -2
  -3   1 -14 159.260 69.2931   1
   3  -1 -15 577.246 88.9339  -2
   3   1  15 577.246 88.9339   1
   3  -1 -16 1937.37 132.923  -2
   3   1  16 1937.37 132.923   1
  -3  -1  17 239.617 86.2749  -2
  -3   1 -17 239.617 86.2749   1
  -3  -1  18 2372.24 149.056  -2
  -3   1 -18 2372.24 149.056   1
  -3  -1  19 185.568 99.4201  -2
  -3   1 -19 185.568 99.4201   1
  -3  -1  20 645.078 120.807  -2
  -3   1 -20 645.078 120.807   1
  -3  -1  21 460.906 129.609  -2
  -3   1 -21 460.906 129.609   1
  -3  -1  22 272.809 142.830  -2
  -3   1 -22 272.809 142.830   1
   3  -2  21 1181.54 161.804  -2
   3   2 -21 1181.54 161.804   1
   3  -2  20 447.697 126.194  -2
   3   2 -20 447.697 126.194   1
   3  -2  19 304.542 121.678  -2
   3   2 -19 304.542 121.678   1
   3  -2  18 509.218 113.544  -2
   3   2 -18 509.218 113.544   1
  -3  -2 -17 163.039 99.1052  -2
  -3   2  17 163.039 99.1052   1
  -3  -2 -16 378.076 63.0389  -2
  -3   2  16 378.076 63.0389   1
   3  -2  15 1869.77 88.5010  -2
   3   2 -15 1869.77 88.5010   1
  -3  -2 -14 895.377 67.3254  -2
  -3   2  14 895.377 67.3254   1
  -3  -2 -13 4228.76 112.289  -2
  -3   2  13 4228.76 112.289   1
  -3  -2 -12 1525.13 74.3225  -2
  -3   2  12 1525.13 74.3225   1
   3  -2  11 421.475 34.0954  -2
   3   2 -11 421.475 34.0954   1
  -3  -2 -10 1192.49 44.6703  -2
  -3   2  10 1192.49 44.6703   1
  -3  -2  -9 1625.20 47.3298  -2
  -3   2   9 1625.20 47.3298   1
   3  -2   8 580.892 32.2845  -2
   3   2  -8 580.892 32.2845   1
   3  -2   7 5612.40 71.8613  -2
   3   2  -7 5612.40 71.8613   1
   3  -2   6 1013.27 34.4095  -2
   3   2  -6 1013.27 34.4095   1
   3  -2   5 3965.74 56.4931  -2
   3   2  -5 3965.74 56.4931   1
   3  -2   4 2804.22 46.3666  -2
   3   2  -4 2804.22 46.3666   1
   3  -2   3 2705.95 42.7760  -2
   3   2  -3 2705.95 42.7760   1
  -3  -2  -2 4756.13 47.0007  -2
  -3   2   2 4756.13 47.0007   1
  -3   2   1 3540.02 105.055   1
  -3  -2  -1 7921.32 59.3912  -2
  -3   2   1 7921.32 59.3912   1
  -3   2   0 799.658 28.7699   1
   3  -2   0 1616.12 29.5843  -2
   3   2   0 1616.12 29.5843   1
   3   2   1 5462.50 116.343   1
   3  -2  -1 8237.64 87.3145  -2
   3   2   1 8237.64 87.3145   1
   3  -2  -2 4459.45 56.5135  -2
   3   2   2 4459.45 56.5135   1
   3   2   3 1522.05 67.1858   1
  -3  -2   3 2824.62 59.4238  -2
  -3   2  -3 2824.62 59.4238   1
  -3  -2   4 2518.73 51.3628  -2
  -3   2  -4 2518.73 51.3628   1
  -3  -2   5 4487.57 68.5985  -2
  -3   2  -5 4487.57 68.5985   1
  -3  -2   6 1004.95 43.0876  -2
  -3   2  -6 1004.95 43.0876   1
   3  -2  -7 5922.72 94.3124  -2
   3   2   7 5922.72 94.3124   1
   3  -2  -8 575.660 44.4941  -2
   3   2   8 575.660 44.4941   1
  -3  -2   9 1552.38 63.7645  -2
  -3   2  -9 1552.38 63.7645   1
   3  -2 -10 1097.38 59.9917  -2
   3   2  10 1097.38 59.9917   1
  -3  -2  11 404.927 50.0463  -2
  -3   2 -11 404.927 50.0463   1
  -3  -2  12 1613.12 87.5126  -2
  -3   2 -12 1613.12 87.5126   1
  -3  -2  13 5196.94 163.324  -2
  -3   2 -13 5196.94 163.324   1
  -3  -2  14 1025.08 97.0508  -2
  -3   2 -14 1025.08 97.0508   1
   3  -2 -15 2485.55 132.404  -2
   3   2  15 2485.55 132.404   1
  -3  -2  16 290.714 86.6328  -2
  -3   2 -16 290.714 86.6328   1
   3  -2 -17 174.269 83.8980  -2
   3   2  17 174.269 83.8980   1
  -3  -2  18 821.408 116.285  -2
  -3   2 -18 821.408 116.285   1
  -3  -2  19 426.709 112.350  -2
  -3   2 -19 426.709 112.350   1
   3  -2 -20 348.821 110.406  -2
   3   2  20 348.821 110.406   1
  -3  -2  21 1405.57 141.434  -2
  -3   2 -21 1405.57 141.434   1
   3  -3  20 384.287 131.891  -2
   3   3 -20 384.287 131.891   1
   3  -3  19 227.785 113.286  -2
   3   3 -19 227.785 113.286   1
   3  -3  18 1043.23 137.621  -2
   3   3 -18 1043.23 137.621   1
   3  -3  17 759.654 122.733  -2
   3   3 -17 759.654 122.733   1
   3  -3  16 715.366 72.9942  -2
   3   3 -16 715.366 72.9942   1
   3  -3  15 792.789 69.2520  -2
   3   3 -15 792.789 69.2520   1
   3  -3  14 343.637 59.2248  -2
   3   3 -14 343.637 59.2248   1
  -3  -3 -13 1134.29 74.5744  -2
  -3   3  13 1134.29 74.5744   1
  -3  -3 -12 3219.37 74.9230  -2
  -3   3  12 3219.37 74.9230   1
   3  -3  11 1982.52 60.9365  -2
   3   3 -11 1982.52 60.9365   1
  -3  -3 -10 3398.97 72.6823  -2
  -3   3  10 3398.97 72.6823   1
  -3  -3  -9 1552.84 52.1171  -2
  -3   3   9 1552.84 52.1171   1
   3  -3   8 924.818 40.4856  -2
   3   3  -8 924.818 40.4856   1
   3  -3   7 570.513 33.6296  -2
   3   3  -7 570.513 33.6296   1
   3  -3   6 776.003 36.3204  -2
   3   3  -6 776.003 36.3204   1
  -3  -3  -5 986.360 36.4303  -2
  -3   3   5 986.360 36.4303   1
   3  -3   4 9405.19 89.5445  -2
   3   3  -4 9405.19 89.5445   1
   3  -3   3 3883.57 50.4031  -2
   3   3  -3 3883.57 50.4031   1
   3  -3   2 5675.33 56.5622  -2
   3   3  -2 5675.33 56.5622   1
  -3  -3  -1 2457.54 35.2246  -2
  -3   3   1 2457.54 35.2246   1
  -3   3   0 182.723 31.5152   1
  -3  -3   0 369.421 19.0260  -2
  -3   3   0 369.421 19.0260   1
   3   3   1 1119.02 69.8288   1
  -3  -3   1 2379.30 55.3842  -2
  -3   3  -1 2379.30 55.3842   1
  -3  -3   2 5973.78 74.3472  -2
  -3   3  -2 5973.78 74.3472   1
  -3  -3   3 3864.38 61.1132  -2
  -3   3  -3 3864.38 61.1132   1
  -3  -3   4 10082.3 98.1529  -2
  -3   3  -4 10082.3 98.1529   1
   3  -3  -5 1009.49 40.6142  -2
   3   3   5 1009.49 40.6142   1
  -3  -3   6 686.190 38.6838  -2
  -3   3  -6 686.190 38.6838   1
  -3  -3   7 610.876 39.0354  -2
  -3   3  -7 610.876 39.0354   1
  -3  -3   8 1029.87 48.5771  -2
  -3   3  -8 1029.87 48.5771   1
   3  -3  -9 1444.04 71.3125  -2
   3   3   9 1444.04 71.3125   1
   3  -3 -10 3987.06 107.752  -2
   3   3  10 3987.06 107.752   1
   3  -3 -11 2328.48 91.3744  -2
   3   3  11 2328.48 91.3744   1
  -3  -3  12 3659.46 141.147  -2
  -3   3 -12 3659.46 141.147   1
   3  -3 -13 1153.44 99.8810  -2
   3   3  13 1153.44 99.8810   1
  -3  -3  14 350.995 81.7083  -2
  -3   3 -14 350.995 81.7083   1
  -3  -3  15 858.271 103.932  -2
  -3   3 -15 858.271 103.932   1
  -3  -3  16 1024.12 114.297  -2
  -3   3 -16 1024.12 114.297   1
   3  -3 -17 933.217 117.100  -2
   3   3  17 933.217 117.100   1
   3  -3 -18 1426.47 137.676  -2
   3   3  18 1426.47 137.676   1
   3  -3 -19 305.867 113.243  -2
   3   3  19 305.867 113.243   1
  -3  -3  20 413.231 117.839  -2
  -3   3 -20 413.231 117.839   1
  -3  -4 -19 421.746 130.321  -2
  -3   4  19 421.746 130.321   1
  -3  -4 -18 136.337 104.173  -2
  -3   4  18 136.337 104.173   1
  -3  -4 -17 242.090 98.2804  -2
  -3   4  17 242.090 98.2804   1
  -3  -4 -16 336.005 66.8449  -2
  -3   4  16 336.005 66.8449   1
  -3  -4 -15 1103.90 85.6519  -2
  -3   4  15 1103.90 85.6519   1
  -3  -4 -14 1061.44 79.6453  -2
  -3   4  14 1061.44 79.6453   1
  -3  -4 -13 1921.68 71.7113  -2
  -3   4  13 1921.68 71.7113   1
   3  -4  12 1020.35 56.0406  -2
   3   4 -12 1020.35 56.0406   1
  -3  -4 -11 664.140 47.2611  -2
  -3   4  11 664.140 47.2611   1
   3  -4  10 1078.98 52.3510  -2
   3   4 -10 1078.98 52.3510   1
   3  -4   9 1632.01 58.5620  -2
   3   4  -9 1632.01 58.5620   1
  -3  -4  -8 1935.22 60.1140  -2
  -3   4   8 1935.22 60.1140   1
   3  -4   7 3434.68 70.4854  -2
   3   4  -7 3434.68 70.4854   1
   3  -4   6 2882.83 64.4850  -2
   3   4  -6 2882.83 64.4850   1
   3  -4   5 3088.26 60.6355  -2
   3   4  -5 3088.26 60.6355   1
  -3  -4  -4 916.226 37.8071  -2
  -3   4   4 916.226 37.8071   1
   3  -4   3 1092.45 30.1571  -2
   3   4  -3 1092.45 30.1571   1
  -3  -4  -2 1336.68 32.0157  -2
  -3   4   2 1336.68 32.0157   1
  -3  -4  -1 3834.11 46.5848  -2
  -3   4   1 3834.11 46.5848   1
   3  -4   0 3746.75 41.6624  -2
   3   4   0 3746.75 41.6624   1
   3  -4  -1 3573.01 42.5611  -2
   3   4   1 3573.01 42.5611   1
  -3  -4   2 1331.42 38.2693  -2
  -3   4  -2 1331.42 38.2693   1
   3  -4  -3 932.421 38.7849  -2
   3   4   3 932.421 38.7849   1
   3  -4  -4 953.750 40.3913  -2
   3   4   4 953.750 40.3913   1
  -3  -4   5 2853.74 61.2326  -2
  -3   4  -5 2853.74 61.2326   1
   3  -4  -6 3204.32 65.2969  -2
   3   4   6 3204.32 65.2969   1
   3  -4  -7 3558.09 69.5775  -2
   3   4   7 3558.09 69.5775   1
   3  -4  -8 2140.03 78.0970  -2
   3   4   8 2140.03 78.0970   1
   3  -4  -9 1839.12 76.8069  -2
   3   4   9 1839.12 76.8069   1
   3  -4 -10 1016.39 67.1093  -2
   3   4  10 1016.39 67.1093   1
  -3  -4  11 718.881 85.6949  -2
  -3   4 -11 718.881 85.6949   1
   3  -4 -12 1200.78 100.253  -2
   3   4  12 1200.78 100.253   1
   3  -4 -13 2443.35 131.339  -2
   3   4  13 2443.35 131.339   1
   3  -4 -14 1350.28 115.308  -2
   3   4  14 1350.28 115.308   1
   3  -4 -15 1386.66 127.084  -2
   3   4  15 1386.66 127.084   1
  -3  -4  16 396.188 104.800  -2
  -3   4 -16 396.188 104.800   1
  -3  -4  17 325.002 103.294  -2
  -3   4 -17 325.002 103.294   1
   3  -4 -18 247.555 106.170  -2
   3   4  18 247.555 106.170   1
  -3  -4  19 436.586 122.502  -2
  -3   4 -19 436.586 122.502   1
   3  -5  19 564.006 132.550  -2
   3   5 -19 564.006 132.550   1
  -3  -5 -18 478.412 128.572  -2
  -3   5  18 478.412 128.572   1
  -3  -5 -17 820.884 120.804  -2
  -3   5  17 820.884 120.804   1
   3  -5  16 627.781 118.347  -2
   3   5 -16 627.781 118.347   1
  -3  -5 -15 286.456 69.5288  -2
  -3   5  15 286.456 69.5288   1
  -3  -5 -14 232.473 48.6054  -2
  -3   5  14 232.473 48.6054   1
  -3  -5 -13 266.607 49.2297  -2
  -3   5  13 266.607 49.2297   1
  -3  -5 -12 1105.06 61.5257  -2
  -3   5  12 1105.06 61.5257   1
  -3  -5 -11 2153.05 75.3030  -2
  -3   5  11 2153.05 75.3030   1
   3  -5  10 1214.56 58.9935  -2
   3   5 -10 1214.56 58.9935   1
   3  -5   9 2573.50 76.0770  -2
   3   5  -9 2573.50 76.0770   1
   3  -5   8 697.703 48.0575  -2
   3   5  -8 697.703 48.0575   1
   3  -5   7 646.180 44.5566  -2
   3   5  -7 646.180 44.5566   1
  -3  -5  -6 1409.08 43.1382  -2
  -3   5   6 1409.08 43.1382   1
   3  -5   5 3800.82 62.1908  -2
   3   5  -5 3800.82 62.1908   1
   3  -5   4 3733.00 60.5696  -2
   3   5  -4 3733.00 60.5696   1
   3  -5   3 3523.22 54.8262  -2
   3   5  -3 3523.22 54.8262   1
   3  -5   2 1184.42 35.2717  -2
   3   5  -2 1184.42 35.2717   1
  -3  -5  -1 798.254 30.1063  -2
  -3   5   1 798.254 30.1063   1
   3  -5   0 691.265 26.5770  -2
   3   5   0 691.265 26.5770   1
   3  -5  -1 797.196 37.2692  -2
   3   5   1 797.196 37.2692   1
  -3  -5   2 1238.33 42.5530  -2
  -3   5  -2 1238.33 42.5530   1
  -3  -5   3 3696.72 64.6553  -2
  -3   5  -3 3696.72 64.6553   1
   3  -5  -4 3481.19 63.5497  -2
   3   5   4 3481.19 63.5497   1
   3  -5  -5 3833.63 73.3353  -2
   3   5   5 3833.63 73.3353   1
   3  -5  -6 1170.70 65.1682  -2
   3   5   6 1170.70 65.1682   1
   3  -5  -7 603.938 57.2962  -2
   3   5   7 603.938 57.2962   1
  -3  -5   8 724.567 59.3765  -2
  -3   5  -8 724.567 59.3765   1
   3  -5  -9 2761.55 92.7291  -2
   3   5   9 2761.55 92.7291   1
   3  -5 -10 1533.14 75.1519  -2
   3   5  10 1533.14 75.1519   1
   3  -5 -11 2445.54 131.636  -2
   3   5  11 2445.54 131.636   1
  -3  -5  12 1147.93 107.226  -2
  -3   5 -12 1147.93 107.226   1
   3  -5 -13 423.390 94.0439  -2
   3   5  13 423.390 94.0439   1
  -3  -5  14 175.359 87.5830  -2
  -3   5 -14 175.359 87.5830   1
  -3  -5  15 434.217 103.481  -2
  -3   5 -15 434.217 103.481   1
  -3  -5  16 820.727 119.981  -2
  -3   5 -16 820.727 119.981   1
  -3  -5  17 1250.00 139.119  -2
  -3   5 -17 1250.00 139.119   1
  -3  -5  18 693.466 124.131  -2
  -3   5 -18 693.466 124.131   1
  -3  -6 -17 165.675 122.713  -2
  -3   6  17 165.675 122.713   1
   3  -6  16 700.971 118.488  -2
   3   6 -16 700.971 118.488   1
  -3  -6 -15 251.663 101.955  -2
  -3   6  15 251.663 101.955   1
   3  -6  14 1241.57 75.2586  -2
   3   6 -14 1241.57 75.2586   1
  -3  -6 -13 481.543 56.6281  -2
  -3   6  13 481.543 56.6281   1
  -3  -6 -12 698.322 62.0636  -2
  -3   6  12 698.322 62.0636   1
  -3  -6 -11 301.953 48.6391  -2
  -3   6  11 301.953 48.6391   1
  -3  -6 -10 122.674 43.7307  -2
  -3   6  10 122.674 43.7307   1
  -3  -6  -9 776.497 55.6281  -2
  -3   6   9 776.497 55.6281   1
   3  -6   8 3375.53 86.9390  -2
   3   6  -8 3375.53 86.9390   1
   3  -6   7 1132.17 56.7072  -2
   3   6  -7 1132.17 56.7072   1
  -3  -6  -6 3277.52 80.2269  -2
  -3   6   6 3277.52 80.2269   1
   3  -6   5 1272.91 46.3642  -2
   3   6  -5 1272.91 46.3642   1
   3  -6   4 188.867 30.9201  -2
   3   6  -4 188.867 30.9201   1
  -3  -6  -3 719.894 40.1561  -2
  -3   6   3 719.894 40.1561   1
   3  -6   2 1990.70 55.1435  -2
   3   6  -2 1990.70 55.1435   1
   3  -6   1 1290.10 47.3388  -2
   3   6  -1 1290.10 47.3388   1
   3  -6   0 3723.54 70.0845  -2
   3   6   0 3723.54 70.0845   1
   3  -6  -1 1450.01 49.1620  -2
   3   6   1 1450.01 49.1620   1
  -3  -6   2 1694.10 52.9429  -2
  -3   6  -2 1694.10 52.9429   1
   3  -6  -3 671.306 38.1356  -2
   3   6   3 671.306 38.1356   1
   3  -6  -4 198.366 40.9970  -2
   3   6   4 198.366 40.9970   1
   3  -6  -5 1262.23 59.1397  -2
   3   6   5 1262.23 59.1397   1
   3  -6  -6 3549.47 86.9680  -2
   3   6   6 3549.47 86.9680   1
   3  -6  -7 1262.82 74.8813  -2
   3   6   7 1262.82 74.8813   1
   3  -6  -8 3455.95 105.713  -2
   3   6   8 3455.95 105.713   1
  -3  -6   9 729.790 64.8667  -2
  -3   6  -9 729.790 64.8667   1
   3  -6 -10 100.496 75.3540  -2
   3   6  10 100.496 75.3540   1
  -3  -6  11 260.530 87.8978  -2
  -3   6 -11 260.530 87.8978   1
  -3  -6  12 618.873 103.046  -2
  -3   6 -12 618.873 103.046   1
  -3  -6  13 576.830 104.618  -2
  -3   6 -13 576.830 104.618   1
   3  -6 -14 1394.11 131.131  -2
   3   6  14 1394.11 131.131   1
  -3  -6  15 220.647 102.323  -2
  -3   6 -15 220.647 102.323   1
  -3  -6  16 550.856 124.372  -2
  -3   6 -16 550.856 124.372   1
  -3  -6  17 201.740 109.919  -2
  -3   6 -17 201.740 109.919   1
   3  -7  16 466.424 132.617  -2
   3   7 -16 466.424 132.617   1
   3  -7  15 76.2245 71.4081  -2
   3   7 -15 76.2245 71.4081   1
  -3  -7 -14 508.453 81.1637  -2
  -3   7  14 508.453 81.1637   1
   3  -7  13 304.468 70.7747  -2
   3   7 -13 304.468 70.7747   1
   3  -7  12 401.089 59.9311  -2
   3   7 -12 401.089 59.9311   1
  -3  -7 -11 1764.00 81.2409  -2
  -3   7  11 1764.00 81.2409   1
  -3  -7 -10 254.443 53.3881  -2
  -3   7  10 254.443 53.3881   1
  -3  -7  -9 1514.96 74.1557  -2
  -3   7   9 1514.96 74.1557   1
   3  -7   8 664.207 57.7681  -2
   3   7  -8 664.207 57.7681   1
   3  -7   7 74.7475 48.3455  -2
   3   7  -7 74.7475 48.3455   1
  -3  -7  -6 407.481 55.5691  -2
  -3   7   6 407.481 55.5691   1
  -3  -7  -5 1785.28 81.4401  -2
  -3   7   5 1785.28 81.4401   1
  -3  -7  -4 617.184 47.7045  -2
  -3   7   4 617.184 47.7045   1
   3  -7   3 3522.66 76.2912  -2
   3   7  -3 3522.66 76.2912   1
   3  -7   2 502.449 41.4565  -2
   3   7  -2 502.449 41.4565   1
  -3  -7  -1 1207.77 50.8132  -2
  -3   7   1 1207.77 50.8132   1
   3  -7   0 391.550 41.4827  -2
   3   7   0 391.550 41.4827   1
   3  -7  -1 1135.00 50.1651  -2
   3   7   1 1135.00 50.1651   1
   3  -7  -2 532.977 52.5641  -2
   3   7   2 532.977 52.5641   1
   3  -7  -3 3714.66 94.0762  -2
   3   7   3 3714.66 94.0762   1
   3  -7  -4 725.412 56.3596  -2
   3   7   4 725.412 56.3596   1
   3  -7  -5 1782.76 73.5018  -2
   3   7   5 1782.76 73.5018   1
   3  -7  -6 434.193 52.7834  -2
   3   7   6 434.193 52.7834   1
   3  -7  -7 95.6326 51.5281  -2
   3   7   7 95.6326 51.5281   1
   3  -7  -8 648.365 68.0021  -2
   3   7   8 648.365 68.0021   1
   3  -7  -9 1877.02 133.929  -2
   3   7   9 1877.02 133.929   1
   3  -7 -10 250.254 86.4459  -2
   3   7  10 250.254 86.4459   1
  -3  -7  11 1893.88 141.795  -2
  -3   7 -11 1893.88 141.795   1
   3  -7 -12 342.880 104.718  -2
   3   7  12 342.880 104.718   1
   3  -7 -13 430.722 109.892  -2
   3   7  13 430.722 109.892   1
  -3  -7  14 432.630 113.447  -2
  -3   7 -14 432.630 113.447   1
   3  -7 -15 232.690 114.827  -2
   3   7  15 232.690 114.827   1
  -3  -8 -14 1146.83 116.642  -2
  -3   8  14 1146.83 116.642   1
  -3  -8 -13 84.0011 93.0480  -2
  -3   8  13 84.0011 93.0480   1
  -3  -8 -12 478.192 96.9781  -2
  -3   8  12 478.192 96.9781   1
  -3  -8 -11 277.654 83.4122  -2
  -3   8  11 277.654 83.4122   1
  -3  -8 -10 122.647 82.6962  -2
  -3   8  10 122.647 82.6962   1
  -3  -8  -9 163.485 62.3780  -2
  -3   8   9 163.485 62.3780   1
  -3  -8  -8 2135.67 100.715  -2
  -3   8   8 2135.67 100.715   1
  -3  -8  -7 50.5932 54.6462  -2
  -3   8   7 50.5932 54.6462   1
  -3  -8  -6 1632.89 88.3054  -2
  -3   8   6 1632.89 88.3054   1
   3  -8   5 124.786 52.7785  -2
   3   8  -5 124.786 52.7785   1
  -3   8   4 116.368 59.5768   1
  -3  -8  -4 107.299 52.3214  -2
  -3   8   4 107.299 52.3214   1
  -3  -8  -3 380.707 44.2883  -2
  -3   8   3 380.707 44.2883   1
  -3  -8  -2 1461.87 60.8170  -2
  -3   8   2 1461.87 60.8170   1
   3  -8   1 96.7630 34.7677  -2
   3   8  -1 96.7630 34.7677   1
  -3  -8   0 4839.56 124.221  -2
  -3   8   0 4839.56 124.221   1
  -3  -8   1 105.010 48.4427  -2
  -3   8  -1 105.010 48.4427   1
   3  -8  -2 1428.45 75.0052  -2
   3   8   2 1428.45 75.0052   1
   3  -8  -3 378.990 54.6904  -2
   3   8   3 378.990 54.6904   1
   3  -8  -4 191.319 52.3480  -2
   3   8   4 191.319 52.3480   1
   3  -8  -5 137.602 48.6960  -2
   3   8   5 137.602 48.6960   1
  -3  -8   6 1787.40 81.3266  -2
  -3   8  -6 1787.40 81.3266   1
   3  -8  -7 92.1792 58.3575  -2
   3   8   7 92.1792 58.3575   1
   3  -8  -8 2165.55 147.589  -2
   3   8   8 2165.55 147.589   1
  -3  -8   9 132.274 92.9274  -2
  -3   8  -9 132.274 92.9274   1
  -3  -8  10 151.055 102.255  -2
  -3   8 -10 151.055 102.255   1
  -3  -8  11 172.896 96.3622  -2
  -3   8 -11 172.896 96.3622   1
  -3  -8  12 661.386 130.515  -2
  -3   8 -12 661.386 130.515   1
  -3  -8  13 132.487 107.186  -2
  -3   8 -13 132.487 107.186   1
  -3  -9 -11 691.671 195.040  -2
  -3   9  11 691.671 195.040   1
  -3  -9 -10 56.4652 86.1320  -2
  -3   9  10 56.4652 86.1320   1
  -3  -9  -9 747.516 113.449  -2
  -3   9   9 747.516 113.449   1
  -3  -9  -8 155.907 91.5421  -2
  -3   9   8 155.907 91.5421   1
  -3  -9  -7 20.9407 87.2661  -2
  -3   9   7 20.9407 87.2661   1
  -3  -9  -6 318.367 90.3412  -2
  -3   9   6 318.367 90.3412   1
  -3  -9  -5 1199.95 112.199  -2
  -3   9   5 1199.95 112.199   1
  -3  -9  -4 90.0892 57.9870  -2
  -3   9   4 90.0892 57.9870   1
  -3   9   3 1408.76 105.035   1
  -3  -9  -3 1795.36 92.0655  -2
  -3   9   3 1795.36 92.0655   1
  -3  -9  -2 241.493 75.8777  -2
  -3   9   2 241.493 75.8777   1
  -3  -9  -1 472.625 67.1042  -2
  -3   9   1 472.625 67.1042   1
  -3  -9   0 699.116 75.7063  -2
  -3   9   0 699.116 75.7063   1
  -3  -9   1 618.196 72.9642  -2
  -3   9  -1 618.196 72.9642   1
  -3  -9   2 316.178 65.2012  -2
  -3   9  -2 316.178 65.2012   1
   3  -9  -3 1932.74 90.3792  -2
   3   9   3 1932.74 90.3792   1
   3  -9  -4 72.4067 57.4999  -2
   3   9   4 72.4067 57.4999   1
   3  -9  -5 1203.50 81.2003  -2
   3   9   5 1203.50 81.2003   1
  -3  -9   6 250.498 72.2685  -2
  -3   9  -6 250.498 72.2685   1
  -3  -9   7 21.1522 99.8416  -2
  -3   9  -7 21.1522 99.8416   1
   3  -9  -8 197.079 106.873  -2
   3   9   8 197.079 106.873   1
   3  -9  -9 794.938 124.851  -2
   3   9   9 794.938 124.851   1
  -3  -9  10 284.199 161.632  -2
  -3   9 -10 284.199 161.632   1
  -3  -9  11 1142.31 211.979  -2
  -3   9 -11 1142.31 211.979   1
   3 -10   4 178.941 120.898  -2
   3  10  -4 178.941 120.898   1
   3 -10   3 48.2138 112.880  -2
   3  10  -3 48.2138 112.880   1
   3 -10   2 571.776 143.139  -2
   3  10  -2 571.776 143.139   1
  -3 -10  -1 127.793 73.7773  -2
  -3  10   1 127.793 73.7773   1
  -3 -10   0 1807.34 117.183  -2
  -3  10   0 1807.34 117.183   1
  -3 -10   1 186.385 88.2933  -2
  -3  10  -1 186.385 88.2933   1
  -3 -10   2 588.605 95.2527  -2
  -3  10  -2 588.605 95.2527   1
  -3 -10   3 131.428 86.3089  -2
  -3  10  -3 131.428 86.3089   1
  -3 -10   4 86.5047 74.8353  -2
  -3  10  -4 86.5047 74.8353   1
  -3 -10   5 72.9602 99.8460  -2
  -3  10  -5 72.9602 99.8460   1
  -3 -10   6 1327.37 191.190  -2
  -3  10  -6 1327.37 191.190   1
  -3 -10   7 231.728 192.767  -2
  -3  10  -7 231.728 192.767   1
  -4   5 -18 765.423 298.188  -2
  -4  -5  18 765.423 298.188   1
  -4   4 -19 345.542 292.507  -2
  -4  -4  19 345.542 292.507   1
  -4   4 -18 93.8030 263.037  -2
  -4  -4  18 93.8030 263.037   1
  -4   4 -17 295.360 229.162  -2
  -4  -4  17 295.360 229.162   1
  -4  -4   5 1431.60 85.7019   1
  -4   4  -4 1968.90 105.362  -2
  -4  -4   4 1968.90 105.362   1
  -4   3 -20 607.446 273.581  -2
  -4  -3  20 607.446 273.581   1
  -4   3 -19 900.365 276.531  -2
  -4  -3  19 900.365 276.531   1
  -4   3 -18 467.221 240.161  -2
  -4  -3  18 467.221 240.161   1
  -4   3 -17 1173.18 265.760  -2
  -4  -3  17 1173.18 265.760   1
  -4   3 -16 740.172 252.788  -2
  -4  -3  16 740.172 252.788   1
  -4   3 -15 765.778 222.064  -2
  -4  -3  15 765.778 222.064   1
  -4  -3   6 1299.40 68.5625   1
  -4  -3   5 2152.79 91.6773   1
  -4   3  -4 3861.27 125.518  -2
  -4  -3   4 3861.27 125.518   1
  -4   3  -3 6504.60 159.530  -2
  -4  -3   3 6504.60 159.530   1
   4   3  -9 1980.99 157.983  -2
   4  -3   9 1980.99 157.983   1
   4   3 -10 2086.04 169.338  -2
   4  -3  10 2086.04 169.338   1
   4   3 -11 4844.17 238.381  -2
   4  -3  11 4844.17 238.381   1
   4   3 -12 1635.52 178.484  -2
   4  -3  12 1635.52 178.484   1
   4   3 -13 1714.57 189.395  -2
   4  -3  13 1714.57 189.395   1
   4   3 -14 1255.17 185.251  -2
   4  -3  14 1255.17 185.251   1
  -4   2 -20 837.127 147.393  -2
  -4  -2  20 837.127 147.393   1
  -4   2 -19 204.248 225.563  -2
  -4  -2  19 204.248 225.563   1
  -4   2 -18 67.0131 204.665  -2
  -4  -2  18 67.0131 204.665   1
  -4   2 -17 938.283 252.940  -2
  -4  -2  17 938.283 252.940   1
  -4   2 -16 601.624 240.166  -2
  -4  -2  16 601.624 240.166   1
  -4   2 -15 598.274 217.431  -2
  -4  -2  15 598.274 217.431   1
  -4   2 -14 2859.67 259.758  -2
  -4  -2  14 2859.67 259.758   1
  -4   2 -13 1108.03 199.965  -2
  -4  -2  13 1108.03 199.965   1
  -4   2  -9 1392.11 55.3993  -2
  -4  -2   9 1392.11 55.3993   1
  -4   2  -8 1323.64 56.9891  -2
  -4  -2   8 1323.64 56.9891   1
  -4  -2   7 519.293 43.1982   1
  -4   2  -6 5111.97 111.255  -2
  -4  -2   6 5111.97 111.255   1
  -4  -2   5 1292.86 70.0604   1
  -4  -2   4 367.806 50.6822   1
  -4  -2   3 2783.21 105.823   1
  -4  -2   2 4904.05 141.678   1
  -4  -2  -5 1681.20 40.3273   1
   4   2  -5 3088.93 105.354  -2
   4  -2   5 3088.93 105.354   1
   4   2  -6 5031.14 64.0740  -2
   4  -2   6 5031.14 64.0740   1
   4   2  -7 571.309 34.1759  -2
   4  -2   7 571.309 34.1759   1
   4   2  -8 1480.40 51.8320  -2
   4  -2   8 1480.40 51.8320   1
   4   2  -9 1970.80 64.8649  -2
   4  -2   9 1970.80 64.8649   1
   4   2 -10 1145.08 60.6351  -2
   4  -2  10 1145.08 60.6351   1
   4   2 -11 3553.24 197.162  -2
   4  -2  11 3553.24 197.162   1
   4   2 -12 1869.74 182.600  -2
   4  -2  12 1869.74 182.600   1
   4   2 -13 1160.00 169.680  -2
   4  -2  13 1160.00 169.680   1
   4   2 -14 3789.83 238.719  -2
   4  -2  14 3789.83 238.719   1
   4   2 -15 927.678 169.436  -2
   4  -2  15 927.678 169.436   1
   4   2 -16 1238.58 193.017  -2
   4  -2  16 1238.58 193.017   1
   4   2 -17 2095.86 225.476  -2
   4  -2  17 2095.86 225.476   1
   4   1  21 301.750 169.693  -2
   4  -1 -21 301.750 169.693   1
  -4   1 -20 556.748 138.395  -2
  -4  -1  20 556.748 138.395   1
  -4   1 -19 1747.18 161.894  -2
  -4  -1  19 1747.18 161.894   1
  -4   1 -18 250.038 229.492  -2
  -4  -1  18 250.038 229.492   1
  -4   1 -17 1846.88 273.854  -2
  -4  -1  17 1846.88 273.854   1
  -4   1 -16 539.563 207.318  -2
  -4  -1  16 539.563 207.318   1
  -4   1 -15 768.539 211.232  -2
  -4  -1  15 768.539 211.232   1
  -4   1 -14 1323.78 208.716  -2
  -4  -1  14 1323.78 208.716   1
  -4   1 -13 969.177 215.552  -2
  -4  -1  13 969.177 215.552   1
  -4   1 -12 1519.62 204.675  -2
  -4  -1  12 1519.62 204.675   1
  -4   1 -11 4666.28 94.6973  -2
  -4  -1  11 4666.28 94.6973   1
  -4   1 -10 291.807 41.5660  -2
  -4  -1  10 291.807 41.5660   1
  -4   1  -9 2665.61 75.9763  -2
  -4  -1   9 2665.61 75.9763   1
  -4   1  -8 2081.50 69.7557  -2
  -4  -1   8 2081.50 69.7557   1
   4  -1  -7 115.659 24.0838   1
  -4   1  -7 386.537 44.6783  -2
  -4  -1   7 386.537 44.6783   1
  -4  -1   6 1363.79 44.3646   1
   4  -1  -5 5608.13 140.196   1
  -4   1  -5 7427.91 133.520  -2
  -4  -1   5 7427.91 133.520   1
  -4  -1   4 181.273 44.8803   1
  -4  -1   3 8278.93 164.686   1
  -4  -1   2 1275.34 80.3633   1
  -4   1  -1 1662.14 96.8215  -2
  -4  -1   1 1662.14 96.8215   1
  -4  -1   0 2004.62 101.676   1
  -4  -1  -2 495.598 33.2394   1
  -4  -1  -3 5568.63 83.0392   1
  -4  -1  -4 218.546 24.6046   1
   4   1  -4 438.081 36.6757  -2
   4  -1   4 438.081 36.6757   1
   4   1  -5 7752.25 77.3583  -2
   4  -1   5 7752.25 77.3583   1
   4   1  -6 3125.16 58.2775  -2
   4  -1   6 3125.16 58.2775   1
   4   1  -7 477.680 37.1245  -2
   4  -1   7 477.680 37.1245   1
   4   1  -8 2788.16 69.7501  -2
   4  -1   8 2788.16 69.7501   1
   4   1  -9 2919.82 78.9508  -2
   4  -1   9 2919.82 78.9508   1
   4   1 -10 346.373 50.3990  -2
   4  -1  10 346.373 50.3990   1
   4   1 -11 5561.00 120.046  -2
   4  -1  11 5561.00 120.046   1
  -4   1  12 1770.59 84.3926  -2
  -4  -1 -12 1770.59 84.3926   1
   4   1 -13 1296.28 82.4233  -2
   4  -1  13 1296.28 82.4233   1
   4   1 -14 1680.52 93.5546  -2
   4  -1  14 1680.52 93.5546   1
   4   1 -15 1062.70 89.5968  -2
   4  -1  15 1062.70 89.5968   1
   4   1 -16 754.874 166.090  -2
   4  -1  16 754.874 166.090   1
   4   1 -17 2159.56 219.938  -2
   4  -1  17 2159.56 219.938   1
   4   1 -18 130.233 155.549  -2
   4  -1  18 130.233 155.549   1
   4   1 -19 1834.39 233.577  -2
   4  -1  19 1834.39 233.577   1
   4   1 -20 885.438 209.138  -2
   4  -1  20 885.438 209.138   1
  -4   0 -21 168.227 139.726  -2
  -4   0  21 168.227 139.726   1
  -4   0 -20 630.386 143.708  -2
  -4   0  20 630.386 143.708   1
  -4   0 -19 837.240 138.677  -2
  -4   0  19 837.240 138.677   1
  -4   0 -18 28.0737 108.038  -2
  -4   0  18 28.0737 108.038   1
  -4   0 -17 1067.80 132.281  -2
  -4   0  17 1067.80 132.281   1
  -4   0 -16 800.583 231.142  -2
  -4   0  16 800.583 231.142   1
  -4   0 -15 96.9458 188.094  -2
  -4   0  15 96.9458 188.094   1
  -4   0 -14 3328.35 287.278  -2
  -4   0  14 3328.35 287.278   1
  -4   0 -13 635.521 58.7275  -2
  -4   0  13 635.521 58.7275   1
  -4   0 -12 1187.00 64.5138  -2
  -4   0  12 1187.00 64.5138   1
  -4   0 -11 2554.87 82.1234  -2
  -4   0  11 2554.87 82.1234   1
  -4   0 -10 757.474 54.2124  -2
  -4   0  10 757.474 54.2124   1
  -4   0  -9 3299.82 83.8441  -2
  -4   0   9 3299.82 83.8441   1
   4   0  -8 1664.05 45.5319   1
  -4   0  -8 3157.34 79.9765  -2
  -4   0   8 3157.34 79.9765   1
   4   0  -7 2.38295 19.2268   1
  -4   0  -7 164.486 38.2350  -2
  -4   0   7 164.486 38.2350   1
   4   0  -6 4989.05 89.1997   1
  -4   0  -6 8413.39 121.085  -2
  -4   0   6 8413.39 121.085   1
  -4   0   5 1359.08 44.0263   1
   4   0  -4 197.200 29.9299   1
  -4   0   3 2841.92 74.0117   1
  -4   0   2 2944.41 103.957   1
   4   0   2 5332.46 165.998  -2
   4   0  -2 5332.46 165.998   1
  -4   0   1 261.160 55.5046   1
  -4   0   0 654.421 36.6095   1
  -4   0  -1 1311.26 47.5593   1
  -4   0  -2 2598.79 40.9253   1
  -4   0   2 5207.17 164.440  -2
  -4   0  -2 5207.17 164.440   1
  -4   0  -3 3834.06 52.2104   1
  -4   0   3 6047.03 168.944  -2
  -4   0  -3 6047.03 168.944   1
   4   0   4 229.205 29.0222   1
  -4   0   4 407.061 41.7736  -2
  -4   0  -4 407.061 41.7736   1
   4   0  -5 4426.56 65.6162  -2
   4   0   5 4426.56 65.6162   1
  -4   0   6 9571.11 101.948  -2
  -4   0  -6 9571.11 101.948   1
  -4   0   7 239.727 35.3383  -2
  -4   0  -7 239.727 35.3383   1
  -4   0   8 3764.31 82.4241  -2
  -4   0  -8 3764.31 82.4241   1
  -4   0   9 4613.00 100.415  -2
  -4   0  -9 4613.00 100.415   1
  -4   0  10 843.907 62.3408  -2
  -4   0 -10 843.907 62.3408   1
  -4   0  11 3686.12 107.722  -2
  -4   0 -11 3686.12 107.722   1
  -4   0  12 1554.80 87.3485  -2
  -4   0 -12 1554.80 87.3485   1
  -4   0  13 928.108 79.1303  -2
  -4   0 -13 928.108 79.1303   1
  -4   0  14 3472.63 124.807  -2
  -4   0 -14 3472.63 124.807   1
  -4   0  15 107.372 64.2437  -2
  -4   0 -15 107.372 64.2437   1
  -4   0  16 596.810 86.6565  -2
  -4   0 -16 596.810 86.6565   1
  -4   0  17 1497.68 109.660  -2
  -4   0 -17 1497.68 109.660   1
  -4   0  18 152.985 80.8459  -2
  -4   0 -18 152.985 80.8459   1
  -4   0  19 1140.83 117.200  -2
  -4   0 -19 1140.83 117.200   1
   4   0 -20 911.412 210.974  -2
   4   0  20 911.412 210.974   1
   4   0 -21-91.1580 201.092  -2
   4   0  21-91.1580 201.092   1
   4   0 -22 697.379 225.631  -2
   4   0  22 697.379 225.631   1
  -4  -1 -21 221.029 245.244  -2
  -4   1  21 221.029 245.244   1
  -4  -1 -20 603.001 142.210  -2
  -4   1  20 603.001 142.210   1
  -4  -1 -19 1653.48 154.667  -2
  -4   1  19 1653.48 154.667   1
  -4  -1 -18 307.417 112.861  -2
  -4   1  18 307.417 112.861   1
  -4  -1 -17 1682.15 139.072  -2
  -4   1  17 1682.15 139.072   1
  -4  -1 -16 688.950 114.773  -2
  -4   1  16 688.950 114.773   1
  -4  -1 -15 730.345 60.8933  -2
  -4   1  15 730.345 60.8933   1
  -4  -1 -14 1133.98 65.0108  -2
  -4   1  14 1133.98 65.0108   1
  -4  -1 -13 1132.05 71.3863  -2
  -4   1  13 1132.05 71.3863   1
  -4  -1 -12 1212.00 69.1148  -2
  -4   1  12 1212.00 69.1148   1
  -4  -1 -11 4578.70 110.162  -2
  -4   1  11 4578.70 110.162   1
   4   1 -10 161.814 27.7412   1
  -4  -1 -10 251.391 51.0680  -2
  -4   1  10 251.391 51.0680   1
   4   1  -9 1855.72 56.5145   1
  -4  -1  -9 2603.87 85.8948  -2
  -4   1   9 2603.87 85.8948   1
   4  -1   8 2068.37 46.3699  -2
   4   1  -8 2068.37 46.3699   1
   4  -1   7 335.454 27.7889  -2
   4   1  -7 335.454 27.7889   1
   4   1  -6 1195.48 51.7997   1
  -4  -1  -6 2385.96 72.8436  -2
  -4   1   6 2385.96 72.8436   1
  -4  -1  -5 6787.61 78.1582  -2
  -4   1   5 6787.61 78.1582   1
  -4  -1  -4 316.229 30.3194  -2
  -4   1   4 316.229 30.3194   1
   4   1  -3 8494.02 149.206   1
  -4  -1  -3 11659.8 130.130  -2
  -4   1   3 11659.8 130.130   1
  -4  -1  -2 1622.12 45.7020  -2
  -4   1   2 1622.12 45.7020   1
  -4   1   1 363.916 35.4022   1
  -4  -1  -1 1475.43 44.6661  -2
  -4   1   1 1475.43 44.6661   1
  -4   1   0 1841.24 57.6800   1
   4  -1   0 3873.40 155.018  -2
   4   1   0 3873.40 155.018   1
  -4   1  -1 1346.60 41.2593   1
  -4  -1   1 1777.38 81.4660  -2
  -4   1  -1 1777.38 81.4660   1
  -4   1  -2 505.556 29.3679   1
   4  -1  -2 1470.70 78.8288  -2
   4   1   2 1470.70 78.8288   1
  -4   1  -3 5870.34 78.4421   1
  -4  -1   3 12012.3 184.170  -2
  -4   1  -3 12012.3 184.170   1
   4  -1  -4 419.800 30.7549  -2
   4   1   4 419.800 30.7549   1
  -4  -1   5 7438.10 85.1490  -2
  -4   1  -5 7438.10 85.1490   1
  -4  -1   6 2900.55 60.6784  -2
  -4   1  -6 2900.55 60.6784   1
  -4  -1   7 495.380 38.8226  -2
  -4   1  -7 495.380 38.8226   1
  -4  -1   8 2614.89 78.4595  -2
  -4   1  -8 2614.89 78.4595   1
  -4  -1   9 2751.30 87.9333  -2
  -4   1  -9 2751.30 87.9333   1
  -4  -1  10 354.220 55.7477  -2
  -4   1 -10 354.220 55.7477   1
  -4  -1  11 5200.40 131.363  -2
  -4   1 -11 5200.40 131.363   1
  -4  -1  12 1663.73 91.4583  -2
  -4   1 -12 1663.73 91.4583   1
  -4  -1  13 1112.49 89.0631  -2
  -4   1 -13 1112.49 89.0631   1
  -4  -1  14 1640.51 99.6813  -2
  -4   1 -14 1640.51 99.6813   1
  -4  -1  15 999.286 90.9992  -2
  -4   1 -15 999.286 90.9992   1
  -4  -1  16 691.376 85.7153  -2
  -4   1 -16 691.376 85.7153   1
  -4  -1  17 1720.77 122.820  -2
  -4   1 -17 1720.77 122.820   1
  -4  -1  18 117.098 87.5729  -2
  -4   1 -18 117.098 87.5729   1
  -4  -1  19 1651.32 128.187  -2
  -4   1 -19 1651.32 128.187   1
  -4  -1  20 958.506 127.582  -2
  -4   1 -20 958.506 127.582   1
  -4  -1  21 101.306 110.383  -2
  -4   1 -21 101.306 110.383   1
   4  -2  20 407.404 129.455  -2
   4   2 -20 407.404 129.455   1
   4  -2  19 585.301 124.902  -2
   4   2 -19 585.301 124.902   1
   4  -2  18 79.3972 103.903  -2
   4   2 -18 79.3972 103.903   1
  -4  -2 -17 877.534 74.7471  -2
  -4   2  17 877.534 74.7471   1
  -4  -2 -16 682.826 67.4005  -2
  -4   2  16 682.826 67.4005   1
  -4  -2 -15 469.964 58.4918  -2
  -4   2  15 469.964 58.4918   1
  -4  -2 -14 2225.62 83.5274  -2
  -4   2  14 2225.62 83.5274   1
  -4  -2 -13 860.818 59.8679  -2
  -4   2  13 860.818 59.8679   1
  -4  -2 -12 1105.75 64.5675  -2
  -4   2  12 1105.75 64.5675   1
   4   2 -11 475.319 45.8423   1
  -4  -2 -11 1960.44 72.1543  -2
  -4   2  11 1960.44 72.1543   1
  -4  -2 -10 852.331 38.4063  -2
  -4   2  10 852.331 38.4063   1
  -4  -2  -9 1348.16 42.1297  -2
  -4   2   9 1348.16 42.1297   1
  -4  -2  -8 1179.41 43.2645  -2
  -4   2   8 1179.41 43.2645   1
   4  -2   7 540.177 34.7590  -2
   4   2  -7 540.177 34.7590   1
   4   2  -6 3331.86 88.2900   1
  -4  -2  -6 4429.82 93.7575  -2
  -4   2   6 4429.82 93.7575   1
   4  -2   5 2298.98 50.9493  -2
   4   2  -5 2298.98 50.9493   1
   4   2  -4 426.368 44.2080   1
  -4  -2  -4 848.780 46.2256  -2
  -4   2   4 848.780 46.2256   1
   4  -2   3 5283.97 69.1782  -2
   4   2  -3 5283.97 69.1782   1
   4  -2   2 6016.08 63.0556  -2
   4   2  -2 6016.08 63.0556   1
  -4   2   1 1649.58 42.6460   1
   4  -2   1 2853.80 72.0662  -2
   4   2  -1 2853.80 72.0662   1
  -4   2   0 3572.28 49.6956   1
   4  -2   0 7199.25 110.443  -2
   4   2   0 7199.25 110.443   1
  -4   2  -1 1695.07 54.2600   1
  -4  -2   1 2773.32 77.8114  -2
  -4   2  -1 2773.32 77.8114   1
   4   2   2 2065.40 80.0662   1
  -4  -2   2 5464.45 84.7101  -2
  -4   2  -2 5464.45 84.7101   1
  -4   2  -3 3907.98 75.8401   1
   4  -2  -3 5591.56 120.189  -2
   4   2   3 5591.56 120.189   1
   4  -2  -4 1008.52 40.5227  -2
   4   2   4 1008.52 40.5227   1
  -4  -2   5 2518.73 56.1333  -2
  -4   2  -5 2518.73 56.1333   1
  -4  -2   6 4543.30 75.4898  -2
  -4   2  -6 4543.30 75.4898   1
   4  -2  -7 506.489 41.9839  -2
   4   2   7 506.489 41.9839   1
  -4  -2   8 1203.51 54.6056  -2
  -4   2  -8 1203.51 54.6056   1
   4  -2  -9 1684.16 64.0558  -2
   4   2   9 1684.16 64.0558   1
  -4  -2  10 951.152 59.2090  -2
  -4   2 -10 951.152 59.2090   1
   4  -2 -11 2762.03 82.5479  -2
   4   2  11 2762.03 82.5479   1
   4  -2 -12 1459.07 82.3983  -2
   4   2  12 1459.07 82.3983   1
   4  -2 -13 1012.96 81.2882  -2
   4   2  13 1012.96 81.2882   1
  -4  -2  14 2828.91 126.085  -2
  -4   2 -14 2828.91 126.085   1
  -4  -2  15 692.545 90.4314  -2
  -4   2 -15 692.545 90.4314   1
  -4  -2  16 922.971 100.164  -2
  -4   2 -16 922.971 100.164   1
  -4  -2  17 1580.42 123.882  -2
  -4   2 -17 1580.42 123.882   1
   4  -2 -18 227.893 93.4272  -2
   4   2  18 227.893 93.4272   1
   4  -2 -19 909.470 121.362  -2
   4   2  19 909.470 121.362   1
   4  -2 -20 836.089 124.501  -2
   4   2  20 836.089 124.501   1
   4  -2 -21 107.453 110.530  -2
   4   2  21 107.453 110.530   1
   4  -3  20 550.090 136.473  -2
   4   3 -20 550.090 136.473   1
   4  -3  19 896.420 143.022  -2
   4   3 -19 896.420 143.022   1
  -4  -3 -18 425.832 68.2790  -2
  -4   3  18 425.832 68.2790   1
   4  -3  17 873.788 79.0832  -2
   4   3 -17 873.788 79.0832   1
  -4  -3 -16 496.704 68.7386  -2
  -4   3  16 496.704 68.7386   1
  -4  -3 -15 596.994 68.5585  -2
  -4   3  15 596.994 68.5585   1
  -4  -3 -14 683.872 65.2595  -2
  -4   3  14 683.872 65.2595   1
  -4  -3 -13 1082.09 70.6195  -2
  -4   3  13 1082.09 70.6195   1
   4   3 -12 773.990 57.5330   1
   4  -3  12 1108.32 65.0059  -2
   4   3 -12 1108.32 65.0059   1
   4  -3  11 3560.74 71.7505  -2
   4   3 -11 3560.74 71.7505   1
   4  -3  10 1473.03 50.7809  -2
   4   3 -10 1473.03 50.7809   1
   4  -3   9 1572.59 49.1822  -2
   4   3  -9 1572.59 49.1822   1
   4  -3   8 1351.08 46.0760  -2
   4   3  -8 1351.08 46.0760   1
  -4  -3  -7 358.355 31.8290  -2
  -4   3   7 358.355 31.8290   1
   4  -3   6 2743.10 53.7287  -2
   4   3  -6 2743.10 53.7287   1
   4  -3   5 3579.88 56.9242  -2
   4   3  -5 3579.88 56.9242   1
   4  -3   4 3267.29 53.5167  -2
   4   3  -4 3267.29 53.5167   1
   4  -3   3 5595.55 63.4898  -2
   4   3  -3 5595.55 63.4898   1
  -4   3   2 443.771 63.2081   1
   4  -3   2 2006.91 39.0496  -2
   4   3  -2 2006.91 39.0496   1
  -4   3   1 1233.58 54.0239   1
   4  -3   1 1394.51 33.4717  -2
   4   3  -1 1394.51 33.4717   1
   4   3   0 1908.47 33.6037   1
   4  -3   0 3508.43 68.1010  -2
   4   3   0 3508.43 68.1010   1
   4  -3  -1 1159.46 40.9842  -2
   4   3   1 1159.46 40.9842   1
  -4  -3   2 2353.87 51.2093  -2
  -4   3  -2 2353.87 51.2093   1
   4  -3  -3 5725.20 75.7191  -2
   4   3   3 5725.20 75.7191   1
   4  -3  -4 3370.84 62.1111  -2
   4   3   4 3370.84 62.1111   1
  -4  -3   5 3619.27 66.5047  -2
  -4   3  -5 3619.27 66.5047   1
  -4  -3   6 2938.22 63.5776  -2
  -4   3  -6 2938.22 63.5776   1
   4  -3  -7 370.537 39.2405  -2
   4   3   7 370.537 39.2405   1
  -4  -3   8 1665.37 58.9103  -2
  -4   3  -8 1665.37 58.9103   1
  -4  -3   9 1530.64 62.2054  -2
  -4   3  -9 1530.64 62.2054   1
   4  -3 -10 1573.97 76.7683  -2
   4   3  10 1573.97 76.7683   1
  -4  -3  11 3662.38 110.470  -2
  -4   3 -11 3662.38 110.470   1
   4  -3 -12 1080.73 76.8650  -2
   4   3  12 1080.73 76.8650   1
   4  -3 -13 1490.73 101.658  -2
   4   3  13 1490.73 101.658   1
   4  -3 -14 740.509 85.6046  -2
   4   3  14 740.509 85.6046   1
  -4  -3  15 853.497 94.2875  -2
  -4   3 -15 853.497 94.2875   1
  -4  -3  16 704.811 103.748  -2
  -4   3 -16 704.811 103.748   1
  -4  -3  17 887.082 108.456  -2
  -4   3 -17 887.082 108.456   1
  -4  -3  18 531.567 106.390  -2
  -4   3 -18 531.567 106.390   1
  -4  -3  19 853.194 118.978  -2
  -4   3 -19 853.194 118.978   1
  -4  -3  20 760.649 129.207  -2
  -4   3 -20 760.649 129.207   1
   4  -4  19 390.180 128.299  -2
   4   4 -19 390.180 128.299   1
   4  -4  18 297.721 112.620  -2
   4   4 -18 297.721 112.620   1
   4  -4  17 420.399 69.8423  -2
   4   4 -17 420.399 69.8423   1
   4  -4  16 465.476 69.8729  -2
   4   4 -16 465.476 69.8729   1
  -4  -4 -15 781.906 72.6934  -2
  -4   4  15 781.906 72.6934   1
  -4  -4 -14 1201.01 79.3339  -2
  -4   4  14 1201.01 79.3339   1
  -4  -4 -13 877.461 68.8661  -2
  -4   4  13 877.461 68.8661   1
   4  -4  12 879.097 51.5531  -2
   4   4 -12 879.097 51.5531   1
  -4  -4 -11 1062.93 51.5374  -2
  -4   4  11 1062.93 51.5374   1
  -4  -4 -10 1031.36 50.1800  -2
  -4   4  10 1031.36 50.1800   1
   4  -4   9 1544.60 53.5567  -2
   4   4  -9 1544.60 53.5567   1
   4  -4   8 2074.69 56.3257  -2
   4   4  -8 2074.69 56.3257   1
   4  -4   7 1960.69 53.4042  -2
   4   4  -7 1960.69 53.4042   1
   4  -4   6 2638.76 58.4262  -2
   4   4  -6 2638.76 58.4262   1
  -4  -4  -5 1755.40 47.6308  -2
  -4   4   5 1755.40 47.6308   1
  -4  -4  -4 1598.33 44.8814  -2
  -4   4   4 1598.33 44.8814   1
   4  -4   3 1886.17 41.4440  -2
   4   4  -3 1886.17 41.4440   1
   4  -4   2 3333.19 49.0798  -2
   4   4  -2 3333.19 49.0798   1
   4   4  -1 892.188 40.4473   1
   4  -4   1 1834.38 46.9077  -2
   4   4  -1 1834.38 46.9077   1
   4   4   0 1179.20 39.4865   1
   4  -4   0 2480.97 50.4044  -2
   4   4   0 2480.97 50.4044   1
   4   4   1 1086.32 83.9002   1
   4  -4  -1 1770.91 56.5269  -2
   4   4   1 1770.91 56.5269   1
   4   4   2 2699.68 117.653   1
   4  -4  -2 3476.87 73.1362  -2
   4   4   2 3476.87 73.1362   1
   4  -4  -3 2041.80 53.7030  -2
   4   4   3 2041.80 53.7030   1
   4  -4  -4 1831.23 51.4643  -2
   4   4   4 1831.23 51.4643   1
  -4  -4   5 1561.31 51.1497  -2
  -4   4  -5 1561.31 51.1497   1
   4  -4  -6 2861.91 66.0673  -2
   4   4   6 2861.91 66.0673   1
   4  -4  -7 2030.73 59.4713  -2
   4   4   7 2030.73 59.4713   1
   4  -4  -8 1952.26 75.4939  -2
   4   4   8 1952.26 75.4939   1
   4  -4  -9 1606.97 74.0348  -2
   4   4   9 1606.97 74.0348   1
   4  -4 -10 1245.32 71.5430  -2
   4   4  10 1245.32 71.5430   1
   4  -4 -11 1454.66 77.4875  -2
   4   4  11 1454.66 77.4875   1
  -4  -4  12 1132.32 98.0678  -2
  -4   4 -12 1132.32 98.0678   1
  -4  -4  13 1141.61 104.685  -2
  -4   4 -13 1141.61 104.685   1
  -4  -4  14 1501.17 115.488  -2
  -4   4 -14 1501.17 115.488   1
  -4  -4  15 762.361 105.420  -2
  -4   4 -15 762.361 105.420   1
  -4  -4  16 644.209 104.560  -2
  -4   4 -16 644.209 104.560   1
  -4  -4  17 686.298 115.927  -2
  -4   4 -17 686.298 115.927   1
  -4  -4  18 325.087 108.515  -2
  -4   4 -18 325.087 108.515   1
  -4  -4  19 344.031 117.230  -2
  -4   4 -19 344.031 117.230   1
   4  -5  18 563.856 125.069  -2
   4   5 -18 563.856 125.069   1
  -4  -5 -17 310.878 77.1515  -2
  -4   5  17 310.878 77.1515   1
   4  -5  16 500.745 77.4314  -2
   4   5 -16 500.745 77.4314   1
   4  -5  15 400.431 68.0000  -2
   4   5 -15 400.431 68.0000   1
  -4  -5 -14 627.392 68.9329  -2
  -4   5  14 627.392 68.9329   1
  -4  -5 -13 692.048 53.8593  -2
  -4   5  13 692.048 53.8593   1
  -4  -5 -12 1110.91 60.3201  -2
  -4   5  12 1110.91 60.3201   1
  -4  -5 -11 794.562 53.7295  -2
  -4   5  11 794.562 53.7295   1
   4  -5  10 1454.08 59.1062  -2
   4   5 -10 1454.08 59.1062   1
   4  -5   9 538.098 45.6200  -2
   4   5  -9 538.098 45.6200   1
   4  -5   8 824.564 48.0929  -2
   4   5  -8 824.564 48.0929   1
   4  -5   7 1257.46 49.6302  -2
   4   5  -7 1257.46 49.6302   1
   4  -5   6 1054.65 47.9879  -2
   4   5  -6 1054.65 47.9879   1
   4  -5   5 1567.66 50.3945  -2
   4   5  -5 1567.66 50.3945   1
   4  -5   4 2819.91 59.6749  -2
   4   5  -4 2819.91 59.6749   1
  -4  -5  -3 2508.59 51.0825  -2
  -4   5   3 2508.59 51.0825   1
  -4  -5  -2 3527.56 69.4334  -2
  -4   5   2 3527.56 69.4334   1
  -4  -5  -1 1171.03 46.7145  -2
  -4   5   1 1171.03 46.7145   1
   4  -5   0 1675.84 50.8064  -2
   4   5   0 1675.84 50.8064   1
   4  -5  -1 1147.05 49.1239  -2
   4   5   1 1147.05 49.1239   1
   4  -5  -2 3601.78 72.7569  -2
   4   5   2 3601.78 72.7569   1
   4  -5  -3 2387.57 61.7637  -2
   4   5   3 2387.57 61.7637   1
   4  -5  -4 2688.50 63.2764  -2
   4   5   4 2688.50 63.2764   1
   4  -5  -5 1482.02 50.8569  -2
   4   5   5 1482.02 50.8569   1
   4  -5  -6 874.913 59.6431  -2
   4   5   6 874.913 59.6431   1
   4  -5  -7 1546.59 73.5321  -2
   4   5   7 1546.59 73.5321   1
   4  -5  -8 931.753 64.1199  -2
   4   5   8 931.753 64.1199   1
   4  -5  -9 448.643 55.6619  -2
   4   5   9 448.643 55.6619   1
   4  -5 -10 1388.93 75.7399  -2
   4   5  10 1388.93 75.7399   1
  -4  -5  11 881.218 92.9255  -2
  -4   5 -11 881.218 92.9255   1
  -4  -5  12 1384.01 109.037  -2
  -4   5 -12 1384.01 109.037   1
  -4  -5  13 998.995 107.134  -2
  -4   5 -13 998.995 107.134   1
  -4  -5  14 947.385 110.219  -2
  -4   5 -14 947.385 110.219   1
  -4  -5  15 769.425 108.554  -2
  -4   5 -15 769.425 108.554   1
  -4  -5  16 798.237 117.588  -2
  -4   5 -16 798.237 117.588   1
  -4  -5  17 258.566 111.619  -2
  -4   5 -17 258.566 111.619   1
  -4  -5  18 850.442 137.198  -2
  -4   5 -18 850.442 137.198   1
   4  -6  17 122.050 132.038  -2
   4   6 -17 122.050 132.038   1
  -4  -6 -16 311.007 82.8331  -2
  -4   6  16 311.007 82.8331   1
  -4  -6 -15 1074.13 91.8757  -2
  -4   6  15 1074.13 91.8757   1
  -4  -6 -14 387.275 59.0868  -2
  -4   6  14 387.275 59.0868   1
  -4  -6 -13 780.606 62.0779  -2
  -4   6  13 780.606 62.0779   1
  -4  -6 -12 501.466 56.1681  -2
  -4   6  12 501.466 56.1681   1
   4  -6  11 196.935 48.2463  -2
   4   6 -11 196.935 48.2463   1
  -4  -6 -10 1124.58 59.2549  -2
  -4   6  10 1124.58 59.2549   1
   4  -6   9 877.837 54.7761  -2
   4   6  -9 877.837 54.7761   1
   4  -6   8 901.448 52.9425  -2
   4   6  -8 901.448 52.9425   1
   4  -6   7 2098.09 66.0726  -2
   4   6  -7 2098.09 66.0726   1
   4  -6   6 1049.99 60.7507  -2
   4   6  -6 1049.99 60.7507   1
   4  -6   5 1090.45 58.9999  -2
   4   6  -5 1090.45 58.9999   1
   4  -6   4 1389.59 63.2366  -2
   4   6  -4 1389.59 63.2366   1
   4  -6   3 755.549 47.8231  -2
   4   6  -3 755.549 47.8231   1
   4  -6   2 736.252 46.7966  -2
   4   6  -2 736.252 46.7966   1
   4  -6   1 3501.01 74.8618  -2
   4   6  -1 3501.01 74.8618   1
   4  -6   0 1074.84 49.7704  -2
   4   6   0 1074.84 49.7704   1
   4  -6  -1 3414.67 78.3113  -2
   4   6   1 3414.67 78.3113   1
   4  -6  -2 749.122 47.9295  -2
   4   6   2 749.122 47.9295   1
   4  -6  -3 821.906 46.8842  -2
   4   6   3 821.906 46.8842   1
   4  -6  -4 1464.85 72.6647  -2
   4   6   4 1464.85 72.6647   1
   4  -6  -5 1073.37 69.1100  -2
   4   6   5 1073.37 69.1100   1
   4  -6  -6 1005.16 68.9059  -2
   4   6   6 1005.16 68.9059   1
   4  -6  -7 2110.70 89.1095  -2
   4   6   7 2110.70 89.1095   1
   4  -6  -8 955.581 71.7381  -2
   4   6   8 955.581 71.7381   1
   4  -6  -9 904.038 71.4455  -2
   4   6   9 904.038 71.4455   1
  -4  -6  10 1376.22 113.518  -2
  -4   6 -10 1376.22 113.518   1
  -4  -6  11 255.419 85.2443  -2
  -4   6 -11 255.419 85.2443   1
  -4  -6  12 713.372 104.984  -2
  -4   6 -12 713.372 104.984   1
  -4  -6  13 919.538 121.939  -2
  -4   6 -13 919.538 121.939   1
  -4  -6  14 604.073 107.346  -2
  -4   6 -14 604.073 107.346   1
  -4  -6  15 1010.52 131.115  -2
  -4   6 -15 1010.52 131.115   1
  -4  -6  16 446.886 113.283  -2
  -4   6 -16 446.886 113.283   1
   4  -7  16 326.121 144.025  -2
   4   7 -16 326.121 144.025   1
   4  -7  15 291.699 131.116  -2
   4   7 -15 291.699 131.116   1
  -4  -7 -14 50.5483 57.8568  -2
  -4   7  14 50.5483 57.8568   1
  -4  -7 -13 413.935 64.0882  -2
  -4   7  13 413.935 64.0882   1
  -4  -7 -12 973.142 66.6924  -2
  -4   7  12 973.142 66.6924   1
  -4  -7 -11 191.470 58.9327  -2
  -4   7  11 191.470 58.9327   1
  -4  -7 -10 1821.83 88.6679  -2
  -4   7  10 1821.83 88.6679   1
  -4  -7  -9 315.936 61.0599  -2
  -4   7   9 315.936 61.0599   1
  -4  -7  -8 468.601 61.4264  -2
  -4   7   8 468.601 61.4264   1
  -4  -7  -7 1185.52 71.8069  -2
  -4   7   7 1185.52 71.8069   1
   4  -7   6 1031.02 66.8007  -2
   4   7  -6 1031.02 66.8007   1
   4  -7   5 741.859 61.0416  -2
   4   7  -5 741.859 61.0416   1
   4  -7   4 2169.89 81.5047  -2
   4   7  -4 2169.89 81.5047   1
   4  -7   3 247.945 45.7303  -2
   4   7  -3 247.945 45.7303   1
   4  -7   2 1415.96 59.2695  -2
   4   7  -2 1415.96 59.2695   1
   4  -7   1 1189.94 56.2728  -2
   4   7  -1 1189.94 56.2728   1
   4  -7   0 173.185 44.2811  -2
   4   7   0 173.185 44.2811   1
  -4  -7   1 1125.15 59.3505  -2
  -4   7  -1 1125.15 59.3505   1
   4  -7  -2 1387.41 79.0697  -2
   4   7   2 1387.41 79.0697   1
   4  -7  -3 284.973 60.1295  -2
   4   7   3 284.973 60.1295   1
   4  -7  -4 2091.51 92.7165  -2
   4   7   4 2091.51 92.7165   1
   4  -7  -5 922.710 72.3386  -2
   4   7   5 922.710 72.3386   1
   4  -7  -6 927.862 72.6938  -2
   4   7   6 927.862 72.6938   1
   4  -7  -7 1345.81 84.1345  -2
   4   7   7 1345.81 84.1345   1
   4  -7  -8 553.375 69.1440  -2
   4   7   8 553.375 69.1440   1
   4  -7  -9 466.278 94.5353  -2
   4   7   9 466.278 94.5353   1
  -4  -7  10 2140.48 143.084  -2
  -4   7 -10 2140.48 143.084   1
  -4  -7  11 254.038 91.1927  -2
  -4   7 -11 254.038 91.1927   1
  -4  -7  12 920.128 115.365  -2
  -4   7 -12 920.128 115.365   1
  -4  -7  13 683.388 121.077  -2
  -4   7 -13 683.388 121.077   1
  -4  -7  14 214.120 104.683  -2
  -4   7 -14 214.120 104.683   1
  -4  -7  15 464.649 117.278  -2
  -4   7 -15 464.649 117.278   1
  -4  -8 -14 98.0524 207.037  -2
  -4   8  14 98.0524 207.037   1
  -4  -8 -13 567.273 104.778  -2
  -4   8  13 567.273 104.778   1
  -4  -8 -12 212.967 72.0882  -2
  -4   8  12 212.967 72.0882   1
  -4  -8 -11 148.625 65.2180  -2
  -4   8  11 148.625 65.2180   1
  -4  -8 -10 400.378 67.9848  -2
  -4   8  10 400.378 67.9848   1
  -4  -8  -9 859.490 73.6902  -2
  -4   8   9 859.490 73.6902   1
  -4  -8  -8 140.330 58.6054  -2
  -4   8   8 140.330 58.6054   1
  -4  -8  -7 2154.50 95.8755  -2
  -4   8   7 2154.50 95.8755   1
  -4  -8  -6 254.842 61.4039  -2
  -4   8   6 254.842 61.4039   1
  -4  -8  -5 716.982 67.8027  -2
  -4   8   5 716.982 67.8027   1
   4  -8   4 473.498 61.8710  -2
   4   8  -4 473.498 61.8710   1
   4  -8   3 277.725 53.8087  -2
   4   8  -3 277.725 53.8087   1
   4  -8   2 553.739 61.1563  -2
   4   8  -2 553.739 61.1563   1
   4  -8   1 2337.69 86.8905  -2
   4   8  -1 2337.69 86.8905   1
   4  -8   0 144.176 76.5742  -2
   4   8   0 144.176 76.5742   1
   4  -8  -1 2328.91 119.955  -2
   4   8   1 2328.91 119.955   1
   4  -8  -2 689.763 86.1814  -2
   4   8   2 689.763 86.1814   1
   4  -8  -3 126.743 63.2697  -2
   4   8   3 126.743 63.2697   1
   4  -8  -4 588.443 74.0450  -2
   4   8   4 588.443 74.0450   1
   4  -8  -5 643.187 76.5565  -2
   4   8   5 643.187 76.5565   1
   4  -8  -6 223.149 69.1796  -2
   4   8   6 223.149 69.1796   1
   4  -8  -7 2115.01 103.633  -2
   4   8   7 2115.01 103.633   1
   4  -8  -8 137.567 94.6008  -2
   4   8   8 137.567 94.6008   1
  -4  -8   9 944.844 118.789  -2
  -4   8  -9 944.844 118.789   1
   4  -8 -10 550.658 108.186  -2
   4   8  10 550.658 108.186   1
  -4  -8  11 205.881 108.526  -2
  -4   8 -11 205.881 108.526   1
  -4  -8  12 356.517 114.354  -2
  -4   8 -12 356.517 114.354   1
  -4  -9  -9 316.718 90.4173  -2
  -4   9   9 316.718 90.4173   1
  -4  -9  -8 173.685 82.3423  -2
  -4   9   8 173.685 82.3423   1
  -4  -9  -7 750.332 92.9689  -2
  -4   9   7 750.332 92.9689   1
  -4  -9  -6 138.435 75.4418  -2
  -4   9   6 138.435 75.4418   1
   4  -9   5 275.790 77.6343  -2
   4   9  -5 275.790 77.6343   1
  -4  -9  -4 1255.38 90.5935  -2
  -4   9   4 1255.38 90.5935   1
  -4  -9  -3 49.0763 60.5002  -2
  -4   9   3 49.0763 60.5002   1
  -4  -9  -2 1140.30 106.195  -2
  -4   9   2 1140.30 106.195   1
   4  -9   1 474.616 91.9258  -2
   4   9  -1 474.616 91.9258   1
   4  -9   0 41.6883 78.1551  -2
   4   9   0 41.6883 78.1551   1
  -4  -9   1 582.763 93.5076  -2
  -4   9  -1 582.763 93.5076   1
   4  -9  -2 1162.05 109.172  -2
   4   9   2 1162.05 109.172   1
   4  -9  -3 68.2779 82.1409  -2
   4   9   3 68.2779 82.1409   1
   4  -9  -4 1469.71 99.6060  -2
   4   9   4 1469.71 99.6060   1
   4  -9  -5 350.715 78.2848  -2
   4   9   5 350.715 78.2848   1
   4  -9  -6 236.820 70.5931  -2
   4   9   6 236.820 70.5931   1
  -4  -9   7 785.563 124.202  -2
  -4   9  -7 785.563 124.202   1
  -4  -9   8 243.681 117.415  -2
  -4   9  -8 243.681 117.415   1
  -4  -9   9 455.271 171.222  -2
  -4   9  -9 455.271 171.222   1
  -4  -9  10 725.570 177.025  -2
  -4   9 -10 725.570 177.025   1
   4 -10   2 295.965 124.064  -2
   4  10  -2 295.965 124.064   1
   4 -10   1 1135.47 154.293  -2
   4  10  -1 1135.47 154.293   1
   4 -10   0 273.690 120.327  -2
   4  10   0 273.690 120.327   1
   4 -10  -1 966.878 116.771  -2
   4  10   1 966.878 116.771   1
  -4 -10   2 313.530 101.152  -2
  -4  10  -2 313.530 101.152   1
  -4 -10   3 116.353 97.2348  -2
  -4  10  -3 116.353 97.2348   1
  -4 -10   4 352.281 102.215  -2
  -4  10  -4 352.281 102.215   1
  -4 -10   5 511.105 105.625  -2
  -4  10  -5 511.105 105.625   1
  -4 -10   6 308.549 188.302  -2
  -4  10  -6 308.549 188.302   1
  -5   4 -18 1088.05 283.187  -2
  -5  -4  18 1088.05 283.187   1
  -5   4 -17 1190.35 286.620  -2
  -5  -4  17 1190.35 286.620   1
  -5  -4   5 1712.66 104.429   1
  -5  -4   4 1808.04 112.649   1
  -5  -4   3 1991.75 117.220   1
  -5   3 -19 741.719 287.822  -2
  -5  -3  19 741.719 287.822   1
  -5   3 -18 280.609 261.300  -2
  -5  -3  18 280.609 261.300   1
  -5   3 -17 227.863 234.468  -2
  -5  -3  17 227.863 234.468   1
  -5   3 -16 306.187 205.499  -2
  -5  -3  16 306.187 205.499   1
  -5   3 -15 1591.71 253.744  -2
  -5  -3  15 1591.71 253.744   1
  -5  -3   7 3848.08 114.910   1
  -5  -3   6 1247.77 79.3080   1
  -5  -3   5 489.210 70.1843   1
  -5  -3   4 555.270 68.1840   1
  -5  -3   3 326.100 69.3846   1
  -5  -3   2 797.529 85.9574   1
  -5   2 -20 701.728 308.915  -2
  -5  -2  20 701.728 308.915   1
  -5   2 -19 289.200 239.969  -2
  -5  -2  19 289.200 239.969   1
  -5   2 -18 2448.43 288.523  -2
  -5  -2  18 2448.43 288.523   1
  -5   2 -17 317.739 235.872  -2
  -5  -2  17 317.739 235.872   1
  -5   2 -16 1169.56 242.131  -2
  -5  -2  16 1169.56 242.131   1
  -5   2 -15 667.291 205.255  -2
  -5  -2  15 667.291 205.255   1
  -5   2 -14 365.128 183.165  -2
  -5  -2  14 365.128 183.165   1
  -5   2 -13 317.590 196.793  -2
  -5  -2  13 317.590 196.793   1
  -5  -2   9 387.177 41.8289   1
  -5  -2   8 355.928 46.7805   1
  -5  -2   7 677.562 57.5785   1
  -5  -2   6 1811.62 85.2515   1
  -5  -2   5 1224.81 80.0840   1
  -5  -2   4 7506.41 179.141   1
  -5  -2   3 1136.82 89.1527   1
  -5  -2   2 4761.51 157.147   1
  -5  -2   1 241.083 66.0438   1
  -5   2   0 509.245 91.2546  -2
  -5  -2   0 509.245 91.2546   1
  -5  -2  -4 3940.78 64.8574   1
   5   2  -4 13004.2 119.479  -2
   5  -2   4 13004.2 119.479   1
  -5  -2  -5 234.003 24.7591   1
   5   2  -5 1551.85 65.6848  -2
   5  -2   5 1551.85 65.6848   1
   5   2  -6 2461.60 89.3577  -2
   5  -2   6 2461.60 89.3577   1
   5   2  -7 867.626 80.1584  -2
   5  -2   7 867.626 80.1584   1
   5   2  -8 1454.79 106.801  -2
   5  -2   8 1454.79 106.801   1
   5   2  -9 1290.47 112.608  -2
   5  -2   9 1290.47 112.608   1
  -5   1 -20 274.821 138.560  -2
  -5  -1  20 274.821 138.560   1
  -5   1 -19 748.092 264.342  -2
  -5  -1  19 748.092 264.342   1
  -5   1 -18 676.626 251.006  -2
  -5  -1  18 676.626 251.006   1
  -5   1 -17 584.270 247.713  -2
  -5  -1  17 584.270 247.713   1
  -5   1 -16 98.4608 197.889  -2
  -5  -1  16 98.4608 197.889   1
  -5   1 -15 2731.97 276.175  -2
  -5  -1  15 2731.97 276.175   1
  -5   1 -14 308.541 173.775  -2
  -5  -1  14 308.541 173.775   1
  -5   1 -13 3122.62 261.595  -2
  -5  -1  13 3122.62 261.595   1
  -5   1 -12 827.371 190.767  -2
  -5  -1  12 827.371 190.767   1
  -5   1 -11 439.453 52.8534  -2
  -5  -1  11 439.453 52.8534   1
  -5   1 -10 447.191 49.4267  -2
  -5  -1  10 447.191 49.4267   1
  -5  -1   9 1618.73 70.1666   1
  -5  -1   8 228.687 40.5945   1
  -5  -1   7 4604.33 79.1130   1
  -5  -1   6 211.533 35.6377   1
  -5  -1   5 1581.60 64.5879   1
  -5  -1   4 129.021 50.6786   1
  -5  -1   3 1653.46 93.4634   1
  -5  -1   2 85.3033 58.5126   1
  -5  -1   1 8660.83 205.227   1
  -5  -1   0 357.605 71.2147   1
  -5   1   1 13337.1 261.148  -2
  -5  -1  -1 13337.1 261.148   1
  -5  -1  -2 610.972 36.8401   1
  -5  -1  -3 613.843 40.2663   1
  -5  -1  -4 31.9657 13.9987   1
   5  -1   5 3430.82 53.5206   1
  -5   1   6 1431.54 41.7932  -2
  -5  -1  -6 1431.54 41.7932   1
  -5   1   7 8698.40 96.8048  -2
  -5  -1  -7 8698.40 96.8048   1
  -5   1   8 336.879 38.7071  -2
  -5  -1  -8 336.879 38.7071   1
  -5   1   9 3079.18 74.9827  -2
  -5  -1  -9 3079.18 74.9827   1
  -5   1  10 585.260 50.9350  -2
  -5  -1 -10 585.260 50.9350   1
  -5   1  11 627.330 58.1106  -2
  -5  -1 -11 627.330 58.1106   1
  -5   1  12 603.258 59.2701  -2
  -5  -1 -12 603.258 59.2701   1
   5   1 -13 4098.00 186.351  -2
   5  -1  13 4098.00 186.351   1
   5   1 -14 272.633 115.463  -2
   5  -1  14 272.633 115.463   1
  -5   0 -20 236.674 135.558  -2
  -5   0  20 236.674 135.558   1
  -5   0 -19 189.281 132.594  -2
  -5   0  19 189.281 132.594   1
  -5   0 -18 2286.45 159.309  -2
  -5   0  18 2286.45 159.309   1
  -5   0 -17 33.5146 234.057  -2
  -5   0  17 33.5146 234.057   1
  -5   0 -16 1882.81 269.167  -2
  -5   0  16 1882.81 269.167   1
  -5   0 -15 978.244 223.753  -2
  -5   0  15 978.244 223.753   1
  -5   0 -14 412.258 196.226  -2
  -5   0  14 412.258 196.226   1
  -5   0 -13 707.464 62.6054  -2
  -5   0  13 707.464 62.6054   1
  -5   0 -12 4098.91 104.290  -2
  -5   0  12 4098.91 104.290   1
  -5   0 -11 798.235 62.2221  -2
  -5   0  11 798.235 62.2221   1
  -5   0 -10 8713.02 139.035  -2
  -5   0  10 8713.02 139.035   1
  -5   0  -9 264.053 48.3966  -2
  -5   0   9 264.053 48.3966   1
   5   0  -8 518.129 39.0739   1
  -5   0  -8 1686.04 71.7139  -2
  -5   0   8 1686.04 71.7139   1
   5   0  -7 398.633 29.4317   1
  -5   0  -7 468.020 124.298  -2
  -5   0   7 468.020 124.298   1
  -5   0   6 2191.64 59.1939   1
  -5   0  -6 3433.60 173.363  -2
  -5   0   6 3433.60 173.363   1
   5   0  -5 287.491 52.3949   1
  -5   0  -5 592.859 63.4352  -2
  -5   0   5 592.859 63.4352   1
   5   0  -4 7050.36 118.214   1
  -5   0   3 44.0303 36.8647   1
  -5   0   2 4023.49 106.080   1
  -5   0   1 197.992 56.8451   1
  -5   0   0 125.082 36.3619   1
  -5   0   0 257.629 76.7985  -2
  -5   0   0 257.629 76.7985   1
  -5   0  -1 125.108 29.9160   1
   5   0   2 6527.52 64.6363   1
   5   0   3 11.7708 15.0613   1
  -5   0   3 111.884 89.2174  -2
  -5   0  -3 111.884 89.2174   1
   5   0   4 7628.83 81.7736   1
  -5   0   4 13438.4 275.191  -2
  -5   0  -4 13438.4 275.191   1
   5   0   5 241.214 24.8608   1
  -5   0   5 615.099 100.800  -2
  -5   0  -5 615.099 100.800   1
  -5   0   6 3537.40 65.3082  -2
  -5   0  -6 3537.40 65.3082   1
   5   0  -7 513.163 39.4357  -2
   5   0   7 513.163 39.4357   1
  -5   0   8 2415.31 66.8233  -2
  -5   0  -8 2415.31 66.8233   1
  -5   0   9 245.311 43.3900  -2
  -5   0  -9 245.311 43.3900   1
  -5   0  10 10802.5 144.240  -2
  -5   0 -10 10802.5 144.240   1
  -5   0  11 1072.90 66.9045  -2
  -5   0 -11 1072.90 66.9045   1
  -5   0  12 4816.75 118.157  -2
  -5   0 -12 4816.75 118.157   1
  -5   0  13 657.667 69.6395  -2
  -5   0 -13 657.667 69.6395   1
  -5   0  14 271.994 68.6350  -2
  -5   0 -14 271.994 68.6350   1
  -5   0  15 559.080 75.9973  -2
  -5   0 -15 559.080 75.9973   1
  -5   0  16 2107.61 110.150  -2
  -5   0 -16 2107.61 110.150   1
   5   0 -17 76.1944 136.697  -2
   5   0  17 76.1944 136.697   1
  -5  -1 -20 160.666 123.569  -2
  -5   1  20 160.666 123.569   1
  -5  -1 -19 625.272 138.262  -2
  -5   1  19 625.272 138.262   1
  -5  -1 -18 499.251 119.473  -2
  -5   1  18 499.251 119.473   1
  -5  -1 -17 527.778 114.591  -2
  -5   1  17 527.778 114.591   1
  -5  -1 -16 366.289 102.246  -2
  -5   1  16 366.289 102.246   1
  -5  -1 -15 2283.81 83.1718  -2
  -5   1  15 2283.81 83.1718   1
  -5  -1 -14 167.459 56.6200  -2
  -5   1  14 167.459 56.6200   1
  -5  -1 -13 2848.38 96.7695  -2
  -5   1  13 2848.38 96.7695   1
  -5  -1 -12 527.276 62.6669  -2
  -5   1  12 527.276 62.6669   1
  -5  -1 -11 432.004 59.4057  -2
  -5   1  11 432.004 59.4057   1
  -5  -1 -10 340.691 58.3947  -2
  -5   1  10 340.691 58.3947   1
   5   1  -9 1471.78 57.6576   1
  -5  -1  -9 2395.62 84.9035  -2
  -5   1   9 2395.62 84.9035   1
   5   1  -8 186.502 34.5764   1
  -5  -1  -8 310.111 52.0931  -2
  -5   1   8 310.111 52.0931   1
   5   1  -7 4057.42 95.8936   1
  -5  -1  -7 6816.32 122.105  -2
  -5   1   7 6816.32 122.105   1
   5   1  -6 150.741 37.9152   1
  -5  -1  -6 936.783 61.5253  -2
  -5   1   6 936.783 61.5253   1
   5   1  -5 1443.83 71.2712   1
  -5  -1  -5 3369.64 87.7527  -2
  -5   1   5 3369.64 87.7527   1
   5   1  -4 135.605 30.5699   1
  -5  -1  -4 70.1620 73.8844  -2
  -5   1   4 70.1620 73.8844   1
   5   1  -3 1342.89 85.1649   1
  -5  -1  -3 1601.32 63.6132  -2
  -5   1   3 1601.32 63.6132   1
  -5   1   2 70.1474 36.0236   1
  -5  -1  -2 393.392 58.0411  -2
  -5   1   2 393.392 58.0411   1
  -5   1   1 7369.76 84.1929   1
  -5  -1  -1 12715.9 168.660  -2
  -5   1   1 12715.9 168.660   1
  -5   1   0 267.384 37.5537   1
   5  -1   0 574.917 115.596  -2
   5   1   0 574.917 115.596   1
  -5   1  -1 6110.85 109.320   1
   5  -1  -1 12001.1 288.890  -2
   5   1   1 12001.1 288.890   1
   5   1   2 672.663 31.8102   1
   5  -1  -2 896.931 142.606  -2
   5   1   2 896.931 142.606   1
  -5   1  -3 611.650 33.6482   1
  -5  -1   3 1908.52 99.7522  -2
  -5   1  -3 1908.52 99.7522   1
   5   1   4 36.9937 27.4685   1
   5  -1  -4 186.996 39.1028  -2
   5   1   4 186.996 39.1028   1
  -5   1  -5 3355.51 67.9069   1
  -5  -1   5 5045.27 189.692  -2
  -5   1  -5 5045.27 189.692   1
  -5  -1   6 1357.42 48.2754  -2
  -5   1  -6 1357.42 48.2754   1
   5  -1  -7 8281.48 101.550  -2
   5   1   7 8281.48 101.550   1
  -5  -1   8 319.084 42.0896  -2
  -5   1  -8 319.084 42.0896   1
  -5  -1   9 3072.97 76.8266  -2
  -5   1  -9 3072.97 76.8266   1
  -5  -1  10 533.239 51.9651  -2
  -5   1 -10 533.239 51.9651   1
  -5  -1  11 745.030 64.3952  -2
  -5   1 -11 745.030 64.3952   1
  -5  -1  12 675.364 68.4049  -2
  -5   1 -12 675.364 68.4049   1
  -5  -1  13 3952.89 118.849  -2
  -5   1 -13 3952.89 118.849   1
  -5  -1  14 308.937 71.5677  -2
  -5   1 -14 308.937 71.5677   1
  -5  -1  15 3031.59 119.027  -2
  -5   1 -15 3031.59 119.027   1
  -5  -1  16 192.130 84.4339  -2
  -5   1 -16 192.130 84.4339   1
  -5  -1  17 259.576 77.9796  -2
  -5   1 -17 259.576 77.9796   1
  -5  -1  18 402.976 95.4733  -2
  -5   1 -18 402.976 95.4733   1
  -5  -1  19 826.092 111.548  -2
  -5   1 -19 826.092 111.548   1
  -5  -1  20 277.785 124.513  -2
  -5   1 -20 277.785 124.513   1
   5  -2  20 250.965 130.762  -2
   5   2 -20 250.965 130.762   1
   5  -2  19 212.565 124.573  -2
   5   2 -19 212.565 124.573   1
   5  -2  18 1937.97 153.772  -2
   5   2 -18 1937.97 153.772   1
   5  -2  17 328.186 106.196  -2
   5   2 -17 328.186 106.196   1
  -5  -2 -16 1234.41 77.2526  -2
  -5   2  16 1234.41 77.2526   1
  -5  -2 -15 390.647 59.8634  -2
  -5   2  15 390.647 59.8634   1
  -5  -2 -14 129.426 50.2327  -2
  -5   2  14 129.426 50.2327   1
  -5  -2 -13 350.538 51.6231  -2
  -5   2  13 350.538 51.6231   1
  -5  -2 -12 2146.35 76.5384  -2
  -5   2  12 2146.35 76.5384   1
  -5  -2 -11 961.749 59.6207  -2
  -5   2  11 961.749 59.6207   1
   5   2 -10 2305.92 78.3168   1
  -5  -2 -10 3971.18 108.066  -2
  -5   2  10 3971.18 108.066   1
  -5  -2  -9 816.866 42.4859  -2
  -5   2   9 816.866 42.4859   1
   5   2  -8 286.298 39.6204   1
  -5  -2  -8 761.584 61.3997  -2
  -5   2   8 761.584 61.3997   1
   5   2  -7 632.465 48.6572   1
  -5  -2  -7 672.262 54.7665  -2
  -5   2   7 672.262 54.7665   1
   5  -2   6 1881.11 52.8637  -2
   5   2  -6 1881.11 52.8637   1
   5   2  -5 1060.14 65.2222   1
  -5  -2  -5 1201.08 58.2730  -2
  -5   2   5 1201.08 58.2730   1
   5  -2   4 9758.19 99.9158  -2
   5   2  -4 9758.19 99.9158   1
  -5   2   3 1031.20 45.8640   1
  -5  -2  -3 2059.74 93.1672  -2
  -5   2   3 2059.74 93.1672   1
  -5   2   2 4676.64 78.2500   1
   5  -2   2 8564.60 124.743  -2
   5   2  -2 8564.60 124.743   1
  -5   2   1 194.329 19.7558   1
   5  -2   1 518.530 50.5767  -2
   5   2  -1 518.530 50.5767   1
  -5   2   0 183.027 51.7463   1
   5  -2   0 308.131 50.3652  -2
   5   2   0 308.131 50.3652   1
   5   2   1 326.314 36.4081   1
  -5  -2   1 489.614 58.3744  -2
  -5   2  -1 489.614 58.3744   1
  -5   2  -2 5487.94 95.6084   1
  -5  -2   2 8518.63 150.730  -2
  -5   2  -2 8518.63 150.730   1
   5   2   3 1341.82 71.5564   1
  -5  -2   3 2150.64 68.3408  -2
  -5   2  -3 2150.64 68.3408   1
   5  -2  -4 9724.04 99.6895  -2
   5   2   4 9724.04 99.6895   1
   5   2   5 224.729 46.3830   1
   5  -2  -5 1101.10 57.4992  -2
   5   2   5 1101.10 57.4992   1
   5  -2  -6 1851.58 55.9279  -2
   5   2   6 1851.58 55.9279   1
  -5  -2   7 662.370 45.6429  -2
  -5   2  -7 662.370 45.6429   1
  -5  -2   8 1164.18 53.9865  -2
  -5   2  -8 1164.18 53.9865   1
   5  -2  -9 898.765 54.7523  -2
   5   2   9 898.765 54.7523   1
   5  -2 -10 5424.96 100.895  -2
   5   2  10 5424.96 100.895   1
   5  -2 -11 1064.50 61.9425  -2
   5   2  11 1064.50 61.9425   1
   5  -2 -12 2593.55 95.4572  -2
   5   2  12 2593.55 95.4572   1
   5  -2 -13 247.076 64.5114  -2
   5   2  13 247.076 64.5114   1
  -5  -2  14 162.082 74.0816  -2
  -5   2 -14 162.082 74.0816   1
  -5  -2  15 556.256 88.5324  -2
  -5   2 -15 556.256 88.5324   1
  -5  -2  16 1648.61 109.084  -2
  -5   2 -16 1648.61 109.084   1
  -5  -2  17 502.691 90.1798  -2
  -5   2 -17 502.691 90.1798   1
  -5  -2  18 2772.93 143.020  -2
  -5   2 -18 2772.93 143.020   1
  -5  -2  19 367.182 101.423  -2
  -5   2 -19 367.182 101.423   1
  -5  -2  20 432.711 115.816  -2
  -5   2 -20 432.711 115.816   1
   5  -2 -21 190.713 191.237  -2
   5   2  21 190.713 191.237   1
   5   3 -20 363.625 129.107   1
   5  -3  19 449.275 132.994  -2
   5   3 -19 449.275 132.994   1
  -5  -3 -18 168.016 67.7770  -2
  -5   3  18 168.016 67.7770   1
   5  -3  17 104.679 62.4965  -2
   5   3 -17 104.679 62.4965   1
  -5  -3 -16 286.980 64.6353  -2
  -5   3  16 286.980 64.6353   1
  -5  -3 -15 1123.05 76.6559  -2
  -5   3  15 1123.05 76.6559   1
   5  -3  14 488.083 61.0993  -2
   5   3 -14 488.083 61.0993   1
   5  -3  13 1672.12 77.2949  -2
   5   3 -13 1672.12 77.2949   1
   5  -3  12 449.522 56.7593  -2
   5   3 -12 449.522 56.7593   1
   5  -3  11 420.223 38.1372  -2
   5   3 -11 420.223 38.1372   1
   5   3 -10 218.098 40.1421   1
   5  -3  10 265.550 49.0331  -2
   5   3 -10 265.550 49.0331   1
  -5  -3  -9 2673.87 60.1203  -2
  -5   3   9 2673.87 60.1203   1
   5  -3   8 1742.28 50.9768  -2
   5   3  -8 1742.28 50.9768   1
   5  -3   7 6620.06 82.2750  -2
   5   3  -7 6620.06 82.2750   1
   5  -3   6 1927.51 49.3291  -2
   5   3  -6 1927.51 49.3291   1
   5  -3   5 2669.71 53.4348  -2
   5   3  -5 2669.71 53.4348   1
   5  -3   4 482.110 31.7438  -2
   5   3  -4 482.110 31.7438   1
  -5   3   3 268.278 40.8250   1
  -5  -3  -3 372.300 31.2678  -2
  -5   3   3 372.300 31.2678   1
  -5   3   2 690.884 47.9119   1
   5  -3   2 955.555 36.3077  -2
   5   3  -2 955.555 36.3077   1
   5   3  -1 2077.22 43.1037   1
   5  -3   1 4119.17 77.6098  -2
   5   3  -1 4119.17 77.6098   1
  -5   3   0 698.889 22.8806   1
   5  -3   0 1277.02 62.7059  -2
   5   3   0 1277.02 62.7059   1
   5   3   1 2559.31 77.8760   1
   5  -3  -1 4047.31 97.5501  -2
   5   3   1 4047.31 97.5501   1
   5   3   2 403.067 42.9303   1
   5  -3  -2 877.358 62.3172  -2
   5   3   2 877.358 62.3172   1
   5   3   3 54.4019 47.3725   1
   5  -3  -3 293.849 42.7809  -2
   5   3   3 293.849 42.7809   1
  -5  -3   4 356.444 37.1289  -2
  -5   3  -4 356.444 37.1289   1
  -5  -3   5 3072.55 65.7356  -2
  -5   3  -5 3072.55 65.7356   1
  -5  -3   6 1948.38 59.4596  -2
  -5   3  -6 1948.38 59.4596   1
   5  -3  -7 7095.78 100.026  -2
   5   3   7 7095.78 100.026   1
   5  -3  -8 1827.52 64.5312  -2
   5   3   8 1827.52 64.5312   1
   5  -3  -9 2782.69 78.4329  -2
   5   3   9 2782.69 78.4329   1
   5  -3 -10 208.151 57.6214  -2
   5   3  10 208.151 57.6214   1
   5  -3 -11 659.026 69.1737  -2
   5   3  11 659.026 69.1737   1
   5  -3 -12 454.850 64.4784  -2
   5   3  12 454.850 64.4784   1
   5  -3 -13 2334.60 113.859  -2
   5   3  13 2334.60 113.859   1
   5  -3 -14 574.884 85.7534  -2
   5   3  14 574.884 85.7534   1
   5  -3 -15 1499.05 108.485  -2
   5   3  15 1499.05 108.485   1
  -5  -3  16 418.451 87.3819  -2
  -5   3 -16 418.451 87.3819   1
  -5  -3  17 88.7543 93.3476  -2
  -5   3 -17 88.7543 93.3476   1
  -5  -3  18 260.472 98.6719  -2
  -5   3 -18 260.472 98.6719   1
  -5  -3  19 701.632 115.604  -2
  -5   3 -19 701.632 115.604   1
  -5  -3  20 308.943 112.398  -2
  -5   3 -20 308.943 112.398   1
  -5  -4 -19 464.716 82.3020  -2
  -5   4  19 464.716 82.3020   1
  -5  -4 -18 649.477 83.9865  -2
  -5   4  18 649.477 83.9865   1
  -5  -4 -17 631.859 75.9216  -2
  -5   4  17 631.859 75.9216   1
  -5  -4 -16 546.374 75.5283  -2
  -5   4  16 546.374 75.5283   1
  -5  -4 -15 459.078 68.7782  -2
  -5   4  15 459.078 68.7782   1
  -5  -4 -14 46.7467 58.6728  -2
  -5   4  14 46.7467 58.6728   1
   5  -4  13 497.923 62.3687  -2
   5   4 -13 497.923 62.3687   1
   5  -4  12 1173.08 54.4396  -2
   5   4 -12 1173.08 54.4396   1
  -5  -4 -11 1756.58 58.4339  -2
  -5   4  11 1756.58 58.4339   1
   5  -4  10 2798.72 66.8398  -2
   5   4 -10 2798.72 66.8398   1
   5  -4   9 1615.47 53.9468  -2
   5   4  -9 1615.47 53.9468   1
   5  -4   8 678.768 42.4904  -2
   5   4  -8 678.768 42.4904   1
  -5  -4  -7 227.653 35.6270  -2
  -5   4   7 227.653 35.6270   1
  -5  -4  -6 1448.09 47.4833  -2
  -5   4   6 1448.09 47.4833   1
   5  -4   5 2446.68 54.1662  -2
   5   4  -5 2446.68 54.1662   1
   5  -4   4 4036.31 62.1207  -2
   5   4  -4 4036.31 62.1207   1
   5  -4   3 3082.13 50.5002  -2
   5   4  -3 3082.13 50.5002   1
  -5   4   2 629.645 38.1323   1
   5  -4   2 1822.03 52.2174  -2
   5   4  -2 1822.03 52.2174   1
  -5   4   1 90.0315 31.8571   1
   5  -4   1 553.442 45.9684  -2
   5   4  -1 553.442 45.9684   1
  -5   4   0 43.6947 26.1037   1
   5  -4   0 130.584 42.1729  -2
   5   4   0 130.584 42.1729   1
   5  -4  -1 625.890 41.2664  -2
   5   4   1 625.890 41.2664   1
   5   4   2 1601.95 100.246   1
   5  -4  -2 1976.33 63.3769  -2
   5   4   2 1976.33 63.3769   1
   5  -4  -3 3172.15 66.6583  -2
   5   4   3 3172.15 66.6583   1
   5  -4  -4 4289.14 76.2493  -2
   5   4   4 4289.14 76.2493   1
   5  -4  -5 2304.65 61.6975  -2
   5   4   5 2304.65 61.6975   1
  -5  -4   6 1156.02 50.6857  -2
  -5   4  -6 1156.02 50.6857   1
   5  -4  -7 175.450 39.7033  -2
   5   4   7 175.450 39.7033   1
   5  -4  -8 765.525 60.2771  -2
   5   4   8 765.525 60.2771   1
   5  -4  -9 1990.91 79.3611  -2
   5   4   9 1990.91 79.3611   1
   5  -4 -10 2762.99 92.4985  -2
   5   4  10 2762.99 92.4985   1
   5  -4 -11 1885.85 84.0084  -2
   5   4  11 1885.85 84.0084   1
   5  -4 -12 1295.07 80.7851  -2
   5   4  12 1295.07 80.7851   1
  -5  -4  13 497.895 82.2635  -2
  -5   4 -13 497.895 82.2635   1
  -5  -4  14 45.8762 75.9431  -2
  -5   4 -14 45.8762 75.9431   1
  -5  -4  15 703.755 102.848  -2
  -5   4 -15 703.755 102.848   1
  -5  -4  16 831.605 112.445  -2
  -5   4 -16 831.605 112.445   1
  -5  -4  17 930.092 112.744  -2
  -5   4 -17 930.092 112.744   1
  -5  -4  18 1076.10 126.844  -2
  -5   4 -18 1076.10 126.844   1
   5  -4 -19 524.931 173.948  -2
   5   4  19 524.931 173.948   1
  -5  -5 -18 128.851 80.7440  -2
  -5   5  18 128.851 80.7440   1
  -5  -5 -17 176.795 76.4265  -2
  -5   5  17 176.795 76.4265   1
  -5  -5 -16 589.279 80.6253  -2
  -5   5  16 589.279 80.6253   1
  -5  -5 -15 695.181 77.4887  -2
  -5   5  15 695.181 77.4887   1
  -5  -5 -14 1207.04 81.5834  -2
  -5   5  14 1207.04 81.5834   1
   5   5 -13 310.545 63.7909   1
   5  -5  13 794.187 71.5777  -2
   5   5 -13 794.187 71.5777   1
   5  -5  12 522.006 49.9126  -2
   5   5 -12 522.006 49.9126   1
   5  -5  11 267.953 43.6519  -2
   5   5 -11 267.953 43.6519   1
   5  -5  10 80.7096 40.0153  -2
   5   5 -10 80.7096 40.0153   1
   5  -5   9 414.191 43.2915  -2
   5   5  -9 414.191 43.2915   1
   5  -5   8 1551.67 56.3868  -2
   5   5  -8 1551.67 56.3868   1
   5  -5   7 1783.81 56.1731  -2
   5   5  -7 1783.81 56.1731   1
   5  -5   6 2249.41 58.0806  -2
   5   5  -6 2249.41 58.0806   1
  -5  -5  -5 850.719 51.0070  -2
  -5   5   5 850.719 51.0070   1
  -5  -5  -4 274.958 37.9756  -2
  -5   5   4 274.958 37.9756   1
  -5   5   3 649.592 94.0654   1
  -5  -5  -3 538.944 44.0721  -2
  -5   5   3 538.944 44.0721   1
   5  -5   2 2072.23 56.9151  -2
   5   5  -2 2072.23 56.9151   1
   5  -5   1 3589.96 68.3306  -2
   5   5  -1 3589.96 68.3306   1
   5  -5   0 5198.79 78.7802  -2
   5   5   0 5198.79 78.7802   1
   5  -5  -1 3481.84 82.2998  -2
   5   5   1 3481.84 82.2998   1
   5  -5  -2 1843.18 58.9132  -2
   5   5   2 1843.18 58.9132   1
   5  -5  -3 471.293 41.4814  -2
   5   5   3 471.293 41.4814   1
   5  -5  -4 206.320 37.8203  -2
   5   5   4 206.320 37.8203   1
   5  -5  -5 970.763 47.0096  -2
   5   5   5 970.763 47.0096   1
   5  -5  -6 2248.55 79.8272  -2
   5   5   6 2248.55 79.8272   1
   5  -5  -7 1785.29 76.3411  -2
   5   5   7 1785.29 76.3411   1
  -5  -5   8 1353.70 70.6316  -2
  -5   5  -8 1353.70 70.6316   1
   5  -5  -9 403.197 56.4071  -2
   5   5   9 403.197 56.4071   1
   5  -5 -10 141.497 53.2776  -2
   5   5  10 141.497 53.2776   1
   5  -5 -11 268.848 59.9002  -2
   5   5  11 268.848 59.9002   1
  -5  -5  12 731.314 94.7819  -2
  -5   5 -12 731.314 94.7819   1
  -5  -5  13 1076.53 102.175  -2
  -5   5 -13 1076.53 102.175   1
  -5  -5  14 1806.69 127.140  -2
  -5   5 -14 1806.69 127.140   1
  -5  -5  15 990.730 112.641  -2
  -5   5 -15 990.730 112.641   1
  -5  -5  16 878.787 111.646  -2
  -5   5 -16 878.787 111.646   1
  -5  -5  17 285.624 108.824  -2
  -5   5 -17 285.624 108.824   1
   5  -5 -18 58.2814 162.591  -2
   5   5  18 58.2814 162.591   1
   5  -6  17 541.079 139.260  -2
   5   6 -17 541.079 139.260   1
  -5  -6 -16 328.871 85.4431  -2
  -5   6  16 328.871 85.4431   1
  -5  -6 -15 245.310 80.7496  -2
  -5   6  15 245.310 80.7496   1
  -5  -6 -14 186.176 74.8699  -2
  -5   6  14 186.176 74.8699   1
   5  -6  13 569.278 59.1425  -2
   5   6 -13 569.278 59.1425   1
   5  -6  12 329.831 54.0892  -2
   5   6 -12 329.831 54.0892   1
   5  -6  11 1845.26 69.2217  -2
   5   6 -11 1845.26 69.2217   1
   5  -6  10 556.477 50.7461  -2
   5   6 -10 556.477 50.7461   1
   5  -6   9 1187.55 66.3263  -2
   5   6  -9 1187.55 66.3263   1
   5  -6   8 180.883 48.2033  -2
   5   6  -8 180.883 48.2033   1
   5  -6   7 119.759 45.8222  -2
   5   6  -7 119.759 45.8222   1
   5  -6   6 187.043 43.7334  -2
   5   6  -6 187.043 43.7334   1
   5  -6   5 2038.31 70.5373  -2
   5   6  -5 2038.31 70.5373   1
   5  -6   4 863.524 54.3906  -2
   5   6  -4 863.524 54.3906   1
   5  -6   3 3828.23 91.4225  -2
   5   6  -3 3828.23 91.4225   1
   5  -6   2 622.283 54.9805  -2
   5   6  -2 622.283 54.9805   1
  -5  -6  -1 861.674 56.5061  -2
  -5   6   1 861.674 56.5061   1
  -5  -6   0 239.515 45.9105  -2
  -5   6   0 239.515 45.9105   1
  -5  -6   1 1001.48 57.9879  -2
  -5   6  -1 1001.48 57.9879   1
  -5  -6   2 711.309 49.3473  -2
  -5   6  -2 711.309 49.3473   1
   5  -6  -3 3759.68 79.7093  -2
   5   6   3 3759.68 79.7093   1
   5  -6  -4 893.634 68.7652  -2
   5   6   4 893.634 68.7652   1
   5  -6  -5 1768.25 81.7641  -2
   5   6   5 1768.25 81.7641   1
   5  -6  -6 136.448 56.6574  -2
   5   6   6 136.448 56.6574   1
   5  -6  -7 105.090 55.0777  -2
   5   6   7 105.090 55.0777   1
   5  -6  -8 135.858 54.8513  -2
   5   6   8 135.858 54.8513   1
   5  -6  -9 1290.49 77.4924  -2
   5   6   9 1290.49 77.4924   1
   5  -6 -10 633.222 65.2515  -2
   5   6  10 633.222 65.2515   1
  -5  -6  11 2256.32 124.791  -2
  -5   6 -11 2256.32 124.791   1
  -5  -6  12 428.924 95.5349  -2
  -5   6 -12 428.924 95.5349   1
  -5  -6  13 547.943 100.952  -2
  -5   6 -13 547.943 100.952   1
  -5  -6  14 319.741 106.800  -2
  -5   6 -14 319.741 106.800   1
  -5  -6  15 330.040 102.283  -2
  -5   6 -15 330.040 102.283   1
  -5  -6  16 316.087 111.137  -2
  -5   6 -16 316.087 111.137   1
  -5  -7 -15 406.875 220.191  -2
  -5   7  15 406.875 220.191   1
   5   7 -14 1056.45 108.371   1
  -5  -7 -14 1329.89 120.759  -2
  -5   7  14 1329.89 120.759   1
  -5  -7 -13 143.136 65.3089  -2
  -5   7  13 143.136 65.3089   1
  -5  -7 -12 741.581 74.0438  -2
  -5   7  12 741.581 74.0438   1
  -5  -7 -11 151.359 62.4800  -2
  -5   7  11 151.359 62.4800   1
  -5  -7 -10 186.203 61.1361  -2
  -5   7  10 186.203 61.1361   1
  -5  -7  -9 282.617 59.3456  -2
  -5   7   9 282.617 59.3456   1
  -5  -7  -8 2794.10 91.1241  -2
  -5   7   8 2794.10 91.1241   1
   5  -7   7 634.498 70.1266  -2
   5   7  -7 634.498 70.1266   1
   5  -7   6 2329.82 95.9473  -2
   5   7  -6 2329.82 95.9473   1
   5  -7   5 273.829 61.1983  -2
   5   7  -5 273.829 61.1983   1
   5  -7   4 229.514 58.0155  -2
   5   7  -4 229.514 58.0155   1
   5  -7   3 75.0586 48.8853  -2
   5   7  -3 75.0586 48.8853   1
  -5  -7  -2 1390.73 69.2568  -2
  -5   7   2 1390.73 69.2568   1
   5  -7   1 410.105 55.2629  -2
   5   7  -1 410.105 55.2629   1
   5  -7   0 2837.71 85.0215  -2
   5   7   0 2837.71 85.0215   1
   5  -7  -1 339.596 50.3954  -2
   5   7   1 339.596 50.3954   1
   5  -7  -2 1285.00 93.5915  -2
   5   7   2 1285.00 93.5915   1
   5  -7  -3 101.117 59.3636  -2
   5   7   3 101.117 59.3636   1
   5  -7  -4 221.691 61.2839  -2
   5   7   4 221.691 61.2839   1
   5  -7  -5 223.552 62.2743  -2
   5   7   5 223.552 62.2743   1
   5  -7  -6 2647.42 102.500  -2
   5   7   6 2647.42 102.500   1
   5  -7  -7 488.315 67.6263  -2
   5   7   7 488.315 67.6263   1
   5  -7  -8 2935.34 107.640  -2
   5   7   8 2935.34 107.640   1
   5  -7  -9 241.306 72.4861  -2
   5   7   9 241.306 72.4861   1
  -5  -7  10 212.088 101.792  -2
  -5   7 -10 212.088 101.792   1
   5  -7 -11 125.046 92.4629  -2
   5   7  11 125.046 92.4629   1
  -5  -7  12 937.836 120.049  -2
  -5   7 -12 937.836 120.049   1
  -5  -7  13 302.723 107.273  -2
  -5   7 -13 302.723 107.273   1
  -5  -7  14 1502.47 143.087  -2
  -5   7 -14 1502.47 143.087   1
   5  -8  12 12.9007 109.470  -2
   5   8 -12 12.9007 109.470   1
  -5  -8 -11 1489.88 101.459  -2
  -5   8  11 1489.88 101.459   1
  -5  -8 -10 178.137 73.1996  -2
  -5   8  10 178.137 73.1996   1
  -5  -8  -9 1035.08 91.5203  -2
  -5   8   9 1035.08 91.5203   1
  -5  -8  -8 150.457 73.7736  -2
  -5   8   8 150.457 73.7736   1
  -5  -8  -7 131.981 71.0015  -2
  -5   8   7 131.981 71.0015   1
  -5  -8  -6 88.1494 67.9655  -2
  -5   8   6 88.1494 67.9655   1
   5  -8   5 1942.80 97.3903  -2
   5   8  -5 1942.80 97.3903   1
   5  -8   4 86.9650 66.0257  -2
   5   8  -4 86.9650 66.0257   1
   5  -8   3 2257.25 87.7750  -2
   5   8  -3 2257.25 87.7750   1
   5  -8   2 92.8989 49.4817  -2
   5   8  -2 92.8989 49.4817   1
   5  -8   1 441.501 58.6728  -2
   5   8  -1 441.501 58.6728   1
   5  -8   0 48.4172 73.0298  -2
   5   8   0 48.4172 73.0298   1
   5  -8  -1 451.958 82.3689  -2
   5   8   1 451.958 82.3689   1
   5  -8  -2 41.6298 77.8404  -2
   5   8   2 41.6298 77.8404   1
   5  -8  -3 2361.12 107.789  -2
   5   8   3 2361.12 107.789   1
   5  -8  -4 87.2539 66.3799  -2
   5   8   4 87.2539 66.3799   1
   5  -8  -5 1880.11 100.531  -2
   5   8   5 1880.11 100.531   1
   5  -8  -6 90.0781 65.4505  -2
   5   8   6 90.0781 65.4505   1
   5  -8  -7 205.354 68.9249  -2
   5   8   7 205.354 68.9249   1
   5  -8  -8 118.806 72.4189  -2
   5   8   8 118.806 72.4189   1
   5  -8  -9 1257.78 128.362  -2
   5   8   9 1257.78 128.362   1
   5  -8 -10 152.186 101.961  -2
   5   8  10 152.186 101.961   1
   5  -8 -11 1496.93 143.569  -2
   5   8  11 1496.93 143.569   1
  -5  -9  -8 1216.05 105.298  -2
  -5   9   8 1216.05 105.298   1
  -5  -9  -7 33.2080 74.9311  -2
  -5   9   7 33.2080 74.9311   1
  -5  -9  -6 1820.40 105.393  -2
  -5   9   6 1820.40 105.393   1
  -5  -9  -5 136.456 73.1482  -2
  -5   9   5 136.456 73.1482   1
  -5  -9  -4 266.594 78.8109  -2
  -5   9   4 266.594 78.8109   1
  -5  -9  -3 39.3239 68.7250  -2
  -5   9   3 39.3239 68.7250   1
   5  -9   2 789.493 107.503  -2
   5   9  -2 789.493 107.503   1
   5  -9   1 28.5150 89.7829  -2
   5   9  -1 28.5150 89.7829   1
   5  -9   0 2412.61 134.626  -2
   5   9   0 2412.61 134.626   1
   5  -9  -1 202.109 82.9994  -2
   5   9   1 202.109 82.9994   1
   5  -9  -2 910.713 104.837  -2
   5   9   2 910.713 104.837   1
   5  -9  -3 89.0660 82.3817  -2
   5   9   3 89.0660 82.3817   1
   5  -9  -4 282.977 91.4068  -2
   5   9   4 282.977 91.4068   1
   5  -9  -5 36.4138 75.5561  -2
   5   9   5 36.4138 75.5561   1
   5  -9  -6 1848.87 107.757  -2
   5   9   6 1848.87 107.757   1
   5  -9  -7 175.945 81.6098  -2
   5   9   7 175.945 81.6098   1
  -5  -9   8 1701.04 213.045  -2
  -5   9  -8 1701.04 213.045   1
  -5 -10  -1 203.009 190.010  -2
  -5  10   1 203.009 190.010   1
  -5 -10   0-97.0984 185.400  -2
  -5  10   0-97.0984 185.400   1
  -5 -10   1 384.778 188.047  -2
  -5  10  -1 384.778 188.047   1
  -5 -10   2 141.082 191.578  -2
  -5  10  -2 141.082 191.578   1
  -5 -10   3 1430.48 208.920  -2
  -5  10  -3 1430.48 208.920   1
  -6  -5   3 863.153 107.783   1
  -6   4 -18 534.882 273.552  -2
  -6  -4  18 534.882 273.552   1
  -6   4 -17 571.727 257.379  -2
  -6  -4  17 571.727 257.379   1
  -6  -4   5 1029.68 100.594   1
  -6  -4   4 864.345 98.7662   1
  -6  -4   3 696.227 99.9927   1
  -6  -4   2 856.580 98.4721   1
  -6   3 -18 140.498 261.759  -2
  -6  -3  18 140.498 261.759   1
  -6   3 -17 1412.30 272.834  -2
  -6  -3  17 1412.30 272.834   1
  -6   3 -16 759.750 254.556  -2
  -6  -3  16 759.750 254.556   1
  -6   3 -15 1097.08 240.083  -2
  -6  -3  15 1097.08 240.083   1
  -6  -3   7 872.346 73.4532   1
  -6  -3   6 2135.57 113.207   1
  -6  -3   5 1075.10 97.8051   1
  -6  -3   4 1029.34 99.5130   1
  -6  -3   3 1552.04 118.468   1
  -6  -3   2 907.045 100.239   1
  -6  -3   1 836.088 101.747   1
  -6   2 -19 833.897 277.050  -2
  -6  -2  19 833.897 277.050   1
  -6   2 -18 323.610 244.273  -2
  -6  -2  18 323.610 244.273   1
  -6   2 -17 509.923 232.211  -2
  -6  -2  17 509.923 232.211   1
  -6   2 -16 812.065 250.697  -2
  -6  -2  16 812.065 250.697   1
  -6   2 -15 444.201 227.867  -2
  -6  -2  15 444.201 227.867   1
  -6   2 -14 1387.35 243.596  -2
  -6  -2  14 1387.35 243.596   1
  -6   2 -13 511.105 197.946  -2
  -6  -2  13 511.105 197.946   1
  -6  -2   9 795.849 63.9644   1
  -6  -2   8 1453.46 81.2517   1
  -6  -2   7 607.544 65.6911   1
  -6  -2   6 808.203 75.5291   1
  -6  -2   5 1654.85 103.202   1
  -6  -2   4 412.168 74.2948   1
  -6  -2   3 1448.96 108.107   1
  -6  -2   2 1878.75 118.822   1
  -6  -2   1 189.802 76.5011   1
  -6  -2   0 4137.74 168.882   1
  -6  -2  -1 704.253 93.0226   1
  -6   1 -19 538.475 296.505  -2
  -6  -1  19 538.475 296.505   1
  -6   1 -18 265.237 245.083  -2
  -6  -1  18 265.237 245.083   1
  -6   1 -17 2252.55 295.298  -2
  -6  -1  17 2252.55 295.298   1
  -6   1 -16 1215.50 235.886  -2
  -6  -1  16 1215.50 235.886   1
  -6   1 -15 331.928 214.126  -2
  -6  -1  15 331.928 214.126   1
  -6   1 -14 1936.89 250.417  -2
  -6  -1  14 1936.89 250.417   1
  -6   1 -13 777.770 197.314  -2
  -6  -1  13 777.770 197.314   1
  -6   1 -12 722.003 181.220  -2
  -6  -1  12 722.003 181.220   1
  -6  -1  11 945.188 65.7017   1
  -6   1 -11 2419.88 230.032  -2
  -6  -1  11 2419.88 230.032   1
  -6  -1  10 639.463 57.8433   1
  -6   1 -10 873.596 195.846  -2
  -6  -1  10 873.596 195.846   1
  -6  -1   9 935.534 65.8801   1
  -6  -1   8 2223.59 97.1001   1
   6  -1  -7 208.938 40.0658   1
  -6  -1   6 1671.39 70.6459   1
   6  -1  -5 2003.38 80.6231   1
  -6  -1   4 72.7513 59.1670   1
  -6  -1   3 3244.07 136.232   1
  -6  -1   2 1754.19 111.700   1
  -6  -1   1 1408.43 109.118   1
  -6  -1   0 4991.28 181.913   1
  -6  -1  -1 2431.88 140.634   1
  -6  -1  -2 2029.56 73.9413   1
  -6   1   2 3982.78 177.133  -2
  -6  -1  -2 3982.78 177.133   1
  -6  -1  -3 2538.91 79.6929   1
  -6   1   3 5287.13 194.239  -2
  -6  -1  -3 5287.13 194.239   1
  -6  -1  -4 969.220 54.4647   1
  -6  -1  -5 902.699 53.2646   1
  -6  -1  -6 1169.00 57.0407   1
  -6   1   7 167.188 43.2307  -2
  -6  -1  -7 167.188 43.2307   1
  -6   1   8 2527.42 84.3290  -2
  -6  -1  -8 2527.42 84.3290   1
  -6   0 -20 997.388 278.175  -2
  -6   0  20 997.388 278.175   1
  -6   0 -19 400.574 134.707  -2
  -6   0  19 400.574 134.707   1
  -6   0 -18 447.278 249.572  -2
  -6   0  18 447.278 249.572   1
  -6   0 -17 954.166 257.939  -2
  -6   0  17 954.166 257.939   1
  -6   0 -16 969.171 261.325  -2
  -6   0  16 969.171 261.325   1
  -6   0 -15 257.718 219.320  -2
  -6   0  15 257.718 219.320   1
  -6   0 -14 2458.02 270.310  -2
  -6   0  14 2458.02 270.310   1
  -6   0  13 513.714 57.9247   1
  -6   0 -13 687.785 203.995  -2
  -6   0  13 687.785 203.995   1
  -6   0 -12 864.583 68.1040  -2
  -6   0  12 864.583 68.1040   1
  -6   0 -11 2348.85 89.6756  -2
  -6   0  11 2348.85 89.6756   1
  -6   0  10 99.6915 39.1362   1
  -6   0 -10 370.695 174.454  -2
  -6   0  10 370.695 174.454   1
  -6   0   9 703.637 60.7057   1
  -6   0  -9 1145.35 177.281  -2
  -6   0   9 1145.35 177.281   1
  -6   0   8 2163.63 60.0192   1
  -6   0  -8 4577.33 232.695  -2
  -6   0   8 4577.33 232.695   1
   6   0  -7 216.985 34.5250   1
  -6   0  -7 379.347 135.011  -2
  -6   0   7 379.347 135.011   1
  -6   0   6 313.829 41.4015   1
  -6   0  -6 1961.69 156.359  -2
  -6   0   6 1961.69 156.359   1
   6   0  -5 407.617 45.4787   1
  -6   0   4 315.694 49.6710   1
  -6   0   3 763.376 61.4628   1
  -6   0   2 799.024 66.4197   1
  -6   0   1 125.704 56.5504   1
  -6   0   0 4188.52 162.639   1
  -6   0  -1 1247.82 58.8299   1
  -6   0  -2 370.908 51.9149   1
  -6   0   2 1300.32 123.117  -2
  -6   0  -2 1300.32 123.117   1
  -6   0  -3 1342.76 35.4641   1
  -6   0  -4 329.398 24.5616   1
  -6   0   4 504.364 111.014  -2
  -6   0  -4 504.364 111.014   1
   6   0   5 171.719 22.1574   1
  -6   0   5 599.607 112.806  -2
  -6   0  -5 599.607 112.806   1
   6   0   6 2580.36 77.2838   1
  -6   0   6 2743.57 78.7384  -2
  -6   0  -6 2743.57 78.7384   1
   6   0   7 19.5998 33.4113   1
  -6   0   7 225.322 49.4168  -2
  -6   0  -7 225.322 49.4168   1
  -6   0   8 5610.61 91.7343  -2
  -6   0  -8 5610.61 91.7343   1
   6   0  -9 1088.47 57.0965  -2
   6   0   9 1088.47 57.0965   1
  -6   0  10 176.597 65.6001  -2
  -6   0 -10 176.597 65.6001   1
  -6   0  11 2222.09 106.948  -2
  -6   0 -11 2222.09 106.948   1
  -6   0  12 1369.38 96.7465  -2
  -6   0 -12 1369.38 96.7465   1
  -6   0  13 551.553 83.8083  -2
  -6   0 -13 551.553 83.8083   1
   6   1 -20 361.413 128.903   1
  -6  -1 -20 1819.37 295.749  -2
  -6   1  20 1819.37 295.749   1
  -6  -1 -19 625.069 129.250  -2
  -6   1  19 625.069 129.250   1
  -6  -1 -18 191.534 127.290  -2
  -6   1  18 191.534 127.290   1
  -6  -1 -17 2131.79 150.681  -2
  -6   1  17 2131.79 150.681   1
  -6  -1 -16 1004.26 124.859  -2
  -6   1  16 1004.26 124.859   1
  -6  -1 -15 514.135 195.381  -2
  -6   1  15 514.135 195.381   1
  -6  -1 -14 1704.34 88.1247  -2
  -6   1  14 1704.34 88.1247   1
  -6   1  13 303.019 51.7152   1
  -6  -1 -13 888.432 189.194  -2
  -6   1  13 888.432 189.194   1
  -6   1  12 488.891 59.7420   1
  -6  -1 -12 944.909 188.204  -2
  -6   1  12 944.909 188.204   1
  -6   1  11 992.234 73.9970   1
  -6  -1 -11 2534.51 230.114  -2
  -6   1  11 2534.51 230.114   1
  -6  -1 -10 618.321 67.3787  -2
  -6   1  10 618.321 67.3787   1
   6   1  -9 933.942 57.1275   1
  -6  -1  -9 2644.27 96.3888  -2
  -6   1   9 2644.27 96.3888   1
  -6   1   8 2140.97 61.1941   1
  -6  -1  -8 2232.84 182.131  -2
  -6   1   8 2232.84 182.131   1
   6   1  -7 158.073 42.8653   1
  -6  -1  -7 188.078 53.7971  -2
  -6   1   7 188.078 53.7971   1
  -6   1   6 1576.57 59.4839   1
  -6  -1  -6 1993.03 143.206  -2
  -6   1   6 1993.03 143.206   1
  -6   1   5 1877.44 67.1148   1
  -6  -1  -5 2083.36 132.700  -2
  -6   1   5 2083.36 132.700   1
  -6   1   4 99.3411 41.9745   1
  -6  -1  -4 824.985 81.3599  -2
  -6   1   4 824.985 81.3599   1
  -6   1   3 2716.98 67.5458   1
  -6   1   2 1736.12 53.1260   1
  -6   1   1 1219.74 39.0054   1
  -6  -1  -1 2741.36 131.836  -2
  -6   1   1 2741.36 131.836   1
  -6   1   0 4772.29 93.4459   1
  -6   1  -1 2342.80 79.8045   1
   6  -1  -1 3355.91 197.365  -2
   6   1   1 3355.91 197.365   1
  -6   1  -2 2128.01 51.7435   1
   6  -1  -2 3589.10 210.996  -2
   6   1   2 3589.10 210.996   1
   6   1   3 2473.96 60.6234   1
   6  -1  -3 5063.64 148.432  -2
   6   1   3 5063.64 148.432   1
   6   1   4 1043.87 43.6059   1
  -6  -1   4 1311.39 102.274  -2
  -6   1  -4 1311.39 102.274   1
  -6   1  -5 964.269 44.3199   1
   6  -1  -5 2469.39 126.552  -2
   6   1   5 2469.39 126.552   1
   6   1   6 1177.66 65.1899   1
  -6  -1   6 2459.85 85.5233  -2
  -6   1  -6 2459.85 85.5233   1
  -6  -1   7 155.325 36.7031  -2
  -6   1  -7 155.325 36.7031   1
  -6  -1   8 2637.08 70.3432  -2
  -6   1  -8 2637.08 70.3432   1
  -6  -1   9 3674.55 81.9263  -2
  -6   1  -9 3674.55 81.9263   1
  -6  -1  10 670.173 52.7878  -2
  -6   1 -10 670.173 52.7878   1
  -6  -1  11 3188.43 85.6305  -2
  -6   1 -11 3188.43 85.6305   1
  -6  -1  12 914.802 62.6670  -2
  -6   1 -12 914.802 62.6670   1
  -6  -1  13 900.453 65.2131  -2
  -6   1 -13 900.453 65.2131   1
  -6  -1  14 1817.37 92.2988  -2
  -6   1 -14 1817.37 92.2988   1
  -6  -1  15 429.594 99.8674  -2
  -6   1 -15 429.594 99.8674   1
  -6  -1  16 1230.41 125.198  -2
  -6   1 -16 1230.41 125.198   1
  -6  -1  17 2700.86 164.687  -2
  -6   1 -17 2700.86 164.687   1
   6  -2  19 328.891 135.426  -2
   6   2 -19 328.891 135.426   1
   6  -2  18 291.852 120.214  -2
   6   2 -18 291.852 120.214   1
  -6   2  17 581.253 77.9446   1
   6  -2  17 861.385 124.131  -2
   6   2 -17 861.385 124.131   1
  -6  -2 -16 720.025 71.2056  -2
  -6   2  16 720.025 71.2056   1
   6  -2  15 272.453 63.2663  -2
   6   2 -15 272.453 63.2663   1
  -6  -2 -14 1280.21 74.8411  -2
  -6   2  14 1280.21 74.8411   1
  -6  -2 -13 331.113 55.3425  -2
  -6   2  13 331.113 55.3425   1
  -6  -2 -12 598.340 69.4616  -2
  -6   2  12 598.340 69.4616   1
  -6  -2 -11 878.879 74.0618  -2
  -6   2  11 878.879 74.0618   1
   6   2 -10 156.440 40.7475   1
  -6  -2 -10 227.041 59.1392  -2
  -6   2  10 227.041 59.1392   1
   6   2  -9 596.868 54.8986   1
  -6  -2  -9 957.312 74.6293  -2
  -6   2   9 957.312 74.6293   1
  -6   2   8 1333.03 53.6394   1
  -6  -2  -8 2264.06 157.284  -2
  -6   2   8 2264.06 157.284   1
   6   2  -7 455.998 53.5604   1
  -6  -2  -7 601.619 59.0932  -2
  -6   2   7 601.619 59.0932   1
   6   2  -6 762.231 66.5720   1
  -6  -2  -6 2015.64 77.0822  -2
  -6   2   6 2015.64 77.0822   1
  -6   2   5 1406.50 59.2856   1
  -6  -2  -5 1945.41 99.1261  -2
  -6   2   5 1945.41 99.1261   1
  -6   2   4 439.431 41.8293   1
  -6  -2  -4 787.963 79.9712  -2
  -6   2   4 787.963 79.9712   1
  -6   2   3 1422.17 45.7724   1
  -6   2   2 1707.61 43.7886   1
   6  -2   2 2164.27 118.685  -2
   6   2  -2 2164.27 118.685   1
   6   2  -1 197.429 17.0307   1
  -6   2   0 5269.93 157.483   1
   6  -2   0 7526.39 142.651  -2
   6   2   0 7526.39 142.651   1
  -6   2  -1 626.662 73.5519   1
  -6  -2   1 703.619 73.6737  -2
  -6   2  -1 703.619 73.6737   1
   6   2   2 321.446 33.1829   1
   6  -2  -2 1586.77 151.355  -2
   6   2   2 1586.77 151.355   1
  -6   2  -3 863.624 48.6156   1
   6  -2  -3 1858.11 104.026  -2
   6   2   3 1858.11 104.026   1
   6   2   4 444.836 52.0206   1
   6  -2  -4 841.307 62.0726  -2
   6   2   4 841.307 62.0726   1
   6  -2  -5 1735.44 56.2963  -2
   6   2   5 1735.44 56.2963   1
   6   2   6 2042.59 91.3566   1
   6  -2  -6 2541.20 84.4891  -2
   6   2   6 2541.20 84.4891   1
   6  -2  -7 776.847 48.1050  -2
   6   2   7 776.847 48.1050   1
  -6  -2   8 3484.96 77.2432  -2
  -6   2  -8 3484.96 77.2432   1
  -6  -2   9 1193.51 60.3931  -2
  -6   2  -9 1193.51 60.3931   1
   6  -2 -10 229.124 49.6635  -2
   6   2  10 229.124 49.6635   1
   6  -2 -11 966.865 62.0884  -2
   6   2  11 966.865 62.0884   1
   6  -2 -12 956.665 70.6774  -2
   6   2  12 956.665 70.6774   1
   6  -2 -13 405.247 65.3271  -2
   6   2  13 405.247 65.3271   1
   6  -2 -14 1951.73 93.2252  -2
   6   2  14 1951.73 93.2252   1
  -6  -2  15 497.580 82.4693  -2
  -6   2 -15 497.580 82.4693   1
  -6  -2  16 1084.52 95.2014  -2
  -6   2 -16 1084.52 95.2014   1
  -6  -2  17 804.608 104.510  -2
  -6   2 -17 804.608 104.510   1
  -6  -2  18 333.970 129.809  -2
  -6   2 -18 333.970 129.809   1
  -6  -2  19 730.668 144.956  -2
  -6   2 -19 730.668 144.956   1
  -6  -2  20 995.199 158.547  -2
  -6   2 -20 995.199 158.547   1
   6  -3  19 174.733 135.450  -2
   6   3 -19 174.733 135.450   1
  -6  -3 -18 134.741 72.3366  -2
  -6   3  18 134.741 72.3366   1
  -6  -3 -17 1078.92 83.8059  -2
  -6   3  17 1078.92 83.8059   1
  -6  -3 -16 622.743 74.4621  -2
  -6   3  16 622.743 74.4621   1
   6  -3  15 419.044 65.1429  -2
   6   3 -15 419.044 65.1429   1
   6  -3  14 645.273 68.4489  -2
   6   3 -14 645.273 68.4489   1
   6  -3  13 350.642 57.4364  -2
   6   3 -13 350.642 57.4364   1
   6  -3  12 488.496 59.8706  -2
   6   3 -12 488.496 59.8706   1
   6  -3  11 1404.04 70.3849  -2
   6   3 -11 1404.04 70.3849   1
   6   3 -10 369.761 51.0323   1
  -6  -3 -10 1218.40 65.8791  -2
  -6   3  10 1218.40 65.8791   1
   6  -3   9 2357.14 61.0158  -2
   6   3  -9 2357.14 61.0158   1
   6   3  -8 1930.64 89.3199   1
  -6  -3  -8 3094.12 80.7172  -2
  -6   3   8 3094.12 80.7172   1
   6  -3   7 1460.72 50.5128  -2
   6   3  -7 1460.72 50.5128   1
   6   3  -6 1843.01 92.9142   1
  -6  -3  -6 2442.90 66.5903  -2
  -6   3   6 2442.90 66.5903   1
  -6   3   5 1020.44 54.5928   1
  -6  -3  -5 2327.99 108.104  -2
  -6   3   5 2327.99 108.104   1
  -6   3   4 1088.94 71.7951   1
   6  -3   4 1509.18 66.4592  -2
   6   3  -4 1509.18 66.4592   1
   6   3  -3 1440.60 54.2931   1
  -6  -3  -3 2558.14 114.176  -2
  -6   3   3 2558.14 114.176   1
   6   3  -2 801.198 77.5982   1
  -6  -3  -2 1231.54 69.7582  -2
  -6   3   2 1231.54 69.7582   1
  -6   3   1 780.293 60.5315   1
  -6  -3  -1 1420.47 96.0272  -2
  -6   3   1 1420.47 96.0272   1
   6  -3   0 1364.10 61.3697  -2
   6   3   0 1364.10 61.3697   1
  -6   3  -1 1019.25 86.4010   1
   6  -3  -1 1589.15 78.9562  -2
   6   3   1 1589.15 78.9562   1
  -6   3  -2 643.261 75.8742   1
   6  -3  -2 1159.31 58.0607  -2
   6   3   2 1159.31 58.0607   1
  -6   3  -3 1873.53 73.1637   1
   6  -3  -3 2726.39 100.806  -2
   6   3   3 2726.39 100.806   1
   6   3   4 680.096 71.9230   1
  -6  -3   4 1376.88 68.9200  -2
  -6   3  -4 1376.88 68.9200   1
   6   3   5 2106.95 100.233   1
  -6  -3   5 2515.51 82.3486  -2
  -6   3  -5 2515.51 82.3486   1
   6  -3  -6 2259.36 64.6249  -2
   6   3   6 2259.36 64.6249   1
   6  -3  -7 1507.64 61.1127  -2
   6   3   7 1507.64 61.1127   1
   6  -3  -8 3206.77 79.2868  -2
   6   3   8 3206.77 79.2868   1
   6  -3  -9 2584.06 74.8763  -2
   6   3   9 2584.06 74.8763   1
   6  -3 -10 1740.76 76.7191  -2
   6   3  10 1740.76 76.7191   1
   6  -3 -11 1729.85 82.8052  -2
   6   3  11 1729.85 82.8052   1
   6  -3 -12 572.567 68.6404  -2
   6   3  12 572.567 68.6404   1
   6  -3 -13 351.040 66.3917  -2
   6   3  13 351.040 66.3917   1
  -6  -3  14 878.916 90.9686  -2
  -6   3 -14 878.916 90.9686   1
  -6  -3  15 624.414 89.7075  -2
  -6   3 -15 624.414 89.7075   1
  -6  -3  16 788.438 97.9053  -2
  -6   3 -16 788.438 97.9053   1
  -6  -3  17 1642.50 118.423  -2
  -6   3 -17 1642.50 118.423   1
  -6  -3  18 503.074 103.157  -2
  -6   3 -18 503.074 103.157   1
  -6  -3  19 657.690 145.191  -2
  -6   3 -19 657.690 145.191   1
  -6  -4 -19 344.606 109.092  -2
  -6   4  19 344.606 109.092   1
  -6  -4 -18 395.109 79.3458  -2
  -6   4  18 395.109 79.3458   1
  -6  -4 -17 308.138 75.8236  -2
  -6   4  17 308.138 75.8236   1
  -6  -4 -16 396.058 73.5775  -2
  -6   4  16 396.058 73.5775   1
   6  -4  15 380.512 68.1971  -2
   6   4 -15 380.512 68.1971   1
   6  -4  14 728.367 71.3107  -2
   6   4 -14 728.367 71.3107   1
   6  -4  13 654.874 68.4366  -2
   6   4 -13 654.874 68.4366   1
  -6  -4 -12 853.424 66.2339  -2
  -6   4  12 853.424 66.2339   1
   6  -4  11 621.897 47.4807  -2
   6   4 -11 621.897 47.4807   1
   6  -4  10 624.011 47.3665  -2
   6   4 -10 624.011 47.3665   1
  -6  -4  -9 789.597 47.0356  -2
  -6   4   9 789.597 47.0356   1
   6   4  -8 1196.80 81.8229   1
  -6  -4  -8 2027.59 71.1245  -2
  -6   4   8 2027.59 71.1245   1
   6  -4   7 1207.05 49.6517  -2
   6   4  -7 1207.05 49.6517   1
   6   4  -6 798.535 51.9034   1
  -6  -4  -6 2077.89 81.8315  -2
  -6   4   6 2077.89 81.8315   1
   6   4  -5 785.921 49.1742   1
   6  -4   5 1374.10 68.2069  -2
   6   4  -5 1374.10 68.2069   1
   6   4  -4 584.416 59.1920   1
   6  -4   4 1270.98 64.7306  -2
   6   4  -4 1270.98 64.7306   1
   6   4  -3 624.272 72.2201   1
  -6  -4  -3 1355.66 92.4746  -2
  -6   4   3 1355.66 92.4746   1
  -6   4   2 699.906 97.6604   1
   6  -4   2 964.222 63.7906  -2
   6   4  -2 964.222 63.7906   1
  -6   4   1 1128.85 106.324   1
   6  -4   1 1672.99 73.9433  -2
   6   4  -1 1672.99 73.9433   1
  -6   4   0 1673.18 115.207   1
   6  -4   0 2415.18 86.2596  -2
   6   4   0 2415.18 86.2596   1
   6  -4  -1 1728.75 67.8117  -2
   6   4   1 1728.75 67.8117   1
  -6   4  -2 601.090 57.1042   1
   6  -4  -2 887.106 69.4594  -2
   6   4   2 887.106 69.4594   1
   6   4   3 1037.08 91.1248   1
   6  -4  -3 1363.16 65.2018  -2
   6   4   3 1363.16 65.2018   1
   6   4   4 636.829 78.1250   1
   6  -4  -4 1128.23 62.7569  -2
   6   4   4 1128.23 62.7569   1
   6  -4  -5 1210.10 55.3206  -2
   6   4   5 1210.10 55.3206   1
   6  -4  -6 2162.72 66.5517  -2
   6   4   6 2162.72 66.5517   1
  -6  -4   7 1373.63 58.1015  -2
  -6   4  -7 1373.63 58.1015   1
   6  -4  -8 2173.73 81.7460  -2
   6   4   8 2173.73 81.7460   1
   6  -4  -9 891.754 65.1608  -2
   6   4   9 891.754 65.1608   1
   6  -4 -10 664.700 62.5365  -2
   6   4  10 664.700 62.5365   1
   6  -4 -11 651.644 68.4402  -2
   6   4  11 651.644 68.4402   1
   6  -4 -12 1005.95 74.9091  -2
   6   4  12 1005.95 74.9091   1
  -6  -4  13 924.324 93.2015  -2
  -6   4 -13 924.324 93.2015   1
  -6  -4  14 1067.48 100.740  -2
  -6   4 -14 1067.48 100.740   1
  -6  -4  15 467.175 89.9069  -2
  -6   4 -15 467.175 89.9069   1
  -6  -4  16 681.622 103.092  -2
  -6   4 -16 681.622 103.092   1
  -6  -4  17 335.907 99.2447  -2
  -6   4 -17 335.907 99.2447   1
  -6  -4  18 466.719 112.360  -2
  -6   4 -18 466.719 112.360   1
   6  -4 -19 394.098 167.176  -2
   6   4  19 394.098 167.176   1
  -6  -5 -18 223.628 245.823  -2
  -6   5  18 223.628 245.823   1
  -6  -5 -17 303.548 85.4108  -2
  -6   5  17 303.548 85.4108   1
  -6  -5 -16 558.755 81.3703  -2
  -6   5  16 558.755 81.3703   1
  -6  -5 -15 509.616 80.2272  -2
  -6   5  15 509.616 80.2272   1
   6  -5  14 198.912 70.4312  -2
   6   5 -14 198.912 70.4312   1
   6  -5  13 699.156 73.3357  -2
   6   5 -13 699.156 73.3357   1
   6  -5  12 794.242 53.8200  -2
   6   5 -12 794.242 53.8200   1
   6  -5  11 430.397 48.1359  -2
   6   5 -11 430.397 48.1359   1
   6  -5  10 897.396 53.4143  -2
   6   5 -10 897.396 53.4143   1
   6  -5   9 950.305 51.6392  -2
   6   5  -9 950.305 51.6392   1
   6  -5   8 831.278 54.6513  -2
   6   5  -8 831.278 54.6513   1
  -6  -5  -7 736.772 62.1144  -2
  -6   5   7 736.772 62.1144   1
  -6  -5  -6 321.915 55.1192  -2
  -6   5   6 321.915 55.1192   1
  -6  -5  -5 908.810 66.8816  -2
  -6   5   5 908.810 66.8816   1
   6  -5   4 1973.26 80.2503  -2
   6   5  -4 1973.26 80.2503   1
  -6   5   3 759.214 100.071   1
   6  -5   3 1160.18 68.9906  -2
   6   5  -3 1160.18 68.9906   1
   6  -5   2 2163.84 74.0999  -2
   6   5  -2 2163.84 74.0999   1
   6  -5   1 2609.59 78.7939  -2
   6   5  -1 2609.59 78.7939   1
  -6   5   0 1085.29 112.211   1
   6  -5   0 1592.34 76.4359  -2
   6   5   0 1592.34 76.4359   1
  -6   5  -1 1733.91 125.426   1
   6  -5  -1 2402.96 87.3121  -2
   6   5   1 2402.96 87.3121   1
  -6   5  -2 1814.58 126.491   1
   6  -5  -2 2287.83 73.3079  -2
   6   5   2 2287.83 73.3079   1
   6  -5  -3 1173.19 55.3030  -2
   6   5   3 1173.19 55.3030   1
   6  -5  -4 1924.73 62.8642  -2
   6   5   4 1924.73 62.8642   1
   6  -5  -5 956.047 52.1701  -2
   6   5   5 956.047 52.1701   1
  -6  -5   6 349.987 59.7100  -2
  -6   5  -6 349.987 59.7100   1
   6  -5  -7 651.909 62.1806  -2
   6   5   7 651.909 62.1806   1
   6  -5  -8 817.629 65.0319  -2
   6   5   8 817.629 65.0319   1
   6  -5  -9 1012.99 73.1740  -2
   6   5   9 1012.99 73.1740   1
   6  -5 -10 1052.08 72.8513  -2
   6   5  10 1052.08 72.8513   1
   6  -5 -11 466.240 64.4583  -2
   6   5  11 466.240 64.4583   1
  -6  -5  12 994.051 98.7645  -2
  -6   5 -12 994.051 98.7645   1
  -6  -5  13 1065.80 103.988  -2
  -6   5 -13 1065.80 103.988   1
  -6  -5  14 317.565 90.7669  -2
  -6   5 -14 317.565 90.7669   1
  -6  -5  15 757.943 107.527  -2
  -6   5 -15 757.943 107.527   1
  -6  -5  16 978.562 120.041  -2
  -6   5 -16 978.562 120.041   1
   6  -5 -17 588.908 158.915  -2
   6   5  17 588.908 158.915   1
   6  -6  16 312.868 138.554  -2
   6   6 -16 312.868 138.554   1
  -6  -6 -15 546.919 87.2996  -2
  -6   6  15 546.919 87.2996   1
  -6  -6 -14 333.023 94.6054  -2
  -6   6  14 333.023 94.6054   1
   6   6 -13 220.343 68.2647   1
  -6  -6 -13 843.755 118.575  -2
  -6   6  13 843.755 118.575   1
  -6  -6 -12 958.982 77.7532  -2
  -6   6  12 958.982 77.7532   1
  -6  -6 -11 332.256 65.5673  -2
  -6   6  11 332.256 65.5673   1
   6  -6  10 936.588 73.0422  -2
   6   6 -10 936.588 73.0422   1
   6  -6   9 684.271 70.0593  -2
   6   6  -9 684.271 70.0593   1
   6  -6   8 550.322 66.3057  -2
   6   6  -8 550.322 66.3057   1
   6  -6   7 1368.64 78.3418  -2
   6   6  -7 1368.64 78.3418   1
   6  -6   6 592.219 63.2062  -2
   6   6  -6 592.219 63.2062   1
   6  -6   5 1665.61 81.0726  -2
   6   6  -5 1665.61 81.0726   1
  -6  -6  -4 1353.34 76.2631  -2
  -6   6   4 1353.34 76.2631   1
  -6  -6  -3 321.785 52.8976  -2
  -6   6   3 321.785 52.8976   1
  -6  -6  -2 1517.71 71.2403  -2
  -6   6   2 1517.71 71.2403   1
   6  -6   1 1606.17 70.6198  -2
   6   6  -1 1606.17 70.6198   1
   6  -6   0 980.273 62.1863  -2
   6   6   0 980.273 62.1863   1
   6  -6  -1 1580.09 71.9175  -2
   6   6   1 1580.09 71.9175   1
   6  -6  -2 1512.52 70.1522  -2
   6   6   2 1512.52 70.1522   1
   6  -6  -3 323.112 46.3086  -2
   6   6   3 323.112 46.3086   1
   6  -6  -4 1333.51 78.8364  -2
   6   6   4 1333.51 78.8364   1
   6  -6  -5 1786.52 83.4441  -2
   6   6   5 1786.52 83.4441   1
   6  -6  -6 612.220 63.3310  -2
   6   6   6 612.220 63.3310   1
   6  -6  -7 1428.69 80.2024  -2
   6   6   7 1428.69 80.2024   1
   6  -6  -8 628.654 68.3340  -2
   6   6   8 628.654 68.3340   1
   6  -6  -9 642.609 71.3173  -2
   6   6   9 642.609 71.3173   1
   6  -6 -10 695.557 70.0910  -2
   6   6  10 695.557 70.0910   1
  -6  -6  11 454.864 91.3798  -2
  -6   6 -11 454.864 91.3798   1
  -6  -6  12 994.182 105.740  -2
  -6   6 -12 994.182 105.740   1
  -6  -6  13 982.856 111.270  -2
  -6   6 -13 982.856 111.270   1
  -6  -6  14 492.863 108.457  -2
  -6   6 -14 492.863 108.457   1
  -6  -6  15 969.611 121.587  -2
  -6   6 -15 969.611 121.587   1
  -6  -7 -13 623.064 83.6402  -2
  -6   7  13 623.064 83.6402   1
  -6  -7 -12 603.379 83.3171  -2
  -6   7  12 603.379 83.3171   1
  -6  -7 -11 198.933 72.2317  -2
  -6   7  11 198.933 72.2317   1
  -6  -7 -10 999.078 85.9052  -2
  -6   7  10 999.078 85.9052   1
   6  -7   9 711.139 75.6694  -2
   6   7  -9 711.139 75.6694   1
   6  -7   8 403.162 71.8710  -2
   6   7  -8 403.162 71.8710   1
   6  -7   7 1122.86 86.0206  -2
   6   7  -7 1122.86 86.0206   1
   6  -7   6 367.141 67.8596  -2
   6   7  -6 367.141 67.8596   1
   6  -7   5 373.013 66.5020  -2
   6   7  -5 373.013 66.5020   1
   6  -7   4 1661.74 87.6693  -2
   6   7  -4 1661.74 87.6693   1
   6  -7   3 318.832 56.8143  -2
   6   7  -3 318.832 56.8143   1
   6  -7   2 769.867 65.4373  -2
   6   7  -2 769.867 65.4373   1
   6  -7   1 883.584 64.9200  -2
   6   7  -1 883.584 64.9200   1
   6  -7   0 144.982 53.8489  -2
   6   7   0 144.982 53.8489   1
  -6  -7   1 808.300 64.0290  -2
  -6   7  -1 808.300 64.0290   1
   6  -7  -2 871.308 91.9790  -2
   6   7   2 871.308 91.9790   1
   6  -7  -3 262.980 70.3022  -2
   6   7   3 262.980 70.3022   1
   6  -7  -4 1833.02 90.9549  -2
   6   7   4 1833.02 90.9549   1
   6  -7  -5 443.851 73.8346  -2
   6   7   5 443.851 73.8346   1
   6  -7  -6 363.615 71.1731  -2
   6   7   6 363.615 71.1731   1
   6  -7  -7 1101.46 82.6134  -2
   6   7   7 1101.46 82.6134   1
   6  -7  -8 420.750 73.4388  -2
   6   7   8 420.750 73.4388   1
   6  -7  -9 577.433 76.6429  -2
   6   7   9 577.433 76.6429   1
  -6  -7  10 1262.82 123.244  -2
  -6   7 -10 1262.82 123.244   1
  -6  -7  11 259.738 100.200  -2
  -6   7 -11 259.738 100.200   1
  -6  -7  12 607.267 107.731  -2
  -6   7 -12 607.267 107.731   1
  -6  -7  13 436.091 114.610  -2
  -6   7 -13 436.091 114.610   1
   6  -8  11 177.329 105.037  -2
   6   8 -11 177.329 105.037   1
  -6  -8 -10 462.694 85.5605  -2
  -6   8  10 462.694 85.5605   1
  -6  -8  -9 380.597 79.3455  -2
  -6   8   9 380.597 79.3455   1
  -6  -8  -8 244.562 76.8628  -2
  -6   8   8 244.562 76.8628   1
   6  -8   7 1201.42 92.1991  -2
   6   8  -7 1201.42 92.1991   1
   6  -8   6 418.622 75.0154  -2
   6   8  -6 418.622 75.0154   1
   6  -8   5 416.585 73.2286  -2
   6   8  -5 416.585 73.2286   1
   6  -8   4 1493.73 90.0530  -2
   6   8  -4 1493.73 90.0530   1
   6  -8   3 409.364 73.8381  -2
   6   8  -3 409.364 73.8381   1
   6  -8   2 745.000 70.3426  -2
   6   8  -2 745.000 70.3426   1
   6  -8   1 1233.42 74.8735  -2
   6   8  -1 1233.42 74.8735   1
   6  -8   0 213.943 80.9476  -2
   6   8   0 213.943 80.9476   1
   6  -8  -1 1241.54 105.811  -2
   6   8   1 1241.54 105.811   1
   6  -8  -2 756.994 93.6594  -2
   6   8   2 756.994 93.6594   1
   6  -8  -3 391.499 87.2645  -2
   6   8   3 391.499 87.2645   1
   6  -8  -4 1446.21 94.6363  -2
   6   8   4 1446.21 94.6363   1
   6  -8  -5 626.760 80.6517  -2
   6   8   5 626.760 80.6517   1
   6  -8  -6 391.522 80.8124  -2
   6   8   6 391.522 80.8124   1
   6  -8  -7 1337.69 96.5016  -2
   6   8   7 1337.69 96.5016   1
   6  -8  -8 250.624 80.0792  -2
   6   8   8 250.624 80.0792   1
   6  -8  -9 426.071 113.642  -2
   6   8   9 426.071 113.642   1
   6  -8 -10 865.092 122.360  -2
   6   8  10 865.092 122.360   1
  -6  -9  -7 642.577 129.873  -2
  -6   9   7 642.577 129.873   1
  -6  -9  -6 209.918 111.569  -2
  -6   9   6 209.918 111.569   1
   6  -9   5 177.243 79.3912  -2
   6   9  -5 177.243 79.3912   1
   6  -9   4 985.849 93.4751  -2
   6   9  -4 985.849 93.4751   1
   6  -9   3 116.630 72.8840  -2
   6   9  -3 116.630 72.8840   1
   6  -9   2 732.776 102.987  -2
   6   9  -2 732.776 102.987   1
   6  -9   1 722.330 100.516  -2
   6   9  -1 722.330 100.516   1
   6  -9   0 34.8691 92.3422  -2
   6   9   0 34.8691 92.3422   1
   6  -9  -1 745.079 101.044  -2
   6   9   1 745.079 101.044   1
   6  -9  -2 769.607 108.114  -2
   6   9   2 769.607 108.114   1
   6  -9  -3 79.0202 93.8934  -2
   6   9   3 79.0202 93.8934   1
   6  -9  -4 805.278 104.182  -2
   6   9   4 805.278 104.182   1
   6  -9  -5 342.806 98.5104  -2
   6   9   5 342.806 98.5104   1
   6  -9  -6 304.885 84.7668  -2
   6   9   6 304.885 84.7668   1
   6  -9  -7 470.232 137.398  -2
   6   9   7 470.232 137.398   1
  -7  -5   3 1830.30 141.572   1
  -7  -5   2 1068.43 122.456   1
  -7   4 -16 625.250 280.519  -2
  -7  -4  17 625.250 280.519   1
  -7  -4   5 468.160 91.6837   1
  -7  -4   4 104.293 86.2223   1
  -7  -4   3 306.056 95.2693   1
  -7  -4   2 1251.99 128.234   1
  -7  -4   1 2345.89 153.502   1
  -7   3 -17 704.694 284.324  -2
  -7  -3  18 704.694 284.324   1
  -7   3 -16 1010.58 289.909  -2
  -7  -3  17 1010.58 289.909   1
  -7  -3  16 358.557 181.931   1
  -7  -3  15 1.01930 165.646   1
  -7  -3   7 56.8064 65.0202   1
  -7  -3   6 1266.41 104.427   1
  -7  -3   5 956.285 101.189   1
  -7  -3   4 2279.58 141.767   1
  -7  -3   3 730.490 102.608   1
  -7  -3   2 1084.83 122.590   1
  -7  -3   1 249.406 86.9450   1
  -7  -3   0 464.019 99.6920   1
  -7  -3  -1 540.841 101.463   1
  -7  -2  19 96.5626 210.106   1
  -7  -2  18 29.5352 201.177   1
  -7  -2  17 338.135 201.163   1
  -7   2 -16 404.105 245.836  -2
  -7  -2  16 404.105 245.836   1
  -7   2 -15 2824.46 294.063  -2
  -7  -2  15 2824.46 294.063   1
  -7   2 -14 112.974 229.746  -2
  -7  -2  14 112.974 229.746   1
  -7   2 -13 1730.55 244.652  -2
  -7  -2  13 1730.55 244.652   1
  -7  -2   9 2101.95 102.000   1
  -7  -2   8 756.566 77.7225   1
  -7  -2   7 3399.27 133.561   1
  -7  -2   6 620.431 78.5464   1
  -7  -2   5 841.219 90.5840   1
  -7  -2   4 175.727 76.7692   1
  -7  -2   3 596.241 95.6847   1
  -7  -2   2 478.234 95.9721   1
  -7  -2   1 5640.10 208.077   1
  -7  -2   0 982.057 114.308   1
  -7  -2  -1 4488.75 196.342   1
  -7  -2  -2 398.162 103.043   1
  -7  -2  -3 50.4123 85.5450   1
  -7   1 -19 516.767 355.552  -2
  -7  -1  19 516.767 355.552   1
  -7   1 -18 1770.65 321.179  -2
  -7  -1  18 1770.65 321.179   1
  -7   1 -17 466.838 236.687  -2
  -7  -1  17 466.838 236.687   1
  -7   1 -16 948.742 264.170  -2
  -7  -1  16 948.742 264.170   1
  -7   1 -15 654.837 225.173  -2
  -7  -1  15 654.837 225.173   1
  -7   1 -14 253.093 209.463  -2
  -7  -1  14 253.093 209.463   1
  -7   1 -13 477.946 223.238  -2
  -7  -1  13 477.946 223.238   1
  -7   1 -12 1620.89 219.195  -2
  -7  -1  12 1620.89 219.195   1
  -7  -1  11 101.413 49.1565   1
  -7   1 -11 528.238 194.309  -2
  -7  -1  11 528.238 194.309   1
  -7  -1  10 1812.58 92.1217   1
  -7   1 -10 3771.14 251.206  -2
  -7  -1  10 3771.14 251.206   1
  -7  -1   9 78.6539 48.6235   1
  -7  -1   8 80.1092 48.5858   1
  -7  -1   7 41.9410 52.4406   1
  -7  -1   6 1966.57 84.9821   1
  -7  -1   5 221.488 57.8417   1
  -7  -1   4 2584.56 103.621   1
  -7  -1   3 103.008 73.1295   1
  -7  -1   2 3347.04 159.857   1
  -7  -1   1 476.082 89.9428   1
  -7  -1   0 269.245 83.2237   1
  -7  -1  -1 676.653 108.690   1
  -7  -1  -2 4353.42 192.433   1
  -7  -1  -3 43.1045 35.8228   1
  -7  -1  -4 2416.81 77.5418   1
  -7   1   5 745.903 128.201  -2
  -7  -1  -5 745.903 128.201   1
  -7  -1  -6 271.633 102.787   1
  -7   0  20 180.136 216.578   1
  -7   0 -19 596.504 141.501  -2
  -7   0  19 596.504 141.501   1
  -7   0 -18 279.434 253.453  -2
  -7   0  18 279.434 253.453   1
  -7   0 -17 130.890 244.572  -2
  -7   0  17 130.890 244.572   1
  -7   0 -16 699.480 246.656  -2
  -7   0  16 699.480 246.656   1
  -7   0 -15 2705.29 297.712  -2
  -7   0  15 2705.29 297.712   1
  -7   0 -14 231.846 202.276  -2
  -7   0  14 231.846 202.276   1
  -7   0  13 1145.17 83.0570   1
  -7   0 -13 2598.98 257.860  -2
  -7   0  13 2598.98 257.860   1
  -7   0  12-5.19633 45.5476   1
  -7   0 -12 90.3531 162.196  -2
  -7   0  12 90.3531 162.196   1
  -7   0  11-9.11577 42.8862   1
  -7   0 -11 407.802 181.347  -2
  -7   0  11 407.802 181.347   1
  -7   0  10 41.2342 51.5789   1
  -7   0 -10 648.230 184.877  -2
  -7   0  10 648.230 184.877   1
  -7   0   9 3918.18 131.151   1
  -7   0  -9 5548.84 263.358  -2
  -7   0   9 5548.84 263.358   1
  -7   0   8 50.9753 45.1290   1
  -7   0   7 4910.63 93.8892   1
   7   0  -6 65.2778 38.1203   1
  -7   0   5 1096.87 60.2394   1
  -7   0   4 244.343 58.0696   1
  -7   0   3 203.586 56.4838   1
   7   0  -2 223.787 60.6095   1
  -7   0   1 7111.22 168.269   1
  -7   0   0 136.416 84.1302   1
  -7   0  -1 5670.22 119.408   1
  -7   0  -2 273.168 47.7977   1
  -7   0  -3 48.2889 44.2286   1
  -7   0   3 337.917 124.268  -2
  -7   0  -3 337.917 124.268   1
  -7   0  -4 629.959 51.3819   1
  -7   0  -5 2363.13 94.7103   1
  -7   0   5 3615.41 198.939  -2
  -7   0  -5 3615.41 198.939   1
  -7   0  -6 37.5888 39.5385   1
  -7   0   6 78.6409 122.266  -2
  -7   0  -6 78.6409 122.266   1
  -7   0  -7 4932.81 129.966   1
  -7   0   7 9824.41 296.616  -2
  -7   0  -7 9824.41 296.616   1
  -7   0   8 429.575 58.3112  -2
  -7   0  -8 429.575 58.3112   1
  -7   0   9 5409.16 121.773  -2
  -7   0  -9 5409.16 121.773   1
  -7   0  10 743.203 69.8883  -2
  -7   0 -10 743.203 69.8883   1
  -7   0  11 736.300 148.253  -2
  -7   0 -11 736.300 148.253   1
  -7   1  20 373.473 211.473   1
  -7  -1 -19 830.899 264.370  -2
  -7   1  19 830.899 264.370   1
  -7  -1 -18 1408.32 152.002  -2
  -7   1  18 1408.32 152.002   1
  -7  -1 -17 254.705 121.350  -2
  -7   1  17 254.705 121.350   1
  -7  -1 -16 1223.93 240.850  -2
  -7   1  16 1223.93 240.850   1
  -7   1  15 36.7396 49.4269   1
  -7  -1 -15 652.566 205.462  -2
  -7   1  15 652.566 205.462   1
  -7   1  14 85.5266 49.7190   1
  -7  -1 -14 178.946 178.035  -2
  -7   1  14 178.946 178.035   1
  -7   1  13 43.7257 48.1626   1
  -7  -1 -13 678.454 161.797  -2
  -7   1  13 678.454 161.797   1
  -7   1  12 1097.15 81.2610   1
  -7  -1 -12 1911.69 215.401  -2
  -7   1  12 1911.69 215.401   1
  -7   1  11 62.4618 49.8935   1
  -7  -1 -11 129.937 180.522  -2
  -7   1  11 129.937 180.522   1
  -7   1  10 1754.68 81.3977   1
  -7   1   9 88.8019 44.5473   1
  -7   1   8 74.0528 32.5540   1
  -7   1   7 13.8404 32.7333   1
  -7   1   6 1719.24 62.8063   1
  -7   1   5 193.497 40.2494   1
  -7   1   4 2453.94 71.7331   1
  -7   1   3 99.9280 35.8297   1
  -7   1   2 2787.26 102.919   1
  -7   1   1 475.694 66.5347   1
   7   1   0 296.547 46.9905   1
  -7   1  -1 721.347 56.3232   1
  -7   1  -2 4587.17 102.700   1
   7   1   3 37.0198 26.0948   1
  -7   1  -4 2289.30 92.7815   1
  -7  -1   4 5285.39 215.848  -2
  -7   1  -4 5285.39 215.848   1
  -7   1  -5 445.534 62.6289   1
  -7  -1   5 865.996 111.564  -2
  -7   1  -5 865.996 111.564   1
   7  -1  -6 1758.84 77.3536  -2
   7   1   6 1758.84 77.3536   1
  -7   1  -7 854.250 74.4796   1
   7  -1  -7 1214.32 127.366  -2
   7   1   7 1214.32 127.366   1
  -7  -1   8 1429.70 82.2507  -2
  -7   1  -8 1429.70 82.2507   1
  -7  -1   9 515.802 69.9284  -2
  -7   1  -9 515.802 69.9284   1
  -7  -1  10 3796.66 118.865  -2
  -7   1 -10 3796.66 118.865   1
  -7  -1  11 244.621 70.2336  -2
  -7   1 -11 244.621 70.2336   1
  -7  -1  12 1632.02 96.9878  -2
  -7   1 -12 1632.02 96.9878   1
  -7  -1  13 660.763 80.7279  -2
  -7   1 -13 660.763 80.7279   1
   7   1  14 149.469 171.193   1
  -7  -1  14 44.6488 86.3988  -2
  -7   1 -14 44.6488 86.3988   1
   7   1  15 1327.22 216.006   1
   7  -2  18 575.167 161.276  -2
   7   2 -19 575.167 161.276   1
  -7  -2 -19 284.890 271.340  -2
  -7   2  19 284.890 271.340   1
   7   2 -18 107.448 104.381   1
  -7  -2 -18 130.271 258.830  -2
  -7   2  18 130.271 258.830   1
   7   2 -17 356.881 113.165   1
  -7  -2 -17 535.022 222.891  -2
  -7   2  17 535.022 222.891   1
  -7   2  16 90.6831 64.0541   1
   7  -2  16 688.113 124.233  -2
   7   2 -16 688.113 124.233   1
  -7   2  15 1242.55 96.0180   1
   7  -2  15 2259.32 144.510  -2
   7   2 -15 2259.32 144.510   1
  -7   2  14 84.1032 55.1213   1
   7  -2  14 363.959 101.088  -2
   7   2 -14 363.959 101.088   1
  -7   2  13 875.726 81.4949   1
  -7  -2 -13 1532.56 201.850  -2
  -7   2  13 1532.56 201.850   1
  -7   2  12 59.1437 99.1303   1
  -7  -2 -12 316.098 78.1071  -2
  -7   2  12 316.098 78.1071   1
  -7   2  11 87.7103 52.6468   1
  -7  -2 -11 276.002 136.054  -2
  -7   2  11 276.002 136.054   1
  -7   2  10 20.4616 44.0293   1
  -7   2   9 1771.25 73.5609   1
  -7  -2  -9 2251.35 112.250  -2
  -7   2   9 2251.35 112.250   1
  -7   2   8 670.096 43.6359   1
  -7   2   7 3237.07 93.7284   1
  -7  -2  -7 5356.02 158.794  -2
  -7   2   7 5356.02 158.794   1
   7   2  -6 537.801 40.8881   1
  -7   2   5 768.444 44.4996   1
  -7   2   4 166.963 42.4508   1
   7   2  -3 546.706 55.4128   1
   7   2  -2 613.023 59.1693   1
  -7   2   1 5459.57 132.623   1
  -7  -2  -1 8098.76 213.942  -2
  -7   2   1 8098.76 213.942   1
  -7   2   0 742.539 68.1702   1
  -7  -2   0 1221.81 114.691  -2
  -7   2   0 1221.81 114.691   1
  -7   2  -1 4422.04 100.367   1
  -7   2  -2 340.934 48.2013   1
   7   2   3 57.9299 32.6059   1
   7  -2  -3 686.733 94.0129  -2
   7   2   3 686.733 94.0129   1
  -7   2  -4 672.831 47.6133   1
   7  -2  -4 844.636 101.527  -2
   7   2   4 844.636 101.527   1
   7   2   5 1522.15 81.3889   1
  -7  -2   5 2142.46 87.3246  -2
  -7   2  -5 2142.46 87.3246   1
   7  -2  -6 947.055 53.0609  -2
   7   2   6 947.055 53.0609   1
   7  -2  -7 6305.70 98.2994  -2
   7   2   7 6305.70 98.2994   1
   7  -2  -8 1269.53 61.4151  -2
   7   2   8 1269.53 61.4151   1
  -7  -2   9 2374.12 73.3506  -2
  -7   2  -9 2374.12 73.3506   1
  -7  -2  10 343.001 51.6280  -2
  -7   2 -10 343.001 51.6280   1
  -7  -2  11 455.864 71.1270  -2
  -7   2 -11 455.864 71.1270   1
   7  -2 -12 479.418 86.5581  -2
   7   2  12 479.418 86.5581   1
   7  -2 -13 1753.94 117.070  -2
   7   2  13 1753.94 117.070   1
   7   2  14 377.158 175.563   1
  -7  -2  14 333.418 107.055  -2
  -7   2 -14 333.418 107.055   1
  -7  -2  15 2645.56 161.043  -2
  -7   2 -15 2645.56 161.043   1
  -7  -2  16 665.975 121.589  -2
  -7   2 -16 665.975 121.589   1
  -7  -2  17 435.002 126.955  -2
  -7   2 -17 435.002 126.955   1
  -7  -2  18 548.507 122.868  -2
  -7   2 -18 548.507 122.868   1
  -7  -3 -19 300.463 271.858  -2
  -7   3  19 300.463 271.858   1
  -7   3  18 424.302 71.2918   1
  -7  -3 -18 683.181 251.789  -2
  -7   3  18 683.181 251.789   1
  -7   3  17 187.394 58.7126   1
  -7  -3 -17 69.6339 230.796  -2
  -7   3  17 69.6339 230.796   1
   7   3 -16 285.019 52.8955   1
  -7  -3 -16 687.535 208.448  -2
  -7   3  16 687.535 208.448   1
   7   3 -15 24.0546 52.4060   1
  -7  -3 -15 11.8813 194.700  -2
  -7   3  15 11.8813 194.700   1
   7   3 -14 83.1305 88.9663   1
  -7  -3 -14 67.4995 76.9699  -2
  -7   3  14 67.4995 76.9699   1
   7  -3  13 574.785 66.9002  -2
   7   3 -13 574.785 66.9002   1
  -7   3  12 737.058 65.7099   1
  -7  -3 -12 819.228 160.469  -2
  -7   3  12 819.228 160.469   1
  -7   3  11 250.650 51.3875   1
  -7  -3 -11 389.198 130.449  -2
  -7   3  11 389.198 130.449   1
  -7   3  10 1406.89 60.9864   1
  -7  -3 -10 2582.58 126.509  -2
  -7   3  10 2582.58 126.509   1
   7   3  -9 166.294 36.7135   1
  -7  -3  -9 579.331 88.0274  -2
  -7   3   9 579.331 88.0274   1
   7   3  -8 178.487 44.4582   1
  -7  -3  -8 793.917 91.0744  -2
  -7   3   8 793.917 91.0744   1
   7   3  -7 9.75641 57.1992   1
  -7  -3  -7 618.068 83.2826  -2
  -7   3   7 618.068 83.2826   1
  -7   3   6 1065.85 60.8745   1
  -7   3   5 892.123 57.7294   1
  -7   3   4 1881.60 75.0576   1
  -7   3   3 639.011 55.1518   1
  -7   3   2 954.602 68.7234   1
  -7  -3  -2 1994.99 118.875  -2
  -7   3   2 1994.99 118.875   1
  -7   3   1 233.286 77.3620   1
   7  -3   1 547.417 68.8065  -2
   7   3  -1 547.417 68.8065   1
   7   3   0 378.623 58.0680   1
  -7  -3   0 701.266 96.6128  -2
  -7   3   0 701.266 96.6128   1
   7   3   1 404.307 48.0390   1
   7  -3  -2 2435.04 84.1699  -2
   7   3   2 2435.04 84.1699   1
   7   3   3 1046.01 63.7171   1
  -7  -3   3 1364.32 94.3693  -2
  -7   3  -3 1364.32 94.3693   1
   7   3   4 1744.32 74.6924   1
  -7  -3   4 2892.60 122.613  -2
  -7   3  -4 2892.60 122.613   1
  -7  -3   5 1169.08 59.9009  -2
  -7   3  -5 1169.08 59.9009   1
  -7  -3   6 1505.16 61.9125  -2
  -7   3  -6 1505.16 61.9125   1
   7  -3  -7 853.966 55.9163  -2
   7   3   7 853.966 55.9163   1
   7  -3  -8 938.735 58.3997  -2
   7   3   8 938.735 58.3997   1
   7  -3  -9 742.217 56.7673  -2
   7   3   9 742.217 56.7673   1
   7  -3 -10 3009.69 94.3973  -2
   7   3  10 3009.69 94.3973   1
   7  -3 -11 782.299 65.7351  -2
   7   3  11 782.299 65.7351   1
   7  -3 -12 1179.32 78.5560  -2
   7   3  12 1179.32 78.5560   1
   7  -3 -13 726.695 76.1650  -2
   7   3  13 726.695 76.1650   1
  -7  -3  14 330.236 116.597  -2
  -7   3 -14 330.236 116.597   1
  -7  -3  15 432.666 122.820  -2
  -7   3 -15 432.666 122.820   1
  -7  -3  16 1220.94 150.309  -2
  -7   3 -16 1220.94 150.309   1
  -7  -3  17 335.972 148.520  -2
  -7   3 -17 335.972 148.520   1
  -7  -3  18 1031.06 158.066  -2
  -7   3 -18 1031.06 158.066   1
  -7   4  18 68.6469 62.9273   1
  -7  -4 -18 340.802 271.090  -2
  -7   4  18 340.802 271.090   1
  -7   4  17 94.6106 63.3449   1
  -7  -4 -17 570.863 236.330  -2
  -7   4  17 570.863 236.330   1
   7   4 -16 253.698 63.2383   1
  -7  -4 -16 369.194 213.753  -2
  -7   4  16 369.194 213.753   1
   7   4 -15 475.511 110.527   1
  -7  -4 -15 841.924 95.0662  -2
  -7   4  15 841.924 95.0662   1
   7   4 -14 591.982 113.802   1
  -7  -4 -14 1092.58 98.2420  -2
  -7   4  14 1092.58 98.2420   1
   7   4 -13 179.575 88.7937   1
  -7  -4 -13 437.874 83.7161  -2
  -7   4  13 437.874 83.7161   1
   7   4 -12 236.810 89.4632   1
  -7  -4 -12 618.004 92.4627  -2
  -7   4  12 618.004 92.4627   1
   7   4 -11 23.5432 43.6334   1
  -7  -4 -11 261.161 87.6300  -2
  -7   4  11 261.161 87.6300   1
   7   4 -10 135.915 42.5496   1
  -7  -4 -10 198.392 79.8792  -2
  -7   4  10 198.392 79.8792   1
   7   4  -9 665.792 55.1202   1
  -7  -4  -9 1244.08 104.164  -2
  -7   4   9 1244.08 104.164   1
   7   4  -8 850.080 60.7268   1
  -7  -4  -8 1660.09 114.806  -2
  -7   4   8 1660.09 114.806   1
   7   4  -7 1233.70 64.8964   1
  -7  -4  -7 2639.21 130.885  -2
  -7   4   7 2639.21 130.885   1
   7   4  -6 584.637 76.6382   1
  -7  -4  -6 1321.09 102.349  -2
  -7   4   6 1321.09 102.349   1
  -7   4   5 483.822 50.6370   1
   7   4  -4 53.9157 58.3452   1
  -7  -4  -4 365.170 75.1643  -2
  -7   4   4 365.170 75.1643   1
   7  -4   3 272.983 57.2519  -2
   7   4  -3 272.983 57.2519   1
   7   4  -2 1153.34 94.0027   1
  -7  -4  -2 1570.64 84.8627  -2
  -7   4   2 1570.64 84.8627   1
  -7   4   1 1988.89 89.6939   1
  -7  -4  -1 2568.50 128.743  -2
  -7   4   1 2568.50 128.743   1
   7   4   0 1427.77 82.9778   1
  -7  -4   0 2103.62 123.988  -2
  -7   4   0 2103.62 123.988   1
  -7   4  -1 1412.92 121.455   1
   7  -4  -1 2458.35 99.9245  -2
   7   4   1 2458.35 99.9245   1
  -7   4  -2 708.453 96.9912   1
   7  -4  -2 1233.57 83.2862  -2
   7   4   2 1233.57 83.2862   1
  -7   4  -3 186.880 48.3891   1
   7  -4  -3 243.293 67.1577  -2
   7   4   3 243.293 67.1577   1
   7   4   4 359.113 72.0764   1
   7  -4  -4 346.551 59.1377  -2
   7   4   4 346.551 59.1377   1
   7  -4  -5 1024.58 56.7405  -2
   7   4   5 1024.58 56.7405   1
   7  -4  -6 1522.33 64.2661  -2
   7   4   6 1522.33 64.2661   1
   7  -4  -7 2556.38 74.1573  -2
   7   4   7 2556.38 74.1573   1
   7  -4  -8 1634.67 76.5745  -2
   7   4   8 1634.67 76.5745   1
   7  -4  -9 1167.75 70.6438  -2
   7   4   9 1167.75 70.6438   1
   7  -4 -10 345.591 59.8177  -2
   7   4  10 345.591 59.8177   1
   7  -4 -11 316.899 63.2383  -2
   7   4  11 316.899 63.2383   1
   7  -4 -12 817.408 76.3638  -2
   7   4  12 817.408 76.3638   1
  -7  -4  13 840.175 90.0349  -2
  -7   4 -13 840.175 90.0349   1
  -7  -4  14 1307.90 102.987  -2
  -7   4 -14 1307.90 102.987   1
  -7  -4  15 1086.27 104.800  -2
  -7   4 -15 1086.27 104.800   1
  -7  -4  16 627.661 146.759  -2
  -7   4 -16 627.661 146.759   1
  -7  -4  17 157.714 140.453  -2
  -7   4 -17 157.714 140.453   1
   7   5 -17 228.438 128.276   1
   7   5 -16 147.672 120.824   1
  -7  -5 -16 378.332 115.335  -2
  -7   5  16 378.332 115.335   1
   7   5 -15-43.4623 107.105   1
  -7  -5 -15 179.521 101.181  -2
  -7   5  15 179.521 101.181   1
   7   5 -14-92.7546 106.398   1
  -7  -5 -14 176.767 98.8899  -2
  -7   5  14 176.767 98.8899   1
   7   5 -13 109.411 97.9219   1
  -7  -5 -13 477.170 105.790  -2
  -7   5  13 477.170 105.790   1
  -7  -5 -12 426.421 101.504  -2
  -7   5  12 426.421 101.504   1
   7   5 -11 854.540 79.8884   1
  -7  -5 -11 1349.57 118.348  -2
  -7   5  11 1349.57 118.348   1
   7   5 -10 435.052 77.0584   1
  -7  -5 -10 928.216 107.078  -2
  -7   5  10 928.216 107.078   1
   7   5  -9 321.123 70.8138   1
  -7  -5  -9 753.670 99.4413  -2
  -7   5   9 753.670 99.4413   1
   7   5  -8 64.7498 64.1942   1
  -7  -5  -8 303.895 84.4370  -2
  -7   5   8 303.895 84.4370   1
   7   5  -7 48.9040 55.8531   1
  -7  -5  -7 281.006 83.2936  -2
  -7   5   7 281.006 83.2936   1
   7   5  -6 213.238 65.1888   1
  -7  -5  -6 519.481 84.9072  -2
  -7   5   6 519.481 84.9072   1
   7  -5   5 1442.78 80.1282  -2
   7   5  -5 1442.78 80.1282   1
   7   5  -4 918.636 93.6500   1
  -7  -5  -4 1478.92 114.616  -2
  -7   5   4 1478.92 114.616   1
   7   5  -3 1436.25 106.900   1
  -7  -5  -3 2325.65 123.597  -2
  -7   5   3 2325.65 123.597   1
   7   5  -2 762.557 94.0673   1
  -7  -5  -2 1542.31 86.8760  -2
  -7   5   2 1542.31 86.8760   1
   7  -5   1 616.991 60.8332  -2
   7   5  -1 616.991 60.8332   1
   7  -5   0 405.827 54.6574  -2
   7   5   0 405.827 54.6574   1
  -7   5  -1 802.635 104.952   1
   7  -5  -1 770.097 69.6167  -2
   7   5   1 770.097 69.6167   1
   7  -5  -2 1598.86 73.1913  -2
   7   5   2 1598.86 73.1913   1
  -7   5  -3 1363.28 123.057   1
   7  -5  -3 2305.98 80.2511  -2
   7   5   3 2305.98 80.2511   1
   7  -5  -4 1519.80 63.5014  -2
   7   5   4 1519.80 63.5014   1
   7   5   5 618.719 86.6375   1
   7  -5  -5 1274.46 68.5644  -2
   7   5   5 1274.46 68.5644   1
   7  -5  -6 470.921 61.1496  -2
   7   5   6 470.921 61.1496   1
   7  -5  -7 324.725 63.4878  -2
   7   5   7 324.725 63.4878   1
   7  -5  -8 420.825 65.8932  -2
   7   5   8 420.825 65.8932   1
   7  -5  -9 831.284 73.0233  -2
   7   5   9 831.284 73.0233   1
   7  -5 -10 1038.22 76.5525  -2
   7   5  10 1038.22 76.5525   1
   7  -5 -11 1482.38 82.1145  -2
   7   5  11 1482.38 82.1145   1
   7  -5 -12 519.645 75.5627  -2
   7   5  12 519.645 75.5627   1
  -7  -5  13 461.162 90.6966  -2
  -7   5 -13 461.162 90.6966   1
  -7  -5  14 286.142 96.5008  -2
  -7   5 -14 286.142 96.5008   1
  -7  -5  15 251.338 95.2797  -2
  -7   5 -15 251.338 95.2797   1
  -7  -5  16 701.572 108.550  -2
  -7   5 -16 701.572 108.550   1
   7  -5 -17 739.776 153.299  -2
   7   5  17 739.776 153.299   1
  -7  -6 -14 754.451 126.663  -2
  -7   6  14 754.451 126.663   1
  -7  -6 -13 288.122 112.323  -2
  -7   6  13 288.122 112.323   1
   7   6 -12 62.5575 64.6864   1
  -7  -6 -12 517.822 109.400  -2
  -7   6  12 517.822 109.400   1
   7   6 -11 29.6241 62.5199   1
  -7  -6 -11 214.301 97.9434  -2
  -7   6  11 214.301 97.9434   1
   7   6 -10 405.798 78.4514   1
  -7  -6 -10 330.684 101.692  -2
  -7   6  10 330.684 101.692   1
   7   6  -9 134.906 72.3320   1
  -7  -6  -9 207.746 91.6364  -2
  -7   6   9 207.746 91.6364   1
   7   6  -8 924.714 95.8891   1
  -7  -6  -8 1659.84 129.072  -2
  -7   6   8 1659.84 129.072   1
   7   6  -7 293.921 76.3631   1
  -7  -6  -7 621.810 98.5992  -2
  -7   6   7 621.810 98.5992   1
   7   6  -6 800.109 94.5722   1
  -7  -6  -6 1699.96 126.389  -2
  -7   6   6 1699.96 126.389   1
   7   6  -5-10.4963 65.3152   1
  -7  -6  -5 110.455 84.4122  -2
  -7   6   5 110.455 84.4122   1
   7   6  -4 37.7713 67.2151   1
  -7  -6  -4 397.881 91.9627  -2
  -7   6   4 397.881 91.9627   1
  -7   6   3 197.218 91.8905   1
   7  -6   3 291.708 68.1497  -2
   7   6  -3 291.708 68.1497   1
   7  -6   2 903.536 68.7658  -2
   7   6  -2 903.536 68.7658   1
   7  -6   1 607.034 62.7336  -2
   7   6  -1 607.034 62.7336   1
   7  -6   0 2295.07 86.4405  -2
   7   6   0 2295.07 86.4405   1
   7  -6  -1 550.476 61.2939  -2
   7   6   1 550.476 61.2939   1
   7  -6  -2 722.490 61.4306  -2
   7   6   2 722.490 61.4306   1
   7  -6  -3 252.671 56.5199  -2
   7   6   3 252.671 56.5199   1
   7  -6  -4 578.662 71.1689  -2
   7   6   4 578.662 71.1689   1
   7  -6  -5 153.272 60.5026  -2
   7   6   5 153.272 60.5026   1
   7  -6  -6 2164.29 93.7026  -2
   7   6   6 2164.29 93.7026   1
   7  -6  -7 722.557 74.3667  -2
   7   6   7 722.557 74.3667   1
   7  -6  -8 1762.40 89.6667  -2
   7   6   8 1762.40 89.6667   1
   7  -6  -9 306.849 70.7860  -2
   7   6   9 306.849 70.7860   1
   7  -6 -10 359.551 71.8953  -2
   7   6  10 359.551 71.8953   1
   7  -6 -11 243.454 71.8465  -2
   7   6  11 243.454 71.8465   1
  -7  -6  12 450.158 97.1362  -2
  -7   6 -12 450.158 97.1362   1
  -7  -6  13 302.764 104.704  -2
  -7   6 -13 302.764 104.704   1
  -7  -6  14 1087.31 123.801  -2
  -7   6 -14 1087.31 123.801   1
   7  -6 -15 404.221 140.436  -2
   7   6  15 404.221 140.436   1
   7   7 -12 91.0753 79.8428   1
  -7  -7 -12 386.659 123.320  -2
  -7   7  12 386.659 123.320   1
   7   7 -11 1011.36 115.821   1
  -7  -7 -11 1765.22 150.780  -2
  -7   7  11 1765.22 150.780   1
   7   7 -10 222.496 79.1864   1
  -7  -7 -10 363.181 103.050  -2
  -7   7  10 363.181 103.050   1
   7   7  -9 423.867 83.5161   1
  -7  -7  -9 1079.91 125.498  -2
  -7   7   9 1079.91 125.498   1
   7   7  -8 15.2153 74.0717   1
  -7  -7  -8 170.348 100.999  -2
  -7   7   8 170.348 100.999   1
   7   7  -7 90.0324 75.7389   1
  -7  -7  -7 108.860 100.638  -2
  -7   7   7 108.860 100.638   1
   7   7  -6 97.3648 99.1224   1
  -7  -7  -6 267.557 102.901  -2
  -7   7   6 267.557 102.901   1
   7  -7   4 1115.68 124.493  -2
   7   7  -5 1115.68 124.493   1
  -7  -7  -5 1567.87 131.757  -2
  -7   7   5 1567.87 131.757   1
   7   7  -4 137.078 77.6870   1
  -7  -7  -4 326.621 96.1839  -2
  -7   7   4 326.621 96.1839   1
   7  -7   2 1293.82 128.783  -2
   7   7  -3 1293.82 128.783   1
  -7  -7  -3 2231.37 138.557  -2
  -7   7   3 2231.37 138.557   1
  -7   7   2 356.012 104.542   1
   7  -7   1 455.953 110.020  -2
   7   7  -2 455.953 110.020   1
  -7  -7  -2 401.396 98.8246  -2
  -7   7   2 401.396 98.8246   1
   7   7  -1 103.670 64.6301   1
  -7  -7  -1 363.113 74.0834  -2
  -7   7   1 363.113 74.0834   1
  -7  -7   0 211.675 59.8190  -2
  -7   7   0 211.675 59.8190   1
  -7  -7   1 458.126 64.7502  -2
  -7   7  -1 458.126 64.7502   1
   7  -7  -2 282.031 91.8885  -2
   7   7   2 282.031 91.8885   1
   7  -7  -3 2288.28 124.963  -2
   7   7   3 2288.28 124.963   1
   7  -7  -4 426.525 76.1269  -2
   7   7   4 426.525 76.1269   1
   7  -7  -5 1935.45 100.021  -2
   7   7   5 1935.45 100.021   1
   7  -7  -6 271.657 75.6726  -2
   7   7   6 271.657 75.6726   1
   7  -7  -7 52.5939 71.1532  -2
   7   7   7 52.5939 71.1532   1
   7  -7  -8 202.379 77.3203  -2
   7   7   8 202.379 77.3203   1
   7  -7  -9 936.110 84.4434  -2
   7   7   9 936.110 84.4434   1
   7  -7 -10 385.101 85.1868  -2
   7   7  10 385.101 85.1868   1
  -7  -7  11 1582.86 134.757  -2
  -7   7 -11 1582.86 134.757   1
   7  -7 -12 216.920 144.772  -2
   7   7  12 216.920 144.772   1
   7  -8   9 146.067 112.658  -2
   7   8 -10 146.067 112.658   1
   7   8  -9 97.4580 81.6266   1
  -7  -8  -9 410.624 118.568  -2
  -7   8   9 410.624 118.568   1
   7   8  -8 702.403 103.492   1
  -7  -8  -8 760.688 122.708  -2
  -7   8   8 760.688 122.708   1
   7  -8   6 675.321 124.716  -2
   7   8  -7 675.321 124.716   1
  -7  -8  -7 202.180 109.256  -2
  -7   8   7 202.180 109.256   1
   7   8  -6 598.478 100.291   1
  -7  -8  -6 1299.87 137.998  -2
  -7   8   6 1299.87 137.998   1
   7  -8   4 148.604 112.248  -2
   7   8  -5 148.604 112.248   1
  -7  -8  -5 175.458 96.3226  -2
  -7   8   5 175.458 96.3226   1
   7  -8   3 43.1564 109.045  -2
   7   8  -4 43.1564 109.045   1
  -7  -8  -4 82.6972 99.0908  -2
  -7   8   4 82.6972 99.0908   1
   7  -8   2 462.810 121.482  -2
   7   8  -3 462.810 121.482   1
  -7  -8  -3 161.644 89.7473  -2
  -7   8   3 161.644 89.7473   1
   7  -8   1 917.531 133.717  -2
   7   8  -2 917.531 133.717   1
  -7  -8  -2 1140.27 96.1571  -2
  -7   8   2 1140.27 96.1571   1
   7  -8   0 983.422 131.595  -2
   7   8  -1 983.422 131.595   1
  -7  -8  -1 163.224 75.2900  -2
  -7   8   1 163.224 75.2900   1
   7  -8  -1 945.977 130.071  -2
   7   8   0 945.977 130.071   1
  -7  -8   0 2328.00 205.439  -2
  -7   8   0 2328.00 205.439   1
   7  -8  -2 739.080 129.405  -2
   7   8   1 739.080 129.405   1
  -7  -8   1 328.336 149.703  -2
  -7   8  -1 328.336 149.703   1
   7  -8  -3 290.010 117.230  -2
   7   8   2 290.010 117.230   1
  -7  -8   2 848.104 177.467  -2
  -7   8  -2 848.104 177.467   1
   7   8   3 143.786 77.9281   1
  -7  -8   3 79.0491 148.727  -2
  -7   8  -3 79.0491 148.727   1
   7  -8  -4 72.2083 94.8316  -2
   7   8   4 72.2083 94.8316   1
   7  -8  -5 137.483 79.1703  -2
   7   8   5 137.483 79.1703   1
   7  -8  -6 1385.54 98.0777  -2
   7   8   6 1385.54 98.0777   1
   7  -8  -7 60.4941 82.7391  -2
   7   8   7 60.4941 82.7391   1
   7  -8  -8 657.810 95.7022  -2
   7   8   8 657.810 95.7022   1
   7  -8  -9 163.724 100.521  -2
   7   8   9 163.724 100.521   1
  -7  -9  -6 177.862 120.040  -2
  -7   9   6 177.862 120.040   1
  -7  -9  -5 969.294 128.454  -2
  -7   9   5 969.294 128.454   1
  -7  -9  -4 186.746 105.790  -2
  -7   9   4 186.746 105.790   1
  -7  -9  -3 1490.72 126.113  -2
  -7   9   3 1490.72 126.113   1
   7  -9   1 388.272 123.552  -2
   7   9  -2 388.272 123.552   1
   7  -9   0 81.3154 120.405  -2
   7   9  -1 81.3154 120.405   1
  -7  -9  -1 231.796 169.170  -2
  -7   9   1 231.796 169.170   1
   7  -9  -1 120.144 124.909  -2
   7   9   0 120.144 124.909   1
  -7  -9   0 64.2924 165.272  -2
  -7   9   0 64.2924 165.272   1
   7  -9  -2 373.882 126.882  -2
   7   9   1 373.882 126.882   1
  -7  -9   1 385.366 170.698  -2
  -7   9  -1 385.366 170.698   1
   7  -9  -3 881.959 137.927  -2
   7   9   2 881.959 137.927   1
  -7  -9   2 49.2860 164.586  -2
  -7   9  -2 49.2860 164.586   1
   7  -9  -4 904.655 144.541  -2
   7   9   3 904.655 144.541   1
  -7  -9   3 2105.32 223.000  -2
  -7   9  -3 2105.32 223.000   1
   7  -9  -5 752.703 140.746  -2
   7   9   4 752.703 140.746   1
  -7  -9   4-16.0165 174.196  -2
  -7   9  -4-16.0165 174.196   1
   7  -9  -6 455.277 146.957  -2
   7   9   5 455.277 146.957   1
   7   9   6 176.567 118.495   1
  -8   6   0 273.557 138.974  -2
  -8  -6   1 273.557 138.974   1
  -8   5  -2 493.028 140.162  -2
  -8  -5   3 493.028 140.162   1
  -8   5  -1 1486.91 163.281  -2
  -8  -5   2 1486.91 163.281   1
  -8   5   0 2129.99 187.868  -2
  -8  -5   1 2129.99 187.868   1
  -8   5   1 2031.54 174.385  -2
  -8  -5   0 2031.54 174.385   1
  -8   4  -4 1905.46 153.835  -2
  -8  -4   5 1905.46 153.835   1
  -8   4  -3 1648.31 153.059  -2
  -8  -4   4 1648.31 153.059   1
  -8   4  -2 3016.98 181.033  -2
  -8  -4   3 3016.98 181.033   1
  -8   4  -1 1071.56 150.146  -2
  -8  -4   2 1071.56 150.146   1
  -8   4   0 1195.85 153.612  -2
  -8  -4   1 1195.85 153.612   1
  -8   4   1 1216.85 155.816  -2
  -8  -4   0 1216.85 155.816   1
  -8   4   2 1112.77 158.886  -2
  -8  -4  -1 1112.77 158.886   1
  -8   3 -17 135.748 290.726  -2
  -8  -3  18 135.748 290.726   1
  -8   3 -16 617.581 277.879  -2
  -8  -3  17 617.581 277.879   1
  -8   3 -15 728.144 267.307  -2
  -8  -3  16 728.144 267.307   1
  -8   3 -14 2041.83 284.041  -2
  -8  -3  15 2041.83 284.041   1
  -8  -3   7 730.041 96.3994   1
  -8   3  -5 2029.28 142.716  -2
  -8  -3   6 2029.28 142.716   1
  -8   3  -4 831.932 126.657  -2
  -8  -3   5 831.932 126.657   1
  -8   3  -3 403.379 124.134  -2
  -8  -3   4 403.379 124.134   1
  -8  -3   3 464.508 105.190   1
  -8  -3   2 2068.77 154.835   1
  -8   3   0 2928.14 189.040  -2
  -8  -3   1 2928.14 189.040   1
  -8   3   1 2918.40 194.980  -2
  -8  -3   0 2918.40 194.980   1
  -8   3   2 3420.38 203.547  -2
  -8  -3  -1 3420.38 203.547   1
  -8   3   3 1538.21 165.277  -2
  -8  -3  -2 1538.21 165.277   1
  -8   2 -17 691.516 275.552  -2
  -8  -2  18 691.516 275.552   1
  -8   2 -16 540.752 265.383  -2
  -8  -2  17 540.752 265.383   1
  -8   2 -15 814.894 270.267  -2
  -8  -2  16 814.894 270.267   1
  -8   2 -14 502.883 233.403  -2
  -8  -2  15 502.883 233.403   1
  -8   2 -13 646.748 238.293  -2
  -8  -2  14 646.748 238.293   1
  -8  -2  13 403.452 185.269   1
  -8  -2   9 733.365 82.7717   1
  -8   2  -7 909.357 99.2216  -2
  -8  -2   8 909.357 99.2216   1
  -8  -2   7 59.2897 70.6214   1
  -8  -2   6 68.9701 78.6661   1
  -8  -2   5 1302.49 116.767   1
  -8   2  -3 3117.76 174.146  -2
  -8  -2   4 3117.76 174.146   1
  -8  -2   3 1464.99 131.491   1
  -8  -2   2 458.944 102.927   1
  -8   2   0 1033.83 149.202  -2
  -8  -2   1 1033.83 149.202   1
  -8  -2   0 1077.93 126.295   1
  -8   2   2 1684.19 162.328  -2
  -8  -2  -1 1684.19 162.328   1
  -8   2   3 1500.57 158.790  -2
  -8  -2  -2 1500.57 158.790   1
  -8   2   4 3721.03 211.652  -2
  -8  -2  -3 3721.03 211.652   1
  -8   2   5 1418.61 163.382  -2
  -8  -2  -4 1418.61 163.382   1
  -8   2   6 1324.86 170.474  -2
  -8  -2  -5 1324.86 170.474   1
  -8   1 -18 608.798 316.383  -2
  -8  -1  19 608.798 316.383   1
  -8   1 -17 287.319 270.795  -2
  -8  -1  18 287.319 270.795   1
  -8   1 -16 474.209 268.750  -2
  -8  -1  17 474.209 268.750   1
  -8   1 -15 425.558 249.318  -2
  -8  -1  16 425.558 249.318   1
  -8   1 -14 1587.58 263.580  -2
  -8  -1  15 1587.58 263.580   1
  -8   1 -13 1663.97 257.166  -2
  -8  -1  14 1663.97 257.166   1
  -8  -1  13 346.935 162.074   1
  -8  -1  12 444.610 162.606   1
  -8  -1  11 863.339 161.668   1
  -8   1 -10 594.421 78.5609  -2
  -8  -1  11 594.421 78.5609   1
  -8  -1  10 451.713 147.817   1
  -8   1  -9 612.676 83.7334  -2
  -8  -1  10 612.676 83.7334   1
  -8  -1   9 297.989 55.2393   1
  -8  -1   8 2284.19 119.104   1
  -8  -1   7 431.438 79.3531   1
  -8  -1   6 1869.75 122.382   1
   8   1   5 2668.73 182.301  -2
   8  -1  -6 2668.73 182.301   1
  -8   1  -4 1441.66 101.250  -2
  -8  -1   5 1441.66 101.250   1
  -8  -1   4 105.792 83.8550   1
   8   1   3 598.409 162.263  -2
   8  -1  -4 598.409 162.263   1
  -8  -1   3 500.314 93.8085   1
  -8  -1   2 1809.96 135.942   1
  -8   1   0 3694.33 195.563  -2
  -8  -1   1 3694.33 195.563   1
  -8  -1   0 3928.73 190.972   1
  -8  -1  -1 297.199 99.0926   1
  -8   1   3 1458.99 161.391  -2
  -8  -1  -2 1458.99 161.391   1
  -8   1   4 536.931 140.692  -2
  -8  -1  -3 536.931 140.692   1
  -8   1   5 1839.75 172.874  -2
  -8  -1  -4 1839.75 172.874   1
  -8   1   6 2043.91 183.065  -2
  -8  -1  -5 2043.91 183.065   1
  -8   1   7 4813.89 236.342  -2
  -8  -1  -6 4813.89 236.342   1
  -8   1   8 2735.35 207.890  -2
  -8  -1  -7 2735.35 207.890   1
  -8   1   9 2690.78 214.001  -2
  -8  -1  -8 2690.78 214.001   1
  -8   1  10 1161.54 172.588  -2
  -8  -1  -9 1161.54 172.588   1
  -8   0 -18 140.306 303.389  -2
  -8   0  19 140.306 303.389   1
  -8   0 -17 827.546 268.949  -2
  -8   0  18 827.546 268.949   1
  -8   0 -16 376.095 253.980  -2
  -8   0  17 376.095 253.980   1
  -8   0 -15 1162.57 270.791  -2
  -8   0  16 1162.57 270.791   1
  -8   0 -14 158.833 216.650  -2
  -8   0  15 158.833 216.650   1
  -8   0 -13 453.168 224.087  -2
  -8   0  14 453.168 224.087   1
  -8   0  13 289.648 58.9507   1
  -8   0  12 263.329 158.333   1
  -8   0 -11 1285.27 94.2655  -2
  -8   0  12 1285.27 94.2655   1
  -8   0  11 1056.51 170.747   1
  -8   0 -10 919.015 92.9382  -2
  -8   0  11 919.015 92.9382   1
  -8   0  10 41.9879 47.9435   1
  -8   0   9 338.703 129.360   1
  -8   0  -8 383.691 80.8533  -2
  -8   0   9 383.691 80.8533   1
  -8   0   8 1907.33 93.7594   1
   8   0  -7 170.654 41.9372   1
   8   0  -6 476.319 52.0900   1
  -8   0   5 3012.62 147.186   1
   8   0   4 2113.85 104.924  -2
   8   0  -5 2113.85 104.924   1
  -8   0  -3 1744.45 105.299  -2
  -8   0   4 1744.45 105.299   1
  -8   0  -2 1787.39 111.963  -2
  -8   0   3 1787.39 111.963   1
  -8   0   2 605.523 97.7435   1
   8   0   1 1189.38 181.649  -2
   8   0  -2 1189.38 181.649   1
   8   0   0 489.004 96.1458  -2
   8   0  -1 489.004 96.1458   1
  -8   0   0 401.955 93.8402   1
   8   0  -1 673.425 193.492  -2
   8   0   0 673.425 193.492   1
  -8   0  -1 606.453 110.311   1
  -8   0  -2 108.860 55.5668   1
  -8   0   3 1576.02 165.315  -2
  -8   0  -2 1576.02 165.315   1
  -8   0   4 2559.38 95.7633  -2
  -8   0  -3 2559.38 95.7633   1
  -8   0   5 1707.93 85.1924  -2
  -8   0  -4 1707.93 85.1924   1
  -8   0   6 1277.39 78.8500  -2
  -8   0  -5 1277.39 78.8500   1
  -8   0   7 385.173 63.3206  -2
  -8   0  -6 385.173 63.3206   1
  -8   0  -7 191.022 52.9642   1
  -8   0   8 2139.07 198.494  -2
  -8   0  -7 2139.07 198.494   1
  -8   0   9 329.251 150.400  -2
  -8   0  -8 329.251 150.400   1
  -8   0  10 2343.59 197.832  -2
  -8   0  -9 2343.59 197.832   1
  -8   0  11 923.547 171.645  -2
  -8   0 -10 923.547 171.645   1
  -8   0  12 2123.57 221.287  -2
  -8   0 -11 2123.57 221.287   1
  -8   0  13 432.899 177.897  -2
  -8   0 -12 432.899 177.897   1
  -8   0  14 522.058 179.423  -2
  -8   0 -13 522.058 179.423   1
  -8   0  15 162.219 177.094  -2
  -8   0 -14 162.219 177.094   1
  -8   0 -15 885.978 171.060   1
  -8  -1 -18 1005.35 277.535  -2
  -8   1  19 1005.35 277.535   1
  -8  -1 -17 325.132 139.680  -2
  -8   1  18 325.132 139.680   1
  -8   1  17 863.921 193.624   1
  -8  -1 -15 970.614 220.498  -2
  -8   1  16 970.614 220.498   1
  -8   1  15 125.341 150.427   1
  -8  -1 -14 1267.08 104.510  -2
  -8   1  15 1267.08 104.510   1
  -8   1  14 1759.02 196.370   1
  -8  -1 -13 1232.93 103.980  -2
  -8   1  14 1232.93 103.980   1
  -8   1  13 299.963 143.689   1
  -8  -1 -12 784.538 90.2738  -2
  -8   1  13 784.538 90.2738   1
  -8   1  12 295.238 61.1493   1
  -8   1  11 712.606 138.772   1
  -8  -1 -10 484.808 79.8634  -2
  -8   1  11 484.808 79.8634   1
  -8   1  10 307.783 127.861   1
  -8  -1  -9 688.594 86.7264  -2
  -8   1  10 688.594 86.7264   1
  -8   1   9 316.599 55.3989   1
  -8   1   8 2244.92 69.6065   1
  -8   1   7 440.768 51.6137   1
   8   1  -6 1928.47 112.329   1
  -8  -1  -5 1985.34 126.236  -2
  -8   1   6 1985.34 126.236   1
  -8   1   5 1005.57 94.2751   1
   8  -1   4 1576.68 129.954  -2
   8   1  -5 1576.68 129.954   1
   8   1  -4 131.297 54.3750   1
  -8  -1  -2 1195.37 92.0330  -2
  -8   1   3 1195.37 92.0330   1
  -8   1   2 1610.17 123.233   1
   8  -1   1 1882.93 177.741  -2
   8   1  -2 1882.93 177.741   1
  -8   1   1 352.627 90.2847   1
   8  -1   0 3382.70 222.455  -2
   8   1  -1 3382.70 222.455   1
  -8   1   0 3623.14 109.312   1
   8  -1  -1 4006.21 240.460  -2
   8   1   0 4006.21 240.460   1
  -8   1  -1 337.598 58.8132   1
   8  -1  -2 1819.82 217.768  -2
   8   1   1 1819.82 217.768   1
  -8   1  -2 1287.90 94.4033   1
   8  -1  -3 1477.81 124.574  -2
   8   1   2 1477.81 124.574   1
  -8   1  -3 280.410 67.0674   1
   8  -1  -4 470.570 107.347  -2
   8   1   3 470.570 107.347   1
  -8   1  -4 505.765 75.2224   1
   8  -1  -5 1690.64 137.052  -2
   8   1   4 1690.64 137.052   1
  -8  -1   6 2110.30 90.7745  -2
  -8   1  -5 2110.30 90.7745   1
  -8  -1   7 4723.41 117.809  -2
  -8   1  -6 4723.41 117.809   1
  -8  -1   8 2245.98 95.2922  -2
  -8   1  -7 2245.98 95.2922   1
  -8  -1   9 2493.68 99.1578  -2
  -8   1  -8 2493.68 99.1578   1
   8  -1 -10 982.368 78.8907  -2
   8   1   9 982.368 78.8907   1
   8  -1 -11 659.773 72.8871  -2
   8   1  10 659.773 72.8871   1
   8  -1 -12 397.763 71.9109  -2
   8   1  11 397.763 71.9109   1
   8  -1 -13 1798.00 162.335  -2
   8   1  12 1798.00 162.335   1
  -8  -1  14 1771.95 178.012  -2
  -8   1 -13 1771.95 178.012   1
   8  -1 -15 3185.57 338.216  -2
   8   1  14 3185.57 338.216   1
   8  -1 -16 803.853 285.740  -2
   8   1  15 803.853 285.740   1
  -8  -2 -18 287.478 282.572  -2
  -8   2  19 287.478 282.572   1
   8  -2  17 918.936 146.772  -2
   8   2 -18 918.936 146.772   1
  -8   2  17 52.1497 183.406   1
   8  -2  16 541.219 138.985  -2
   8   2 -17 541.219 138.985   1
  -8   2  16 486.215 171.659   1
   8  -2  15 650.747 78.3735  -2
   8   2 -16 650.747 78.3735   1
  -8   2  15 388.388 150.631   1
   8  -2  14 205.572 69.2975  -2
   8   2 -15 205.572 69.2975   1
  -8   2  14 452.435 142.281   1
  -8  -2 -13 611.232 88.4061  -2
  -8   2  14 611.232 88.4061   1
  -8   2  13 297.569 59.0991   1
  -8  -2 -11 862.132 98.8440  -2
  -8   2  12 862.132 98.8440   1
  -8  -2 -10 1006.25 103.278  -2
  -8   2  11 1006.25 103.278   1
  -8  -2  -9 986.241 95.7037  -2
  -8   2  10 986.241 95.7037   1
  -8   2   9 733.246 52.4975   1
  -8   2   8 763.371 54.7192   1
   8   2  -7 71.3014 62.3024   1
  -8  -2  -6 170.550 77.7306  -2
  -8   2   7 170.550 77.7306   1
   8   2  -6 58.6758 61.1857   1
  -8  -2  -5 767.602 96.7577  -2
  -8   2   6 767.602 96.7577   1
  -8   2   5 1280.49 100.885   1
   8  -2   4 1357.73 125.595  -2
   8   2  -5 1357.73 125.595   1
  -8   2   4 499.844 58.8916   1
  -8   2   3 1321.75 79.4379   1
  -8   2   2 361.067 76.3800   1
   8  -2   1 1397.88 136.771  -2
   8   2  -2 1397.88 136.771   1
  -8   2   1 235.975 54.9077   1
   8  -2   0 676.514 138.428  -2
   8   2  -1 676.514 138.428   1
  -8   2   0 877.698 95.1433   1
  -8  -2   1 787.788 90.8619  -2
  -8   2   0 787.788 90.8619   1
  -8   2  -1 1295.97 106.155   1
  -8  -2   2 1179.04 103.879  -2
  -8   2  -1 1179.04 103.879   1
  -8  -2   3 1302.54 80.9420  -2
  -8   2  -2 1302.54 80.9420   1
  -8   2  -3 3292.98 144.733   1
   8  -2  -4 3639.34 149.803  -2
   8   2   3 3639.34 149.803   1
  -8   2  -4 30.0862 72.8836   1
   8  -2  -5 1243.85 122.402  -2
   8   2   4 1243.85 122.402   1
   8  -2  -6 1263.58 83.0818  -2
   8   2   5 1263.58 83.0818   1
   8  -2  -7 97.3719 63.1863  -2
   8   2   6 97.3719 63.1863   1
   8  -2  -8 1041.98 82.4334  -2
   8   2   7 1041.98 82.4334   1
   8  -2  -9 745.311 78.1727  -2
   8   2   8 745.311 78.1727   1
   8  -2 -10 1521.94 93.3379  -2
   8   2   9 1521.94 93.3379   1
  -8  -2  11 1225.69 89.0594  -2
  -8   2 -10 1225.69 89.0594   1
  -8  -2  12 1402.75 95.2472  -2
  -8   2 -11 1402.75 95.2472   1
   8  -2 -13 442.392 95.9512  -2
   8   2  12 442.392 95.9512   1
   8  -2 -14 698.703 101.256  -2
   8   2  13 698.703 101.256   1
   8  -2 -15 265.889 97.7195  -2
   8   2  14 265.889 97.7195   1
   8   2  15 794.992 206.538   1
  -8  -2  16 1037.52 135.575  -2
  -8   2 -15 1037.52 135.575   1
  -8   3  18 83.8293 76.7903   1
   8  -3  17 203.144 174.582  -2
   8   3 -18 203.144 174.582   1
   8  -3  16 252.009 81.5301  -2
   8   3 -17 252.009 81.5301   1
   8  -3  15 427.520 84.0202  -2
   8   3 -16 427.520 84.0202   1
   8  -3  14 1312.24 93.7124  -2
   8   3 -15 1312.24 93.7124   1
  -8   3  14 531.465 79.9402   1
   8  -3  13 998.074 143.041  -2
   8   3 -14 998.074 143.041   1
  -8  -3 -12 1059.19 86.3883  -2
  -8   3  13 1059.19 86.3883   1
  -8  -3 -11 544.926 75.9193  -2
  -8   3  12 544.926 75.9193   1
   8   3 -11 475.324 97.8245   1
  -8  -3 -10 356.588 89.3369  -2
  -8   3  11 356.588 89.3369   1
  -8   3  10 333.004 52.1709   1
   8  -3   8 975.962 68.7622  -2
   8   3  -9 975.962 68.7622   1
   8  -3   7 1842.99 81.6480  -2
   8   3  -8 1842.99 81.6480   1
   8   3  -7 647.503 77.6197   1
  -8  -3  -6 1630.74 113.102  -2
  -8   3   7 1630.74 113.102   1
  -8   3   6 1157.52 94.9643   1
   8  -3   5 1929.21 125.489  -2
   8   3  -6 1929.21 125.489   1
   8  -3   4 504.651 66.1596  -2
   8   3  -5 504.651 66.1596   1
   8  -3   3 359.247 63.6310  -2
   8   3  -4 359.247 63.6310   1
   8  -3   2 807.978 74.2374  -2
   8   3  -3 807.978 74.2374   1
   8  -3   1 2653.75 106.011  -2
   8   3  -2 2653.75 106.011   1
   8  -3   0 2275.37 83.4305  -2
   8   3  -1 2275.37 83.4305   1
  -8   3   0 2449.81 149.620   1
   8  -3  -1 2421.10 109.490  -2
   8   3   0 2421.10 109.490   1
  -8   3  -1 1782.66 127.456   1
   8  -3  -2 2498.93 113.749  -2
   8   3   1 2498.93 113.749   1
  -8   3  -2 940.934 104.012   1
   8  -3  -3 995.648 95.0657  -2
   8   3   2 995.648 95.0657   1
  -8  -3   4 359.437 66.5233  -2
  -8   3  -3 359.437 66.5233   1
  -8  -3   5 406.655 52.0358  -2
  -8   3  -4 406.655 52.0358   1
  -8  -3   6 1870.80 70.7207  -2
  -8   3  -5 1870.80 70.7207   1
  -8  -3   7 1858.33 93.5638  -2
  -8   3  -6 1858.33 93.5638   1
   8  -3  -8 1914.34 96.1971  -2
   8   3   7 1914.34 96.1971   1
  -8  -3   9 1206.52 88.6781  -2
  -8   3  -8 1206.52 88.6781   1
   8  -3 -10 335.800 78.1054  -2
   8   3   9 335.800 78.1054   1
   8  -3 -11 426.583 92.2559  -2
   8   3  10 426.583 92.2559   1
   8  -3 -12 344.548 98.0632  -2
   8   3  11 344.548 98.0632   1
   8  -3 -13 1139.77 120.993  -2
   8   3  12 1139.77 120.993   1
   8  -3 -14 835.325 115.595  -2
   8   3  13 835.325 115.595   1
   8   3  14 1810.23 196.261   1
  -8  -3  15 1830.48 157.558  -2
  -8   3 -14 1830.48 157.558   1
  -8  -3  16 653.016 141.506  -2
  -8   3 -15 653.016 141.506   1
  -8  -3  17 525.350 148.118  -2
  -8   3 -16 525.350 148.118   1
  -8  -3  18 97.9065 143.556  -2
  -8   3 -17 97.9065 143.556   1
  -8   3 -18 52.9278 116.341   1
   8  -4  16 635.551 96.7584  -2
   8   4 -17 635.551 96.7584   1
   8  -4  15 353.648 87.1169  -2
   8   4 -16 353.648 87.1169   1
   8  -4  14 250.511 82.5102  -2
   8   4 -15 250.511 82.5102   1
   8   4 -14 112.513 106.404   1
  -8  -4 -13 226.055 94.4275  -2
  -8   4  14 226.055 94.4275   1
   8   4 -13 340.841 98.9706   1
  -8  -4 -12 334.249 94.4616  -2
  -8   4  13 334.249 94.4616   1
   8   4 -12 114.077 89.9332   1
  -8  -4 -11 1034.00 112.871  -2
  -8   4  12 1034.00 112.871   1
   8   4 -11 289.534 83.5320   1
  -8  -4 -10 657.075 100.059  -2
  -8   4  11 657.075 100.059   1
   8  -4   9 1409.33 79.5493  -2
   8   4 -10 1409.33 79.5493   1
   8   4  -9 426.152 69.4230   1
  -8  -4  -8 658.921 101.485  -2
  -8   4   9 658.921 101.485   1
   8  -4   7 271.746 60.3438  -2
   8   4  -8 271.746 60.3438   1
  -8   4   7 253.489 70.8197   1
   8  -4   6 324.878 90.9831  -2
   8   4  -7 324.878 90.9831   1
   8  -4   5 804.575 69.6267  -2
   8   4  -6 804.575 69.6267   1
   8  -4   4 1586.43 83.2812  -2
   8   4  -5 1586.43 83.2812   1
   8  -4   3 1299.74 78.8293  -2
   8   4  -4 1299.74 78.8293   1
   8  -4   2 2269.53 94.3598  -2
   8   4  -3 2269.53 94.3598   1
  -8   4   2 373.294 102.261   1
   8  -4   1 712.945 74.4325  -2
   8   4  -2 712.945 74.4325   1
   8  -4   0 925.638 67.6386  -2
   8   4  -1 925.638 67.6386   1
   8  -4  -1 866.789 67.4825  -2
   8   4   0 866.789 67.4825   1
  -8   4  -1 770.405 102.393   1
   8  -4  -2 811.883 84.0236  -2
   8   4   1 811.883 84.0236   1
  -8  -4   3 2092.02 86.1429  -2
  -8   4  -2 2092.02 86.1429   1
  -8   4  -3 1255.49 114.999   1
   8  -4  -4 1288.40 94.5819  -2
   8   4   3 1288.40 94.5819   1
   8  -4  -5 1729.87 70.2109  -2
   8   4   4 1729.87 70.2109   1
   8  -4  -6 728.585 59.1789  -2
   8   4   5 728.585 59.1789   1
   8  -4  -7 307.629 51.8070  -2
   8   4   6 307.629 51.8070   1
   8  -4  -8 241.317 53.9212  -2
   8   4   7 241.317 53.9212   1
  -8   4  -8 259.093 87.2143   1
   8  -4  -9 639.546 70.4917  -2
   8   4   8 639.546 70.4917   1
   8  -4 -10 1526.04 83.1582  -2
   8   4   9 1526.04 83.1582   1
   8  -4 -11 676.441 94.0979  -2
   8   4  10 676.441 94.0979   1
   8  -4 -12 1157.90 110.170  -2
   8   4  11 1157.90 110.170   1
   8  -4 -13 423.228 101.975  -2
   8   4  12 423.228 101.975   1
   8   4  13 315.645 135.384   1
  -8  -4  14 450.912 141.977  -2
  -8   4 -13 450.912 141.977   1
  -8  -4  15 181.979 133.749  -2
  -8   4 -14 181.979 133.749   1
  -8  -4  16 434.554 159.789  -2
  -8   4 -15 434.554 159.789   1
  -8  -4  17 774.449 168.332  -2
  -8   4 -16 774.449 168.332   1
  -8  -5 -14 457.298 112.437  -2
  -8   5  15 457.298 112.437   1
  -8  -5 -13 813.420 120.887  -2
  -8   5  14 813.420 120.887   1
  -8  -5 -12 496.591 108.778  -2
  -8   5  13 496.591 108.778   1
  -8  -5 -11 336.496 103.615  -2
  -8   5  12 336.496 103.615   1
   8   5 -11 87.9136 56.9388   1
  -8  -5 -10 262.193 90.5362  -2
  -8   5  11 262.193 90.5362   1
  -8  -5  -9 585.117 70.0616  -2
  -8   5  10 585.117 70.0616   1
  -8  -5  -8 760.969 73.1254  -2
  -8   5   9 760.969 73.1254   1
   8   5  -8 289.413 74.2726   1
  -8  -5  -7 886.026 112.431  -2
  -8   5   8 886.026 112.431   1
  -8   5   7 771.496 93.1630   1
   8  -5   6 1304.33 116.334  -2
   8   5  -7 1304.33 116.334   1
   8   5  -6 593.540 84.4549   1
  -8  -5  -5 981.452 110.254  -2
  -8   5   6 981.452 110.254   1
   8  -5   4 440.887 68.7231  -2
   8   5  -5 440.887 68.7231   1
   8  -5   3 499.481 70.7091  -2
   8   5  -4 499.481 70.7091   1
   8  -5   2 242.197 63.0396  -2
   8   5  -3 242.197 63.0396   1
  -8   5   2 543.108 106.216   1
   8  -5   1 1063.37 82.0186  -2
   8   5  -2 1063.37 82.0186   1
   8  -5   0 1700.60 81.6051  -2
   8   5  -1 1700.60 81.6051   1
  -8   5   0 903.260 118.653   1
   8  -5  -1 1376.19 88.4262  -2
   8   5   0 1376.19 88.4262   1
   8  -5  -2 1141.00 75.5305  -2
   8   5   1 1141.00 75.5305   1
   8  -5  -3 246.264 59.7447  -2
   8   5   2 246.264 59.7447   1
   8  -5  -4 431.820 63.8526  -2
   8   5   3 431.820 63.8526   1
   8  -5  -5 531.732 56.9061  -2
   8   5   4 531.732 56.9061   1
   8  -5  -6 1150.06 66.3487  -2
   8   5   5 1150.06 66.3487   1
  -8   5  -6 626.840 91.8889   1
   8  -5  -7 1589.41 84.2711  -2
   8   5   6 1589.41 84.2711   1
   8  -5  -8 1349.99 85.5130  -2
   8   5   7 1349.99 85.5130   1
   8  -5  -9 842.736 77.2879  -2
   8   5   8 842.736 77.2879   1
   8  -5 -10 597.710 74.9435  -2
   8   5   9 597.710 74.9435   1
   8  -5 -11 204.004 68.2385  -2
   8   5  10 204.004 68.2385   1
   8  -5 -12 336.276 75.0430  -2
   8   5  11 336.276 75.0430   1
   8   5  12 97.7041 82.0601   1
   8  -5 -13 588.971 109.660  -2
   8   5  12 588.971 109.660   1
  -8  -5  14 903.380 155.675  -2
  -8   5 -13 903.380 155.675   1
  -8  -5  15 270.366 154.291  -2
  -8   5 -14 270.366 154.291   1
  -8   5 -15 514.458 120.355   1
  -8  -6 -12 260.927 107.207  -2
  -8   6  13 260.927 107.207   1
  -8  -6 -11 780.059 116.437  -2
  -8   6  12 780.059 116.437   1
   8  -6  10 985.057 84.3170  -2
   8   6 -11 985.057 84.3170   1
   8   6 -10 526.381 83.6752   1
  -8  -6  -9 599.697 110.604  -2
  -8   6  10 599.697 110.604   1
   8  -6   8 694.909 79.9793  -2
   8   6  -9 694.909 79.9793   1
   8  -6   7 298.256 66.5106  -2
   8   6  -8 298.256 66.5106   1
  -8  -6  -6 479.393 78.0653  -2
  -8   6   7 479.393 78.0653   1
  -8  -6  -5 587.134 75.4335  -2
  -8   6   6 587.134 75.4335   1
   8  -6   4 895.354 81.3992  -2
   8   6  -5 895.354 81.3992   1
   8  -6   3 1168.71 88.9291  -2
   8   6  -4 1168.71 88.9291   1
   8  -6   2 1092.19 88.0140  -2
   8   6  -3 1092.19 88.0140   1
   8  -6   1 818.938 72.7326  -2
   8   6  -2 818.938 72.7326   1
   8  -6   0 92.9087 60.8137  -2
   8   6  -1 92.9087 60.8137   1
   8  -6  -1 174.120 61.7662  -2
   8   6   0 174.120 61.7662   1
   8  -6  -2 704.237 68.8385  -2
   8   6   1 704.237 68.8385   1
   8  -6  -3 1454.67 79.9596  -2
   8   6   2 1454.67 79.9596   1
   8  -6  -4 1045.50 75.1751  -2
   8   6   3 1045.50 75.1751   1
  -8   6  -4 769.271 90.5049   1
   8  -6  -5 1168.74 85.5522  -2
   8   6   4 1168.74 85.5522   1
   8  -6  -6 699.339 79.8830  -2
   8   6   5 699.339 79.8830   1
   8  -6  -7 378.995 71.9794  -2
   8   6   6 378.995 71.9794   1
   8  -6  -8 401.518 71.3462  -2
   8   6   7 401.518 71.3462   1
   8  -6  -9 735.007 83.3888  -2
   8   6   8 735.007 83.3888   1
   8  -6 -10 700.596 82.9039  -2
   8   6   9 700.596 82.9039   1
   8  -6 -11 1381.38 97.0161  -2
   8   6  10 1381.38 97.0161   1
   8  -6 -12 676.228 88.6950  -2
   8   6  11 676.228 88.6950   1
  -8  -6  13 491.013 104.285  -2
  -8   6 -12 491.013 104.285   1
   8  -6 -14 61.5633 145.289  -2
   8   6  13 61.5633 145.289   1
   8  -7  11 223.822 113.059  -2
   8   7 -12 223.822 113.059   1
   8  -7  10 214.549 105.957  -2
   8   7 -11 214.549 105.957   1
   8  -7   9 357.734 82.0566  -2
   8   7 -10 357.734 82.0566   1
   8  -7   8 423.352 81.6617  -2
   8   7  -9 423.352 81.6617   1
   8  -7   7 771.846 86.8400  -2
   8   7  -8 771.846 86.8400   1
   8  -7   6 574.199 81.7472  -2
   8   7  -7 574.199 81.7472   1
   8  -7   5 508.760 79.6671  -2
   8   7  -6 508.760 79.6671   1
   8  -7   4 212.663 72.6431  -2
   8   7  -5 212.663 72.6431   1
  -8  -7  -3 367.490 77.4588  -2
  -8   7   4 367.490 77.4588   1
  -8  -7  -2 306.278 74.1346  -2
  -8   7   3 306.278 74.1346   1
  -8  -7  -1 647.842 76.0668  -2
  -8   7   2 647.842 76.0668   1
  -8  -7   0 911.413 78.0603  -2
  -8   7   1 911.413 78.0603   1
   8  -7  -1 670.351 76.5810  -2
   8   7   0 670.351 76.5810   1
   8  -7  -2 748.330 73.6944  -2
   8   7   1 748.330 73.6944   1
   8  -7  -3 331.549 102.680  -2
   8   7   2 331.549 102.680   1
   8  -7  -4 233.113 92.9184  -2
   8   7   3 233.113 92.9184   1
   8  -7  -5 110.359 94.2863  -2
   8   7   4 110.359 94.2863   1
   8  -7  -6 716.246 86.1302  -2
   8   7   5 716.246 86.1302   1
   8  -7  -7 463.992 83.3572  -2
   8   7   6 463.992 83.3572   1
   8  -7  -8 1163.13 100.305  -2
   8   7   7 1163.13 100.305   1
   8  -7  -9 386.958 86.6308  -2
   8   7   8 386.958 86.6308   1
   8  -7 -10 307.320 91.7451  -2
   8   7   9 307.320 91.7451   1
   8  -7 -11-101.560 103.920  -2
   8   7  10-101.560 103.920   1
   8  -7 -12 559.700 155.934  -2
   8   7  11 559.700 155.934   1
  -8  -8  -7 346.705 121.573  -2
  -8   8   8 346.705 121.573   1
   8  -8   6 0.35465 89.8400  -2
   8   8  -7 0.35465 89.8400   1
   8  -8   5 236.076 84.1216  -2
   8   8  -6 236.076 84.1216   1
   8  -8   4 889.004 98.0312  -2
   8   8  -5 889.004 98.0312   1
   8  -8   3 919.609 90.5117  -2
   8   8  -4 919.609 90.5117   1
   8  -8   2 798.861 91.1579  -2
   8   8  -3 798.861 91.1579   1
   8  -8   1 626.464 77.4758  -2
   8   8  -2 626.464 77.4758   1
   8  -8   0 300.375 71.1735  -2
   8   8  -1 300.375 71.1735   1
   8  -8  -1 379.888 102.189  -2
   8   8   0 379.888 102.189   1
   8  -8  -2 674.045 113.033  -2
   8   8   1 674.045 113.033   1
   8  -8  -3 1120.79 118.496  -2
   8   8   2 1120.79 118.496   1
   8  -8  -4 672.251 115.697  -2
   8   8   3 672.251 115.697   1
   8  -8  -5 1017.74 121.373  -2
   8   8   4 1017.74 121.373   1
   8  -8  -6 109.521 106.599  -2
   8   8   5 109.521 106.599   1
   8  -8  -7 55.7202 89.2429  -2
   8   8   6 55.7202 89.2429   1
   8  -8  -8-2.71265 107.599  -2
   8   8   7-2.71265 107.599   1
   8  -8  -9-17.6970 165.233  -2
   8   8   8-17.6970 165.233   1
  -8  -9  -3 363.924 123.552  -2
  -8   9   4 363.924 123.552   1
  -8   9   3 146.241 94.2612   1
  -9   6   0 468.153 179.671  -2
  -9  -6   1 468.153 179.671   1
  -9   6   1 675.048 171.570  -2
  -9  -6   0 675.048 171.570   1
  -9   6   2 780.363 165.748  -2
  -9  -6  -1 780.363 165.748   1
  -9   5  -2 591.188 156.569  -2
  -9  -5   3 591.188 156.569   1
  -9   5  -1 1281.99 174.159  -2
  -9  -5   2 1281.99 174.159   1
  -9   5   0 1113.80 167.690  -2
  -9  -5   1 1113.80 167.690   1
  -9   5   1 1068.05 172.324  -2
  -9  -5   0 1068.05 172.324   1
  -9   5   2 1245.53 181.131  -2
  -9  -5  -1 1245.53 181.131   1
  -9   5   3 991.233 174.211  -2
  -9  -5  -2 991.233 174.211   1
  -9   4 -15 737.141 331.965  -2
  -9  -4  16 737.141 331.965   1
  -9   4  -4 1271.05 159.164  -2
  -9  -4   5 1271.05 159.164   1
  -9   4  -3 2122.14 177.728  -2
  -9  -4   4 2122.14 177.728   1
  -9   4  -2 1713.42 178.400  -2
  -9  -4   3 1713.42 178.400   1
  -9   4  -1 1423.39 165.316  -2
  -9  -4   2 1423.39 165.316   1
  -9   4   0 760.965 152.227  -2
  -9  -4   1 760.965 152.227   1
  -9   4   1 728.762 165.823  -2
  -9  -4   0 728.762 165.823   1
  -9   4   2 1231.44 169.863  -2
  -9  -4  -1 1231.44 169.863   1
  -9   4   3 1726.63 193.178  -2
  -9  -4  -2 1726.63 193.178   1
  -9   4   4 2299.15 205.002  -2
  -9  -4  -3 2299.15 205.002   1
  -9   3 -16 696.452 309.978  -2
  -9  -3  17 696.452 309.978   1
  -9   3 -15 855.195 285.436  -2
  -9  -3  16 855.195 285.436   1
  -9   3 -14 896.477 282.592  -2
  -9  -3  15 896.477 282.592   1
  -9   3  -6 1351.61 139.909  -2
  -9  -3   7 1351.61 139.909   1
  -9   3  -5 763.497 128.355  -2
  -9  -3   6 763.497 128.355   1
  -9   3  -4 1191.65 148.314  -2
  -9  -3   5 1191.65 148.314   1
  -9   3  -3 1043.08 141.624  -2
  -9  -3   4 1043.08 141.624   1
  -9   3  -2 852.239 148.070  -2
  -9  -3   3 852.239 148.070   1
  -9   3  -1 1257.83 165.172  -2
  -9  -3   2 1257.83 165.172   1
  -9   3   0 2473.49 191.946  -2
  -9  -3   1 2473.49 191.946   1
  -9   3   1 2677.47 198.836  -2
  -9  -3   0 2677.47 198.836   1
  -9   3   2 1673.72 182.262  -2
  -9  -3  -1 1673.72 182.262   1
  -9   3   3 850.963 163.721  -2
  -9  -3  -2 850.963 163.721   1
  -9   3   4 819.785 165.831  -2
  -9  -3  -3 819.785 165.831   1
  -9   3   5 1395.73 179.284  -2
  -9  -3  -4 1395.73 179.284   1
  -9   3   6 1109.86 184.425  -2
  -9  -3  -5 1109.86 184.425   1
  -9   2 -17 498.349 317.350  -2
  -9  -2  18 498.349 317.350   1
  -9   2 -16 617.398 278.204  -2
  -9  -2  17 617.398 278.204   1
  -9   2 -15 927.750 269.406  -2
  -9  -2  16 927.750 269.406   1
  -9   2 -14 112.602 253.688  -2
  -9  -2  15 112.602 253.688   1
  -9   2 -13 1275.32 260.460  -2
  -9  -2  14 1275.32 260.460   1
  -9   2 -12 1026.54 252.894  -2
  -9  -2  13 1026.54 252.894   1
  -9   2 -11 2063.50 267.333  -2
  -9  -2  12 2063.50 267.333   1
  -9   2  -8 452.820 100.617  -2
  -9  -2   9 452.820 100.617   1
  -9   2  -7 794.351 110.856  -2
  -9  -2   8 794.351 110.856   1
  -9   2  -6 659.692 110.029  -2
  -9  -2   7 659.692 110.029   1
  -9   2  -5 1821.91 148.025  -2
  -9  -2   6 1821.91 148.025   1
  -9   2  -4 1861.07 154.566  -2
  -9  -2   5 1861.07 154.566   1
  -9   2  -3 2248.89 164.372  -2
  -9  -2   4 2248.89 164.372   1
  -9   2  -2 2213.47 175.502  -2
  -9  -2   3 2213.47 175.502   1
  -9   2  -1 1769.51 168.311  -2
  -9  -2   2 1769.51 168.311   1
  -9   2   0 1116.29 164.417  -2
  -9  -2   1 1116.29 164.417   1
  -9   2   1 1075.02 167.937  -2
  -9  -2   0 1075.02 167.937   1
  -9   2   2 1734.31 179.344  -2
  -9  -2  -1 1734.31 179.344   1
  -9   2   3 2679.74 207.947  -2
  -9  -2  -2 2679.74 207.947   1
  -9   2   4 2250.70 195.994  -2
  -9  -2  -3 2250.70 195.994   1
  -9   2   5 2475.84 215.273  -2
  -9  -2  -4 2475.84 215.273   1
  -9   2   6 2440.32 209.917  -2
  -9  -2  -5 2440.32 209.917   1
  -9   2   7 962.423 173.058  -2
  -9  -2  -6 962.423 173.058   1
  -9   2   8 1300.88 182.293  -2
  -9  -2  -7 1300.88 182.293   1
  -9   2   9 748.620 178.641  -2
  -9  -2  -8 748.620 178.641   1
  -9   2  10 1700.72 211.557  -2
  -9  -2  -9 1700.72 211.557   1
  -9   1 -17-201.544 324.924  -2
  -9  -1  18-201.544 324.924   1
  -9   1 -16 764.463 280.008  -2
  -9  -1  17 764.463 280.008   1
  -9   1 -15 114.625 250.222  -2
  -9  -1  16 114.625 250.222   1
  -9   1 -14 1589.70 258.349  -2
  -9  -1  15 1589.70 258.349   1
  -9   1 -13 1013.32 243.195  -2
  -9  -1  14 1013.32 243.195   1
  -9   1 -12 779.308 225.055  -2
  -9  -1  13 779.308 225.055   1
  -9   1 -11 431.541 205.429  -2
  -9  -1  12 431.541 205.429   1
  -9   1 -10 606.192 86.2902  -2
  -9  -1  11 606.192 86.2902   1
  -9   1  -9 151.978 70.6284  -2
  -9  -1  10 151.978 70.6284   1
  -9   1  -8 1250.39 101.129  -2
  -9  -1   9 1250.39 101.129   1
  -9   1  -7 1120.64 108.145  -2
  -9  -1   8 1120.64 108.145   1
  -9   1  -6 2008.67 134.977  -2
  -9  -1   7 2008.67 134.977   1
  -9   1  -5 1145.88 127.793  -2
  -9  -1   6 1145.88 127.793   1
  -9   1  -4 1371.08 110.269  -2
  -9  -1   5 1371.08 110.269   1
  -9   1  -3 645.676 99.5600  -2
  -9  -1   4 645.676 99.5600   1
   9   1   2 1519.20 126.079  -2
   9  -1  -3 1519.20 126.079   1
  -9   1  -1 1018.22 154.191  -2
  -9  -1   2 1018.22 154.191   1
  -9   1   0 3049.81 190.087  -2
  -9  -1   1 3049.81 190.087   1
  -9   1   1 2328.45 192.035  -2
  -9  -1   0 2328.45 192.035   1
  -9   1   2 1479.19 176.075  -2
  -9  -1  -1 1479.19 176.075   1
  -9   1   3 1583.95 183.427  -2
  -9  -1  -2 1583.95 183.427   1
  -9   1   4 494.445 157.213  -2
  -9  -1  -3 494.445 157.213   1
  -9   1   5 1808.66 192.668  -2
  -9  -1  -4 1808.66 192.668   1
  -9   1   6 2013.28 200.680  -2
  -9  -1  -5 2013.28 200.680   1
  -9   1   7 2123.62 198.406  -2
  -9  -1  -6 2123.62 198.406   1
  -9   1   8 1772.80 205.102  -2
  -9  -1  -7 1772.80 205.102   1
  -9   1   9 1129.10 196.371  -2
  -9  -1  -8 1129.10 196.371   1
  -9   1  10 262.670 172.253  -2
  -9  -1  -9 262.670 172.253   1
  -9   1  11 908.231 195.048  -2
  -9  -1 -10 908.231 195.048   1
  -9   1  12 943.790 202.281  -2
  -9  -1 -11 943.790 202.281   1
  -9   1  13 1439.51 233.539  -2
  -9  -1 -12 1439.51 233.539   1
  -9   1  14 1001.06 209.521  -2
  -9  -1 -13 1001.06 209.521   1
  -9   1  15 1139.44 227.390  -2
  -9  -1 -14 1139.44 227.390   1
  -9   1  16 273.957 212.223  -2
  -9  -1 -15 273.957 212.223   1
  -9   1  17 891.917 229.272  -2
  -9  -1 -16 891.917 229.272   1
  -9   0 -17 458.819 304.961  -2
  -9   0  18 458.819 304.961   1
  -9   0 -16 756.000 284.466  -2
  -9   0  17 756.000 284.466   1
  -9   0 -15 815.547 285.127  -2
  -9   0  16 815.547 285.127   1
  -9   0 -14 4.07312 258.481  -2
  -9   0  15 4.07312 258.481   1
  -9   0 -13 1909.17 266.469  -2
  -9   0  14 1909.17 266.469   1
  -9   0 -12 635.550 94.0786  -2
  -9   0  13 635.550 94.0786   1
  -9   0 -11 1030.30 101.076  -2
  -9   0  12 1030.30 101.076   1
  -9   0 -10 666.618 89.1957  -2
  -9   0  11 666.618 89.1957   1
  -9   0  -9 1287.26 111.709  -2
  -9   0  10 1287.26 111.709   1
  -9   0  -8 679.741 92.5345  -2
  -9   0   9 679.741 92.5345   1
  -9   0  -7 995.424 109.002  -2
  -9   0   8 995.424 109.002   1
  -9   0  -6 465.144 103.533  -2
  -9   0   7 465.144 103.533   1
   9   0   5 2109.36 105.652  -2
   9   0  -6 2109.36 105.652   1
   9   0   4 1456.33 106.372  -2
   9   0  -5 1456.33 106.372   1
  -9   0  -3 4678.10 156.831  -2
  -9   0   4 4678.10 156.831   1
  -9   0  -2 1875.11 121.982  -2
  -9   0   3 1875.11 121.982   1
   9   0   1 2030.33 132.162  -2
   9   0  -2 2030.33 132.162   1
   9   0   0 1509.85 130.132  -2
   9   0  -1 1509.85 130.132   1
   9   0  -1 1124.81 121.875  -2
   9   0   0 1124.81 121.875   1
   9   0  -2 2385.12 152.948  -2
   9   0   1 2385.12 152.948   1
   9   0  -3 2523.87 160.493  -2
   9   0   2 2523.87 160.493   1
  -9   0   4 4102.50 122.954  -2
  -9   0  -3 4102.50 122.954   1
  -9   0   5 2779.49 218.508  -2
  -9   0  -4 2779.49 218.508   1
  -9   0   6 2469.18 211.229  -2
  -9   0  -5 2469.18 211.229   1
  -9   0   7 607.200 166.008  -2
  -9   0  -6 607.200 166.008   1
  -9   0   8 1498.98 195.286  -2
  -9   0  -7 1498.98 195.286   1
  -9   0   9 1078.31 193.596  -2
  -9   0  -8 1078.31 193.596   1
  -9   0  10 1758.08 222.124  -2
  -9   0  -9 1758.08 222.124   1
  -9   0  11 1520.57 211.929  -2
  -9   0 -10 1520.57 211.929   1
  -9   0  12 1332.39 227.273  -2
  -9   0 -11 1332.39 227.273   1
  -9   0  13 981.270 222.771  -2
  -9   0 -12 981.270 222.771   1
  -9   0  14 1951.13 248.430  -2
  -9   0 -13 1951.13 248.430   1
  -9   0  15 93.5323 196.421  -2
  -9   0 -14 93.5323 196.421   1
  -9   0 -15 587.613 161.909   1
  -9  -1 -13 610.909 103.151  -2
  -9   1  14 610.909 103.151   1
  -9  -1 -12 786.483 104.271  -2
  -9   1  13 786.483 104.271   1
  -9  -1 -11 465.670 86.5043  -2
  -9   1  12 465.670 86.5043   1
  -9  -1 -10 479.614 86.8049  -2
  -9   1  11 479.614 86.8049   1
  -9  -1  -9 190.183 87.1647  -2
  -9   1  10 190.183 87.1647   1
  -9  -1  -8 1123.22 106.200  -2
  -9   1   9 1123.22 106.200   1
  -9  -1  -7 1007.73 111.770  -2
  -9   1   8 1007.73 111.770   1
   9  -1   6 1934.07 90.9453  -2
   9   1  -7 1934.07 90.9453   1
   9  -1   5 1173.97 86.1317  -2
   9   1  -6 1173.97 86.1317   1
   9  -1   4 1431.38 92.7056  -2
   9   1  -5 1431.38 92.7056   1
   9  -1   3 591.238 87.4080  -2
   9   1  -4 591.238 87.4080   1
  -9  -1  -2 1181.01 105.116  -2
  -9   1   3 1181.01 105.116   1
  -9  -1  -1 1051.79 105.841  -2
  -9   1   2 1051.79 105.841   1
  -9  -1   0 2081.12 129.193  -2
  -9   1   1 2081.12 129.193   1
   9  -1  -1 1790.74 133.136  -2
   9   1   0 1790.74 133.136   1
   9  -1  -2 1417.60 85.8207  -2
   9   1   1 1417.60 85.8207   1
   9  -1  -3 1420.72 86.8575  -2
   9   1   2 1420.72 86.8575   1
   9  -1  -4 673.406 78.8640  -2
   9   1   3 673.406 78.8640   1
   9  -1  -5 1758.45 94.5722  -2
   9   1   4 1758.45 94.5722   1
   9  -1  -6 1611.75 91.5235  -2
   9   1   5 1611.75 91.5235   1
  -9  -1   7 1774.26 93.8327  -2
  -9   1  -6 1774.26 93.8327   1
  -9  -1   8 1478.27 91.8537  -2
  -9   1  -7 1478.27 91.8537   1
  -9  -1   9 1095.32 91.6331  -2
  -9   1  -8 1095.32 91.6331   1
  -9  -1  10 356.058 141.638  -2
  -9   1  -9 356.058 141.638   1
   9  -1 -11 1268.57 165.832  -2
   9   1  10 1268.57 165.832   1
   9  -1 -12 596.484 153.638  -2
   9   1  11 596.484 153.638   1
   9  -1 -13 925.614 158.670  -2
   9   1  12 925.614 158.670   1
   9  -1 -14 779.043 162.023  -2
   9   1  13 779.043 162.023   1
   9  -1 -15 873.257 303.975  -2
   9   1  14 873.257 303.975   1
   9  -1 -16 629.459 292.942  -2
   9   1  15 629.459 292.942   1
   9   1  16 1012.66 243.667   1
   9  -2  16 356.263 163.558  -2
   9   2 -17 356.263 163.558   1
   9  -2  15 496.849 86.8979  -2
   9   2 -16 496.849 86.8979   1
  -9  -2 -14 65.2869 87.0311  -2
  -9   2  15 65.2869 87.0311   1
  -9  -2 -13 653.261 95.5068  -2
  -9   2  14 653.261 95.5068   1
  -9  -2 -12 496.263 101.375  -2
  -9   2  13 496.263 101.375   1
  -9  -2 -11 1385.58 117.726  -2
  -9   2  12 1385.58 117.726   1
  -9  -2 -10 678.505 100.732  -2
  -9   2  11 678.505 100.732   1
  -9  -2  -9 1171.83 110.442  -2
  -9   2  10 1171.83 110.442   1
  -9  -2  -8 430.220 87.0246  -2
  -9   2   9 430.220 87.0246   1
   9  -2   7 693.784 67.4620  -2
   9   2  -8 693.784 67.4620   1
   9  -2   6 782.150 73.6562  -2
   9   2  -7 782.150 73.6562   1
   9  -2   5 1695.35 90.1311  -2
   9   2  -6 1695.35 90.1311   1
   9  -2   4 1703.92 96.4775  -2
   9   2  -5 1703.92 96.4775   1
   9  -2   3 1782.71 103.330  -2
   9   2  -4 1782.71 103.330   1
   9  -2   2 1791.31 105.895  -2
   9   2  -3 1791.31 105.895   1
   9  -2   1 1419.36 101.556  -2
   9   2  -2 1419.36 101.556   1
   9  -2   0 813.368 97.3173  -2
   9   2  -1 813.368 97.3173   1
  -9  -2   1 808.668 77.0433  -2
  -9   2   0 808.668 77.0433   1
  -9  -2   2 1480.98 87.9977  -2
  -9   2  -1 1480.98 87.9977   1
  -9  -2   3 2401.34 100.355  -2
  -9   2  -2 2401.34 100.355   1
   9  -2  -4 1749.62 96.6485  -2
   9   2   3 1749.62 96.6485   1
   9  -2  -5 2438.94 106.254  -2
   9   2   4 2438.94 106.254   1
   9  -2  -6 2006.61 99.5557  -2
   9   2   5 2006.61 99.5557   1
   9  -2  -7 823.684 86.4213  -2
   9   2   6 823.684 86.4213   1
   9  -2  -8 1134.85 93.3171  -2
   9   2   7 1134.85 93.3171   1
   9  -2  -9 630.085 88.3632  -2
   9   2   8 630.085 88.3632   1
   9  -2 -10 1409.44 103.928  -2
   9   2   9 1409.44 103.928   1
   9  -2 -11 1123.94 99.2802  -2
   9   2  10 1123.94 99.2802   1
   9  -2 -12 1455.56 102.981  -2
   9   2  11 1455.56 102.981   1
   9  -2 -13 717.496 109.137  -2
   9   2  12 717.496 109.137   1
   9  -2 -14 1791.35 316.955  -2
   9   2  13 1791.35 316.955   1
   9  -2 -15 513.208 253.580  -2
   9   2  14 513.208 253.580   1
   9  -2 -16 775.314 279.910  -2
   9   2  15 775.314 279.910   1
   9  -3  16 137.593 89.7235  -2
   9   3 -17 137.593 89.7235   1
   9  -3  15 312.366 86.2895  -2
   9   3 -16 312.366 86.2895   1
   9  -3  14 695.421 90.5319  -2
   9   3 -15 695.421 90.5319   1
   9  -3  13 631.178 83.6817  -2
   9   3 -14 631.178 83.6817   1
  -9  -3 -12 940.780 92.4125  -2
  -9   3  13 940.780 92.4125   1
  -9  -3 -11 73.1635 72.6341  -2
  -9   3  12 73.1635 72.6341   1
  -9  -3 -10 543.613 81.4178  -2
  -9   3  11 543.613 81.4178   1
  -9  -3  -9 243.528 92.1779  -2
  -9   3  10 243.528 92.1779   1
   9  -3   8 851.604 73.8249  -2
   9   3  -9 851.604 73.8249   1
   9  -3   7 770.038 73.0416  -2
   9   3  -8 770.038 73.0416   1
   9  -3   6 1086.32 80.8332  -2
   9   3  -7 1086.32 80.8332   1
   9  -3   5 809.284 76.6936  -2
   9   3  -6 809.284 76.6936   1
   9  -3   4 1117.52 84.1019  -2
   9   3  -5 1117.52 84.1019   1
   9  -3   3 852.760 80.9664  -2
   9   3  -4 852.760 80.9664   1
   9  -3   2 500.978 79.6713  -2
   9   3  -3 500.978 79.6713   1
   9  -3   1 964.663 89.7192  -2
   9   3  -2 964.663 89.7192   1
   9  -3   0 2247.61 94.0125  -2
   9   3  -1 2247.61 94.0125   1
   9  -3  -1 1931.36 91.8863  -2
   9   3   0 1931.36 91.8863   1
   9  -3  -2 1083.96 80.5160  -2
   9   3   1 1083.96 80.5160   1
   9  -3  -3 542.123 73.3461  -2
   9   3   2 542.123 73.3461   1
  -9  -3   4 591.752 77.7655  -2
  -9   3  -3 591.752 77.7655   1
  -9  -3   5 1171.32 89.3959  -2
  -9   3  -4 1171.32 89.3959   1
  -9  -3   6 737.645 85.3256  -2
  -9   3  -5 737.645 85.3256   1
  -9  -3   7 1009.52 92.1293  -2
  -9   3  -6 1009.52 92.1293   1
   9  -3  -8 769.282 91.6537  -2
   9   3   7 769.282 91.6537   1
   9  -3  -9 727.327 86.7664  -2
   9   3   8 727.327 86.7664   1
   9  -3 -10 482.886 87.6621  -2
   9   3   9 482.886 87.6621   1
   9  -3 -11 833.746 111.569  -2
   9   3  10 833.746 111.569   1
   9  -3 -12 102.417 96.4045  -2
   9   3  11 102.417 96.4045   1
   9  -3 -13 1002.40 119.814  -2
   9   3  12 1002.40 119.814   1
   9  -3 -14 849.154 119.741  -2
   9   3  13 849.154 119.741   1
   9  -3 -15 873.647 122.403  -2
   9   3  14 873.647 122.403   1
  -9  -3  16 478.006 140.605  -2
  -9   3 -15 478.006 140.605   1
  -9  -4 -14 237.173 105.001  -2
  -9   4  15 237.173 105.001   1
  -9  -4 -13 414.314 102.532  -2
  -9   4  14 414.314 102.532   1
  -9  -4 -12 313.132 106.327  -2
  -9   4  13 313.132 106.327   1
  -9  -4 -11 645.767 120.100  -2
  -9   4  12 645.767 120.100   1
  -9  -4 -10 703.238 110.959  -2
  -9   4  11 703.238 110.959   1
  -9  -4  -9 689.714 114.061  -2
  -9   4  10 689.714 114.061   1
   9  -4   8 670.693 75.6866  -2
   9   4  -9 670.693 75.6866   1
   9  -4   7 341.208 73.0521  -2
   9   4  -8 341.208 73.0521   1
   9  -4   6 530.173 73.3709  -2
   9   4  -7 530.173 73.3709   1
   9  -4   5 862.390 80.7225  -2
   9   4  -6 862.390 80.7225   1
   9  -4   4 786.887 80.5534  -2
   9   4  -5 786.887 80.5534   1
   9  -4   3 1702.18 99.3547  -2
   9   4  -4 1702.18 99.3547   1
   9  -4   2 1154.18 87.9652  -2
   9   4  -3 1154.18 87.9652   1
   9  -4   1 1138.74 92.5537  -2
   9   4  -2 1138.74 92.5537   1
   9  -4   0 596.142 68.1682  -2
   9   4  -1 596.142 68.1682   1
   9  -4  -1 461.588 71.8365  -2
   9   4   0 461.588 71.8365   1
   9  -4  -2 1188.94 84.4506  -2
   9   4   1 1188.94 84.4506   1
   9  -4  -3 1254.91 86.2780  -2
   9   4   2 1254.91 86.2780   1
   9  -4  -4 1566.06 90.6946  -2
   9   4   3 1566.06 90.6946   1
   9  -4  -5 1092.45 86.3238  -2
   9   4   4 1092.45 86.3238   1
   9  -4  -6 682.831 85.0459  -2
   9   4   5 682.831 85.0459   1
   9  -4  -7 433.716 78.3305  -2
   9   4   6 433.716 78.3305   1
   9  -4  -8 467.175 78.1773  -2
   9   4   7 467.175 78.1773   1
  -9   4  -8 413.224 106.417   1
   9  -4  -9 846.997 110.170  -2
   9   4   8 846.997 110.170   1
   9  -4 -10 684.916 102.635  -2
   9   4   9 684.916 102.635   1
   9  -4 -11 761.171 105.220  -2
   9   4  10 761.171 105.220   1
   9  -4 -12 693.994 112.588  -2
   9   4  11 693.994 112.588   1
   9  -4 -13 478.024 109.341  -2
   9   4  12 478.024 109.341   1
   9  -4 -14 569.214 115.318  -2
   9   4  13 569.214 115.318   1
  -9  -4  15 835.222 153.260  -2
  -9   4 -14 835.222 153.260   1
  -9  -4  16 563.494 155.005  -2
  -9   4 -15 563.494 155.005   1
  -9  -5 -12 420.134 127.682  -2
  -9   5  13 420.134 127.682   1
  -9  -5 -11 234.073 109.832  -2
  -9   5  12 234.073 109.832   1
  -9  -5 -10 262.248 111.660  -2
  -9   5  11 262.248 111.660   1
  -9  -5  -9 477.596 74.5606  -2
  -9   5  10 477.596 74.5606   1
   9  -5   8 730.637 81.0941  -2
   9   5  -9 730.637 81.0941   1
   9  -5   7 1291.00 93.2625  -2
   9   5  -8 1291.00 93.2625   1
   9  -5   6 717.015 84.1523  -2
   9   5  -7 717.015 84.1523   1
   9  -5   5 571.051 82.7280  -2
   9   5  -6 571.051 82.7280   1
   9  -5   4 612.231 83.0763  -2
   9   5  -5 612.231 83.0763   1
   9  -5   3 499.408 80.1630  -2
   9   5  -4 499.408 80.1630   1
   9  -5   2 480.018 81.7017  -2
   9   5  -3 480.018 81.7017   1
   9  -5   1 899.870 76.1487  -2
   9   5  -2 899.870 76.1487   1
   9  -5   0 856.968 76.8481  -2
   9   5  -1 856.968 76.8481   1
  -9  -5   1 900.508 79.7228  -2
  -9   5   0 900.508 79.7228   1
   9  -5  -2 907.010 79.3039  -2
   9   5   1 907.010 79.3039   1
   9  -5  -3 585.852 76.9003  -2
   9   5   2 585.852 76.9003   1
   9  -5  -4 438.201 74.2567  -2
   9   5   3 438.201 74.2567   1
   9  -5  -5 542.852 77.2379  -2
   9   5   4 542.852 77.2379   1
   9   5   5 600.572 99.9894   1
   9  -5  -6 421.376 76.0167  -2
   9   5   5 421.376 76.0167   1
  -9   5  -6 567.724 96.5262   1
   9  -5  -7 956.725 116.838  -2
   9   5   6 956.725 116.838   1
   9  -5  -8 968.918 113.006  -2
   9   5   7 968.918 113.006   1
   9  -5  -9 787.325 109.296  -2
   9   5   8 787.325 109.296   1
   9  -5 -10 567.018 105.698  -2
   9   5   9 567.018 105.698   1
   9  -5 -11 319.892 104.501  -2
   9   5  10 319.892 104.501   1
   9  -5 -12 434.624 109.457  -2
   9   5  11 434.624 109.457   1
   9  -5 -13 744.249 125.003  -2
   9   5  12 744.249 125.003   1
  -9  -5  14 494.443 164.475  -2
  -9   5 -13 494.443 164.475   1
   9  -6  10 536.067 83.7909  -2
   9   6 -11 536.067 83.7909   1
   9  -6   9 756.993 91.0778  -2
   9   6 -10 756.993 91.0778   1
   9  -6   8 493.149 83.3507  -2
   9   6  -9 493.149 83.3507   1
  -9  -6  -7 106.188 75.2448  -2
  -9   6   8 106.188 75.2448   1
  -9  -6  -6 227.194 76.7068  -2
  -9   6   7 227.194 76.7068   1
   9  -6   5 471.270 84.2869  -2
   9   6  -6 471.270 84.2869   1
   9  -6   4 803.693 92.4462  -2
   9   6  -5 803.693 92.4462   1
   9  -6   3 399.201 91.2172  -2
   9   6  -4 399.201 91.2172   1
   9  -6   2 664.094 95.3596  -2
   9   6  -3 664.094 95.3596   1
   9  -6   1 492.175 73.4288  -2
   9   6  -2 492.175 73.4288   1
   9  -6   0 386.747 72.3867  -2
   9   6  -1 386.747 72.3867   1
   9  -6  -1 604.661 76.1829  -2
   9   6   0 604.661 76.1829   1
   9  -6  -2 436.815 73.2688  -2
   9   6   1 436.815 73.2688   1
   9  -6  -3 707.440 75.4986  -2
   9   6   2 707.440 75.4986   1
   9  -6  -4 736.959 77.9575  -2
   9   6   3 736.959 77.9575   1
   9  -6  -5 670.517 106.358  -2
   9   6   4 670.517 106.358   1
   9  -6  -6 587.468 105.791  -2
   9   6   5 587.468 105.791   1
   9  -6  -7 399.894 79.8617  -2
   9   6   6 399.894 79.8617   1
   9  -6  -8 58.3876 73.2890  -2
   9   6   7 58.3876 73.2890   1
   9  -6  -9 234.870 107.421  -2
   9   6   8 234.870 107.421   1
   9  -6 -10 668.110 119.921  -2
   9   6   9 668.110 119.921   1
   9  -6 -11 368.000 119.180  -2
   9   6  10 368.000 119.180   1
   9  -6 -12 187.391 183.474  -2
   9   6  11 187.391 183.474   1
   9  -7   9 347.924 116.895  -2
   9   7 -10 347.924 116.895   1
   9  -7   8 233.041 78.7082  -2
   9   7  -9 233.041 78.7082   1
   9  -7   7 712.303 94.8070  -2
   9   7  -8 712.303 94.8070   1
   9  -7   6 426.720 84.6611  -2
   9   7  -7 426.720 84.6611   1
   9  -7   5 545.944 95.8049  -2
   9   7  -6 545.944 95.8049   1
  -9  -7  -4 298.183 82.6562  -2
  -9   7   5 298.183 82.6562   1
  -9  -7  -3 279.795 88.7535  -2
  -9   7   4 279.795 88.7535   1
  -9  -7  -2 170.214 81.0300  -2
  -9   7   3 170.214 81.0300   1
   9  -7   1 818.011 85.9812  -2
   9   7  -2 818.011 85.9812   1
   9  -7   0 763.191 84.9262  -2
   9   7  -1 763.191 84.9262   1
   9  -7  -1 841.159 83.6119  -2
   9   7   0 841.159 83.6119   1
   9  -7  -2 562.839 79.1048  -2
   9   7   1 562.839 79.1048   1
   9  -7  -3 267.901 105.841  -2
   9   7   2 267.901 105.841   1
   9  -7  -4 500.246 117.522  -2
   9   7   3 500.246 117.522   1
   9  -7  -5 400.219 106.510  -2
   9   7   4 400.219 106.510   1
   9  -7  -6 566.597 114.942  -2
   9   7   5 566.597 114.942   1
   9  -7  -7 578.621 93.4580  -2
   9   7   6 578.621 93.4580   1
   9  -7  -8 491.374 95.3902  -2
   9   7   7 491.374 95.3902   1
   9  -7  -9 374.981 109.223  -2
   9   7   8 374.981 109.223   1
   9  -7 -10 402.470 117.387  -2
   9   7   9 402.470 117.387   1
   9  -7 -11 149.697 188.948  -2
   9   7  10 149.697 188.948   1
  -9  -8  -4 514.318 138.121  -2
  -9   8   5 514.318 138.121   1
  -9  -8  -3 499.524 121.711  -2
  -9   8   4 499.524 121.711   1
  -9  -8  -2 333.838 121.795  -2
  -9   8   3 333.838 121.795   1
   9  -8   1 371.383 92.3746  -2
   9   8  -2 371.383 92.3746   1
  -9  -8   0 68.0720 76.7632  -2
  -9   8   1 68.0720 76.7632   1
   9  -8  -1 228.084 105.666  -2
   9   8   0 228.084 105.666   1
   9  -8  -2 388.808 115.575  -2
   9   8   1 388.808 115.575   1
   9  -8  -3 571.805 149.757  -2
   9   8   2 571.805 149.757   1
   9  -8  -4 576.986 154.117  -2
   9   8   3 576.986 154.117   1
 -10   7   3 1170.93 219.302  -2
 -10  -7  -2 1170.93 219.302   1
 -10   7   4 1290.55 216.431  -2
 -10  -7  -3 1290.55 216.431   1
 -10   6   0 1560.26 210.115  -2
 -10  -6   1 1560.26 210.115   1
 -10   6   1 1217.84 207.649  -2
 -10  -6   0 1217.84 207.649   1
 -10   6   2 865.654 206.611  -2
 -10  -6  -1 865.654 206.611   1
 -10   6   3 727.953 176.395  -2
 -10  -6  -2 727.953 176.395   1
 -10   6   4 361.047 183.231  -2
 -10  -6  -3 361.047 183.231   1
 -10   5  -2 1245.77 195.956  -2
 -10  -5   3 1245.77 195.956   1
 -10   5  -1 498.699 175.075  -2
 -10  -5   2 498.699 175.075   1
 -10   5   0 180.758 160.320  -2
 -10  -5   1 180.758 160.320   1
 -10   5   1 169.821 152.537  -2
 -10  -5   0 169.821 152.537   1
 -10   5   2 665.683 192.623  -2
 -10  -5  -1 665.683 192.623   1
 -10   5   3 976.041 200.153  -2
 -10  -5  -2 976.041 200.153   1
 -10   5   4 2113.28 243.620  -2
 -10  -5  -3 2113.28 243.620   1
 -10   5   5 1798.95 236.484  -2
 -10  -5  -4 1798.95 236.484   1
 -10   4  -4 519.888 144.953  -2
 -10  -4   5 519.888 144.953   1
 -10   4  -3 141.129 145.255  -2
 -10  -4   4 141.129 145.255   1
 -10   4  -2 592.500 157.358  -2
 -10  -4   3 592.500 157.358   1
 -10   4  -1 839.971 162.503  -2
 -10  -4   2 839.971 162.503   1
 -10   4   0 1643.73 204.952  -2
 -10  -4   1 1643.73 204.952   1
 -10   4   1 1984.46 220.592  -2
 -10  -4   0 1984.46 220.592   1
 -10   4   2 1117.71 199.116  -2
 -10  -4  -1 1117.71 199.116   1
 -10   4   3 769.091 189.349  -2
 -10  -4  -2 769.091 189.349   1
 -10   4   4 33.4828 163.448  -2
 -10  -4  -3 33.4828 163.448   1
 -10   4   5 363.314 173.564  -2
 -10  -4  -4 363.314 173.564   1
 -10   4   6 1248.13 218.629  -2
 -10  -4  -5 1248.13 218.629   1
 -10   4   7 2292.80 257.904  -2
 -10  -4  -6 2292.80 257.904   1
 -10   3 -15 666.249 310.982  -2
 -10  -3  16 666.249 310.982   1
 -10   3 -14 618.068 291.371  -2
 -10  -3  15 618.068 291.371   1
 -10   3 -13 26.4514 273.884  -2
 -10  -3  14 26.4514 273.884   1
 -10   3  -6 128.644 119.413  -2
 -10  -3   7 128.644 119.413   1
 -10   3  -5 256.123 132.435  -2
 -10  -3   6 256.123 132.435   1
 -10   3  -4 2135.61 207.630  -2
 -10  -3   5 2135.61 207.630   1
 -10   3  -3 2324.20 206.678  -2
 -10  -3   4 2324.20 206.678   1
 -10   3  -2 2360.58 219.535  -2
 -10  -3   3 2360.58 219.535   1
 -10   3  -1 1591.51 199.072  -2
 -10  -3   2 1591.51 199.072   1
 -10   3   0 158.194 150.723  -2
 -10  -3   1 158.194 150.723   1
 -10   3   1 42.2514 151.763  -2
 -10  -3   0 42.2514 151.763   1
 -10   3   2 1415.21 193.844  -2
 -10  -3  -1 1415.21 193.844   1
 -10   3   3 2443.20 229.372  -2
 -10  -3  -2 2443.20 229.372   1
 -10   3   4 2512.42 244.038  -2
 -10  -3  -3 2512.42 244.038   1
 -10   3   5 2555.12 248.450  -2
 -10  -3  -4 2555.12 248.450   1
 -10   3   6 320.627 180.747  -2
 -10  -3  -5 320.627 180.747   1
 -10   3   7 232.212 184.973  -2
 -10  -3  -6 232.212 184.973   1
 -10   3   8 210.129 177.225  -2
 -10  -3  -7 210.129 177.225   1
 -10   3   9 448.125 200.598  -2
 -10  -3  -8 448.125 200.598   1
 -10   3  10 1103.12 227.148  -2
 -10  -3  -9 1103.12 227.148   1
 -10   3  11 1517.77 232.107  -2
 -10  -3 -10 1517.77 232.107   1
 -10   2  -8 915.694 123.903  -2
 -10  -2   9 915.694 123.903   1
 -10   2  -7 1280.35 145.869  -2
 -10  -2   8 1280.35 145.869   1
 -10   2  -6 1445.21 161.681  -2
 -10  -2   7 1445.21 161.681   1
 -10   2  -5 1363.45 170.180  -2
 -10  -2   6 1363.45 170.180   1
 -10   2  -4 879.948 148.043  -2
 -10  -2   5 879.948 148.043   1
  10   2   3-28.5236 103.718  -2
  10  -2  -4-28.5236 103.718   1
 -10   2  -2 299.857 145.117  -2
 -10  -2   3 299.857 145.117   1
 -10   2  -1 1420.91 185.170  -2
 -10  -2   2 1420.91 185.170   1
 -10   2   0 1480.07 196.026  -2
 -10  -2   1 1480.07 196.026   1
 -10   2   1 1849.47 208.398  -2
 -10  -2   0 1849.47 208.398   1
 -10   2   2 1350.56 195.029  -2
 -10  -2  -1 1350.56 195.029   1
 -10   2   3 307.001 164.177  -2
 -10  -2  -2 307.001 164.177   1
 -10   2   4 44.1199 155.897  -2
 -10  -2  -3 44.1199 155.897   1
 -10   2   5 1100.11 195.185  -2
 -10  -2  -4 1100.11 195.185   1
 -10   2   6 1493.57 214.824  -2
 -10  -2  -5 1493.57 214.824   1
 -10   2   7 2379.05 263.043  -2
 -10  -2  -6 2379.05 263.043   1
 -10   2   8 1446.70 233.115  -2
 -10  -2  -7 1446.70 233.115   1
 -10   2   9 1000.43 216.623  -2
 -10  -2  -8 1000.43 216.623   1
 -10   2  10 684.158 196.901  -2
 -10  -2  -9 684.158 196.901   1
 -10   2  11 506.460 211.035  -2
 -10  -2 -10 506.460 211.035   1
 -10   2  12 464.070 204.670  -2
 -10  -2 -11 464.070 204.670   1
 -10   2  13 1821.07 279.147  -2
 -10  -2 -12 1821.07 279.147   1
 -10   2  14 1309.02 266.389  -2
 -10  -2 -13 1309.02 266.389   1
 -10   2  15 1066.52 265.703  -2
 -10  -2 -14 1066.52 265.703   1
 -10   2  16 220.416 250.485  -2
 -10  -2 -15 220.416 250.485   1
 -10   1  -9 1041.34 124.273  -2
 -10  -1  10 1041.34 124.273   1
 -10   1  -8 656.290 119.276  -2
 -10  -1   9 656.290 119.276   1
 -10   1  -7 120.501 97.4095  -2
 -10  -1   8 120.501 97.4095   1
 -10   1  -6 5.26341 103.348  -2
 -10  -1   7 5.26341 103.348   1
 -10   1  -5 845.420 147.406  -2
 -10  -1   6 845.420 147.406   1
 -10   1  -4 2701.00 152.926  -2
 -10  -1   5 2701.00 152.926   1
 -10   1  -3 2840.47 162.520  -2
 -10  -1   4 2840.47 162.520   1
  10   1   2 2413.40 154.810  -2
  10  -1  -3 2413.40 154.810   1
  10   1   1 899.325 128.640  -2
  10  -1  -2 899.325 128.640   1
  10   1   0 126.557 115.304  -2
  10  -1  -1 126.557 115.304   1
 -10   1   1-7.04057 133.493  -2
 -10  -1   0-7.04057 133.493   1
 -10   1   2 1176.43 186.327  -2
 -10  -1  -1 1176.43 186.327   1
 -10   1   3 2159.72 213.610  -2
 -10  -1  -2 2159.72 213.610   1
 -10   1   4 3944.78 272.846  -2
 -10  -1  -3 3944.78 272.846   1
 -10   1   5 2407.28 236.452  -2
 -10  -1  -4 2407.28 236.452   1
 -10   1   6 1737.16 213.933  -2
 -10  -1  -5 1737.16 213.933   1
 -10   1   7 2.09000 161.283  -2
 -10  -1  -6 2.09000 161.283   1
 -10   1   8 205.929 173.501  -2
 -10  -1  -7 205.929 173.501   1
 -10   1   9 560.352 196.973  -2
 -10  -1  -8 560.352 196.973   1
 -10   1  10 1719.15 248.686  -2
 -10  -1  -9 1719.15 248.686   1
 -10   1  11 1442.54 240.164  -2
 -10  -1 -10 1442.54 240.164   1
 -10   1  12 1777.22 268.654  -2
 -10  -1 -11 1777.22 268.654   1
 -10   1  13 651.631 213.343  -2
 -10  -1 -12 651.631 213.343   1
 -10   1  14 297.789 214.001  -2
 -10  -1 -13 297.789 214.001   1
 -10   1  15 117.214 211.794  -2
 -10  -1 -14 117.214 211.794   1
 -10   1  16 644.605 232.826  -2
 -10  -1 -15 644.605 232.826   1
 -10   1  17 410.028 244.562  -2
 -10  -1 -16 410.028 244.562   1
 -10   0 -11 230.236 92.2467  -2
 -10   0  12 230.236 92.2467   1
 -10   0 -10 264.397 95.9059  -2
 -10   0  11 264.397 95.9059   1
 -10   0  -9 272.231 97.2729  -2
 -10   0  10 272.231 97.2729   1
 -10   0  -8 461.045 102.897  -2
 -10   0   9 461.045 102.897   1
 -10   0  -7 1341.04 136.798  -2
 -10   0   8 1341.04 136.798   1
 -10   0  -6 1339.45 137.641  -2
 -10   0   7 1339.45 137.641   1
  10   0   5 1744.25 118.029  -2
  10   0  -6 1744.25 118.029   1
  10   0   4 731.727 105.789  -2
  10   0  -5 731.727 105.789   1
 -10   0  -3 256.860 94.8221  -2
 -10   0   4 256.860 94.8221   1
 -10   0  -2 616.674 110.517  -2
 -10   0   3 616.674 110.517   1
 -10   0  -1 2865.53 163.535  -2
 -10   0   2 2865.53 163.535   1
  10   0   0 1199.45 134.597  -2
  10   0  -1 1199.45 134.597   1
  10   0  -1 1686.81 147.096  -2
  10   0   0 1686.81 147.096   1
  10   0  -2 2536.85 171.748  -2
  10   0   1 2536.85 171.748   1
  10   0  -3 948.142 133.761  -2
  10   0   2 948.142 133.761   1
  10   0  -4 313.483 123.055  -2
  10   0   3 313.483 123.055   1
 -10   0   5 803.558 143.709  -2
 -10   0  -4 803.558 143.709   1
 -10   0   6 1684.53 213.884  -2
 -10   0  -5 1684.53 213.884   1
 -10   0   7 2219.20 239.657  -2
 -10   0  -6 2219.20 239.657   1
 -10   0   8 1647.43 222.589  -2
 -10   0  -7 1647.43 222.589   1
 -10   0   9 650.151 200.981  -2
 -10   0  -8 650.151 200.981   1
 -10   0  10 191.055 185.912  -2
 -10   0  -9 191.055 185.912   1
 -10   0  11 70.6486 187.834  -2
 -10   0 -10 70.6486 187.834   1
 -10   0  12 42.4943 178.409  -2
 -10   0 -11 42.4943 178.409   1
 -10   0  13 1390.87 265.273  -2
 -10   0 -12 1390.87 265.273   1
 -10   0  14 826.623 219.188  -2
 -10   0 -13 826.623 219.188   1
 -10   0  15 1373.48 265.307  -2
 -10   0 -14 1373.48 265.307   1
 -10   0 -15 146.377 179.101   1
  10   0 -17 863.122 357.694  -2
  10   0  16 863.122 357.694   1
 -10  -1 -13 139.836 89.3938  -2
 -10   1  14 139.836 89.3938   1
 -10  -1 -12 493.062 112.783  -2
 -10   1  13 493.062 112.783   1
 -10  -1 -11 1068.05 121.837  -2
 -10   1  12 1068.05 121.837   1
 -10  -1 -10 1373.61 132.752  -2
 -10   1  11 1373.61 132.752   1
 -10  -1  -9 1156.82 126.469  -2
 -10   1  10 1156.82 126.469   1
 -10  -1  -8 558.042 107.056  -2
 -10   1   9 558.042 107.056   1
 -10  -1  -7 53.0431 97.5386  -2
 -10   1   8 53.0431 97.5386   1
  10  -1   6 34.1357 65.6299  -2
  10   1  -7 34.1357 65.6299   1
  10  -1   5 1096.34 96.5716  -2
  10   1  -6 1096.34 96.5716   1
  10  -1   4 2446.40 122.487  -2
  10   1  -5 2446.40 122.487   1
  10  -1   3 2319.39 135.463  -2
  10   1  -4 2319.39 135.463   1
  10  -1   2 1991.04 134.047  -2
  10   1  -3 1991.04 134.047   1
 -10  -1  -1 755.868 110.599  -2
 -10   1   2 755.868 110.599   1
 -10  -1   0 119.437 102.159  -2
 -10   1   1 119.437 102.159   1
 -10  -1   1-4.70427 97.0316  -2
 -10   1   0-4.70427 97.0316   1
  10  -1  -2 991.018 132.927  -2
  10   1   1 991.018 132.927   1
  10  -1  -3 1771.37 101.411  -2
  10   1   2 1771.37 101.411   1
  10  -1  -4 3615.00 133.348  -2
  10   1   3 3615.00 133.348   1
  10  -1  -5 2211.71 114.863  -2
  10   1   4 2211.71 114.863   1
  10  -1  -6 1839.22 175.381  -2
  10   1   5 1839.22 175.381   1
  10  -1  -7 25.0639 131.996  -2
  10   1   6 25.0639 131.996   1
  10  -1  -8 96.8594 141.734  -2
  10   1   7 96.8594 141.734   1
 -10  -1   9 733.834 160.203  -2
 -10   1  -8 733.834 160.203   1
 -10  -1  10 2166.62 210.037  -2
 -10   1  -9 2166.62 210.037   1
 -10  -1  11 1759.87 196.926  -2
 -10   1 -10 1759.87 196.926   1
 -10  -1  12 2094.83 211.578  -2
 -10   1 -11 2094.83 211.578   1
 -10  -1  13 1047.78 185.271  -2
 -10   1 -12 1047.78 185.271   1
 -10  -1  14 434.498 169.470  -2
 -10   1 -13 434.498 169.470   1
  10  -1 -15 414.493 310.338  -2
  10   1  14 414.493 310.338   1
  10  -1 -16 1014.25 331.443  -2
  10   1  15 1014.25 331.443   1
  10  -1 -17 555.199 355.098  -2
  10   1  16 555.199 355.098   1
  10  -2  15 344.368 96.6061  -2
  10   2 -16 344.368 96.6061   1
 -10  -2 -14 562.699 110.934  -2
 -10   2  15 562.699 110.934   1
 -10  -2 -13 881.859 134.051  -2
 -10   2  14 881.859 134.051   1
 -10  -2 -12 833.493 126.660  -2
 -10   2  13 833.493 126.660   1
 -10  -2 -11 203.458 100.473  -2
 -10   2  12 203.458 100.473   1
 -10  -2 -10 172.683 89.6348  -2
 -10   2  11 172.683 89.6348   1
 -10  -2  -9 370.290 102.187  -2
 -10   2  10 370.290 102.187   1
 -10  -2  -8 845.604 116.826  -2
 -10   2   9 845.604 116.826   1
 -10  -2  -7 1075.67 126.681  -2
 -10   2   8 1075.67 126.681   1
  10  -2   6 1535.76 99.3151  -2
  10   2  -7 1535.76 99.3151   1
  10  -2   5 1190.59 98.5742  -2
  10   2  -6 1190.59 98.5742   1
  10  -2   4 661.003 93.0642  -2
  10   2  -5 661.003 93.0642   1
  10  -2   3 93.6682 80.2750  -2
  10   2  -4 93.6682 80.2750   1
  10  -2   2 241.315 82.1436  -2
  10   2  -3 241.315 82.1436   1
  10  -2   1 1262.04 114.095  -2
  10   2  -2 1262.04 114.095   1
  10  -2   0 1183.50 118.458  -2
  10   2  -1 1183.50 118.458   1
 -10  -2   1 1354.84 130.440  -2
 -10   2   0 1354.84 130.440   1
 -10  -2   2 1019.91 91.7390  -2
 -10   2  -1 1019.91 91.7390   1
 -10  -2   3 336.767 78.1441  -2
 -10   2  -2 336.767 78.1441   1
 -10  -2   4 65.9578 70.0990  -2
 -10   2  -3 65.9578 70.0990   1
  10  -2  -5 1087.06 99.9550  -2
  10   2   4 1087.06 99.9550   1
  10  -2  -6 1359.03 106.843  -2
  10   2   5 1359.03 106.843   1
  10  -2  -7 2198.44 124.550  -2
  10   2   6 2198.44 124.550   1
  10  -2  -8 1250.08 107.369  -2
  10   2   7 1250.08 107.369   1
  10  -2  -9 1380.73 113.096  -2
  10   2   8 1380.73 113.096   1
  10  -2 -10 410.087 88.6919  -2
  10   2   9 410.087 88.6919   1
  10  -2 -11 196.912 137.074  -2
  10   2  10 196.912 137.074   1
  10  -2 -12 390.959 158.281  -2
  10   2  11 390.959 158.281   1
  10  -2 -13 1521.82 310.928  -2
  10   2  12 1521.82 310.928   1
  10  -2 -14 985.019 287.819  -2
  10   2  13 985.019 287.819   1
  10  -2 -15 916.585 312.880  -2
  10   2  14 916.585 312.880   1
  10  -2 -16 357.828 318.842  -2
  10   2  15 357.828 318.842   1
  10  -3  15 437.446 188.530  -2
  10   3 -16 437.446 188.530   1
  10  -3  14 158.104 87.0716  -2
  10   3 -15 158.104 87.0716   1
 -10  -3 -13 208.953 88.5941  -2
 -10   3  14 208.953 88.5941   1
 -10  -3 -12 348.737 110.583  -2
 -10   3  13 348.737 110.583   1
 -10  -3 -11 1159.92 135.988  -2
 -10   3  12 1159.92 135.988   1
 -10  -3 -10 878.871 134.699  -2
 -10   3  11 878.871 134.699   1
 -10  -3  -9 802.795 124.987  -2
 -10   3  10 802.795 124.987   1
 -10  -3  -8 418.117 109.205  -2
 -10   3   9 418.117 109.205   1
  10  -3   7 159.459 67.0038  -2
  10   3  -8 159.459 67.0038   1
  10  -3   6 205.228 72.3861  -2
  10   3  -7 205.228 72.3861   1
  10  -3   5 398.423 82.7722  -2
  10   3  -6 398.423 82.7722   1
  10  -3   4 1940.76 113.126  -2
  10   3  -5 1940.76 113.126   1
  10  -3   3 1535.58 112.476  -2
  10   3  -4 1535.58 112.476   1
  10  -3   2 1784.02 120.477  -2
  10   3  -3 1784.02 120.477   1
  10  -3   1 1077.71 107.890  -2
  10   3  -2 1077.71 107.890   1
  10  -3   0 107.355 84.4515  -2
  10   3  -1 107.355 84.4515   1
 -10  -3   1 77.9594 68.0603  -2
 -10   3   0 77.9594 68.0603   1
  10  -3  -2 1055.28 93.8147  -2
  10   3   1 1055.28 93.8147   1
  10  -3  -3 1699.06 105.360  -2
  10   3   2 1699.06 105.360   1
 -10  -3   4 1971.38 117.022  -2
 -10   3  -3 1971.38 117.022   1
 -10  -3   5 1718.71 108.059  -2
 -10   3  -4 1718.71 108.059   1
 -10  -3   6 475.834 84.9520  -2
 -10   3  -5 475.834 84.9520   1
 -10  -3   7 47.1371 80.0389  -2
 -10   3  -6 47.1371 80.0389   1
 -10  -3   8 131.087 85.7453  -2
 -10   3  -7 131.087 85.7453   1
  10  -3  -9 281.076 84.1945  -2
  10   3   8 281.076 84.1945   1
  10  -3 -10 1160.80 112.304  -2
  10   3   9 1160.80 112.304   1
  10  -3 -11 1091.70 137.946  -2
  10   3  10 1091.70 137.946   1
  10  -3 -12 1375.35 140.946  -2
  10   3  11 1375.35 140.946   1
  10  -3 -13 602.790 127.925  -2
  10   3  12 602.790 127.925   1
 -10   3 -13 145.070 90.7467   1
  10  -3 -14-43.7911 239.490  -2
  10   3  13-43.7911 239.490   1
  10  -3 -15-26.6240 267.850  -2
  10   3  14-26.6240 267.850   1
 -10  -4 -13 867.160 132.523  -2
 -10   4  14 867.160 132.523   1
 -10  -4 -12 402.916 125.791  -2
 -10   4  13 402.916 125.791   1
 -10  -4 -11 125.875 111.564  -2
 -10   4  12 125.875 111.564   1
 -10  -4 -10 27.1124 101.740  -2
 -10   4  11 27.1124 101.740   1
 -10  -4  -9 54.7777 107.435  -2
 -10   4  10 54.7777 107.435   1
  10  -4   8 658.027 86.5573  -2
  10   4  -9 658.027 86.5573   1
  10  -4   7 1003.47 96.5974  -2
  10   4  -8 1003.47 96.5974   1
  10  -4   6 1346.97 101.215  -2
  10   4  -7 1346.97 101.215   1
  10  -4   5 1116.33 92.9604  -2
  10   4  -6 1116.33 92.9604   1
  10  -4   4 495.300 87.0669  -2
  10   4  -5 495.300 87.0669   1
  10  -4   3 190.021 79.2863  -2
  10   4  -4 190.021 79.2863   1
  10  -4   2 486.742 87.3354  -2
  10   4  -3 486.742 87.3354   1
  10  -4   1 751.157 99.2380  -2
  10   4  -2 751.157 99.2380   1
  10  -4   0 1320.66 116.994  -2
  10   4  -1 1320.66 116.994   1
  10  -4  -1 1322.51 98.2763  -2
  10   4   0 1322.51 98.2763   1
  10  -4  -2 827.719 85.7211  -2
  10   4   1 827.719 85.7211   1
  10  -4  -3 545.616 85.8002  -2
  10   4   2 545.616 85.8002   1
  10  -4  -4 193.567 74.8514  -2
  10   4   3 193.567 74.8514   1
  10  -4  -5 455.996 83.7960  -2
  10   4   4 455.996 83.7960   1
  10  -4  -6 749.602 95.1922  -2
  10   4   5 749.602 95.1922   1
  10  -4  -7 1267.10 105.599  -2
  10   4   6 1267.10 105.599   1
  10  -4  -8 781.186 96.7095  -2
  10   4   7 781.186 96.7095   1
  10  -4  -9 695.892 117.834  -2
  10   4   8 695.892 117.834   1
  10  -4 -10 225.796 110.113  -2
  10   4   9 225.796 110.113   1
  10  -4 -11 88.9553 105.781  -2
  10   4  10 88.9553 105.781   1
  10  -4 -12 178.164 112.276  -2
  10   4  11 178.164 112.276   1
  10  -4 -13 484.782 126.840  -2
  10   4  12 484.782 126.840   1
  10  -4 -14 887.026 135.599  -2
  10   4  13 887.026 135.599   1
 -10  -5 -11 655.607 139.586  -2
 -10   5  12 655.607 139.586   1
 -10  -5 -10 509.723 134.131  -2
 -10   5  11 509.723 134.131   1
 -10  -5  -9 540.042 141.653  -2
 -10   5  10 540.042 141.653   1
  10  -5   8 371.247 84.2014  -2
  10   5  -9 371.247 84.2014   1
  10  -5   7 38.8699 75.1535  -2
  10   5  -8 38.8699 75.1535   1
  10  -5   6 74.3791 77.8030  -2
  10   5  -7 74.3791 77.8030   1
  10  -5   5 427.587 87.3319  -2
  10   5  -6 427.587 87.3319   1
  10  -5   4 951.074 99.1477  -2
  10   5  -5 951.074 99.1477   1
  10  -5   3 1382.79 113.888  -2
  10   5  -4 1382.79 113.888   1
  10  -5   2 673.614 97.1562  -2
  10   5  -3 673.614 97.1562   1
  10  -5   1 443.567 96.3562  -2
  10   5  -2 443.567 96.3562   1
  10  -5   0 137.946 71.7577  -2
  10   5  -1 137.946 71.7577   1
  10  -5  -1 96.9514 70.9684  -2
  10   5   0 96.9514 70.9684   1
  10  -5  -2 437.730 80.1005  -2
  10   5   1 437.730 80.1005   1
  10  -5  -3 902.202 89.0671  -2
  10   5   2 902.202 89.0671   1
  10  -5  -4 1202.99 99.1776  -2
  10   5   3 1202.99 99.1776   1
  10  -5  -5 992.702 96.2180  -2
  10   5   4 992.702 96.2180   1
  10  -5  -6 400.454 82.8235  -2
  10   5   5 400.454 82.8235   1
  10  -5  -7 118.177 95.4154  -2
  10   5   6 118.177 95.4154   1
  10  -5  -8 129.321 99.6455  -2
  10   5   7 129.321 99.6455   1
  10  -5  -9 435.199 113.527  -2
  10   5   8 435.199 113.527   1
  10  -5 -10 587.903 117.762  -2
  10   5   9 587.903 117.762   1
  10  -5 -11 984.958 135.963  -2
  10   5  10 984.958 135.963   1
  10  -5 -12 505.372 132.401  -2
  10   5  11 505.372 132.401   1
  10  -5 -13 400.895 211.318  -2
  10   5  12 400.895 211.318   1
  10  -6   9 253.527 120.434  -2
  10   6 -10 253.527 120.434   1
 -10  -6  -8 426.445 91.3414  -2
 -10   6   9 426.445 91.3414   1
 -10  -6  -7 819.172 101.510  -2
 -10   6   8 819.172 101.510   1
  10  -6   6 808.364 100.341  -2
  10   6  -7 808.364 100.341   1
  10  -6   5 368.807 93.0685  -2
  10   6  -6 368.807 93.0685   1
  10  -6   4 65.1970 82.9040  -2
  10   6  -5 65.1970 82.9040   1
  10  -6   3 53.6191 88.9346  -2
  10   6  -4 53.6191 88.9346   1
  10  -6   2 218.092 86.5558  -2
  10   6  -3 218.092 86.5558   1
  10  -6   1 557.568 94.6846  -2
  10   6  -2 557.568 94.6846   1
  10  -6   0 1172.34 96.6203  -2
  10   6  -1 1172.34 96.6203   1
  10  -6  -1 894.077 91.5659  -2
  10   6   0 894.077 91.5659   1
  10  -6  -2 725.219 88.1879  -2
  10   6   1 725.219 88.1879   1
  10  -6  -3 377.652 80.5471  -2
  10   6   2 377.652 80.5471   1
  10  -6  -4 7.10373 76.6809  -2
  10   6   3 7.10373 76.6809   1
  10  -6  -5 142.248 102.533  -2
  10   6   4 142.248 102.533   1
  10  -6  -6 626.079 116.187  -2
  10   6   5 626.079 116.187   1
  10  -6  -7 569.153 122.418  -2
  10   6   6 569.153 122.418   1
  10  -6  -8 689.184 128.753  -2
  10   6   7 689.184 128.753   1
  10  -6  -9 294.420 121.259  -2
  10   6   8 294.420 121.259   1
  10  -6 -10 116.507 179.082  -2
  10   6   9 116.507 179.082   1
  10  -6 -11-33.4610 199.630  -2
  10   6  10-33.4610 199.630   1
 -10  -7  -5 404.265 103.993  -2
 -10   7   6 404.265 103.993   1
 -10  -7  -4 538.335 106.808  -2
 -10   7   5 538.335 106.808   1
 -10  -7  -3 915.113 113.914  -2
 -10   7   4 915.113 113.914   1
  10  -7   2 569.560 111.118  -2
  10   7  -3 569.560 111.118   1
  10  -7   1 273.469 91.5955  -2
  10   7  -2 273.469 91.5955   1
  10  -7   0 134.831 87.4701  -2
  10   7  -1 134.831 87.4701   1
  10  -7  -1 60.0541 82.7790  -2
  10   7   0 60.0541 82.7790   1
  10  -7  -2 91.2359 82.3946  -2
  10   7   1 91.2359 82.3946   1
  10  -7  -3 860.820 140.693  -2
  10   7   2 860.820 140.693   1
  10  -7  -4 719.286 130.312  -2
  10   7   3 719.286 130.312   1
  10  -7  -5 464.778 129.172  -2
  10   7   4 464.778 129.172   1
  10  -7  -6 111.765 160.667  -2
  10   7   5 111.765 160.667   1
  10  -7  -7 10.4648 162.537  -2
  10   7   6 10.4648 162.537   1
 -10  -8  -1 169.135 134.425  -2
 -10   8   2 169.135 134.425   1
 -11   7   3 209.259 237.392  -2
 -11  -7  -2 209.259 237.392   1
 -11   6   1 811.072 227.243  -2
 -11  -6   0 811.072 227.243   1
 -11   6   2 686.684 218.106  -2
 -11  -6  -1 686.684 218.106   1
 -11   6   3 95.1283 199.414  -2
 -11  -6  -2 95.1283 199.414   1
 -11   6   4 350.402 211.289  -2
 -11  -6  -3 350.402 211.289   1
 -11   6   5 315.668 222.873  -2
 -11  -6  -4 315.668 222.873   1
 -11   6   6 625.910 247.001  -2
 -11  -6  -5 625.910 247.001   1
 -11   5  -1 1222.19 206.271  -2
 -11  -5   2 1222.19 206.271   1
 -11   5   0 536.678 195.165  -2
 -11  -5   1 536.678 195.165   1
 -11   5   1 400.744 166.814  -2
 -11  -5   0 400.744 166.814   1
 -11   5   2 1295.68 222.437  -2
 -11  -5  -1 1295.68 222.437   1
 -11   5   3 814.924 221.595  -2
 -11  -5  -2 814.924 221.595   1
 -11   5   4 641.782 223.548  -2
 -11  -5  -3 641.782 223.548   1
 -11   5   5 639.442 213.263  -2
 -11  -5  -4 639.442 213.263   1
 -11   5   6 511.675 220.702  -2
 -11  -5  -5 511.675 220.702   1
 -11   5   7 570.186 221.365  -2
 -11  -5  -6 570.186 221.365   1
 -11   5   8 900.295 255.016  -2
 -11  -5  -7 900.295 255.016   1
 -11   5   9 845.367 252.300  -2
 -11  -5  -8 845.367 252.300   1
 -11   4  -3 683.015 184.035  -2
 -11  -4   4 683.015 184.035   1
 -11   4  -2 1057.67 198.828  -2
 -11  -4   3 1057.67 198.828   1
 -11   4  -1 633.621 185.091  -2
 -11  -4   2 633.621 185.091   1
 -11   4   0 505.701 186.401  -2
 -11  -4   1 505.701 186.401   1
 -11   4   1 463.287 186.979  -2
 -11  -4   0 463.287 186.979   1
 -11   4   2 763.958 193.869  -2
 -11  -4  -1 763.958 193.869   1
 -11   4   3 1462.08 229.708  -2
 -11  -4  -2 1462.08 229.708   1
 -11   4   4 734.149 204.606  -2
 -11  -4  -3 734.149 204.606   1
 -11   4   5 1295.69 241.727  -2
 -11  -4  -4 1295.69 241.727   1
 -11   4   6 607.020 216.093  -2
 -11  -4  -5 607.020 216.093   1
 -11   4   7 557.985 214.310  -2
 -11  -4  -6 557.985 214.310   1
 -11   4   8 388.227 226.480  -2
 -11  -4  -7 388.227 226.480   1
 -11   4   9 667.877 249.260  -2
 -11  -4  -8 667.877 249.260   1
 -11   4  10 604.333 246.202  -2
 -11  -4  -9 604.333 246.202   1
 -11   4  11 645.775 251.233  -2
 -11  -4 -10 645.775 251.233   1
 -11   3  -5 844.697 173.368  -2
 -11  -3   6 844.697 173.368   1
 -11   3  -4 801.998 189.328  -2
 -11  -3   5 801.998 189.328   1
 -11   3  -3 1273.05 201.885  -2
 -11  -3   4 1273.05 201.885   1
 -11   3  -2 683.519 190.621  -2
 -11  -3   3 683.519 190.621   1
 -11   3  -1 1050.33 200.998  -2
 -11  -3   2 1050.33 200.998   1
 -11   3   0 1160.86 214.288  -2
 -11  -3   1 1160.86 214.288   1
 -11   3   1 1021.96 213.200  -2
 -11  -3   0 1021.96 213.200   1
 -11   3   2 1148.18 217.652  -2
 -11  -3  -1 1148.18 217.652   1
 -11   3   3 585.465 190.625  -2
 -11  -3  -2 585.465 190.625   1
 -11   3   4 1033.97 221.050  -2
 -11  -3  -3 1033.97 221.050   1
 -11   3   5 1009.54 213.085  -2
 -11  -3  -4 1009.54 213.085   1
 -11   3   6 1083.44 233.059  -2
 -11  -3  -5 1083.44 233.059   1
 -11   3   7 664.423 230.399  -2
 -11  -3  -6 664.423 230.399   1
 -11   3   8 861.162 223.962  -2
 -11  -3  -7 861.162 223.962   1
 -11   3   9 559.233 211.426  -2
 -11  -3  -8 559.233 211.426   1
 -11   3  10 591.509 251.303  -2
 -11  -3  -9 591.509 251.303   1
 -11   3  11 517.193 239.759  -2
 -11  -3 -10 517.193 239.759   1
 -11   3  12 898.357 263.484  -2
 -11  -3 -11 898.357 263.484   1
 -11   3  13 640.173 256.772  -2
 -11  -3 -12 640.173 256.772   1
 -11   2  -7 348.086 131.756  -2
 -11  -2   8 348.086 131.756   1
 -11   2  -6 561.097 151.623  -2
 -11  -2   7 561.097 151.623   1
 -11   2  -5 876.306 159.657  -2
 -11  -2   6 876.306 159.657   1
 -11   2  -4 865.204 171.820  -2
 -11  -2   5 865.204 171.820   1
 -11   2  -3 1070.73 193.166  -2
 -11  -2   4 1070.73 193.166   1
  11   2   2 1403.21 155.329  -2
  11  -2  -3 1403.21 155.329   1
 -11   2  -1 972.919 203.009  -2
 -11  -2   2 972.919 203.009   1
 -11   2   0 637.757 184.851  -2
 -11  -2   1 637.757 184.851   1
 -11   2   1 712.440 189.653  -2
 -11  -2   0 712.440 189.653   1
 -11   2   2 1021.75 211.280  -2
 -11  -2  -1 1021.75 211.280   1
 -11   2   3 1467.65 227.331  -2
 -11  -2  -2 1467.65 227.331   1
 -11   2   4 1145.46 219.577  -2
 -11  -2  -3 1145.46 219.577   1
 -11   2   5 1185.65 221.900  -2
 -11  -2  -4 1185.65 221.900   1
 -11   2   6 860.897 219.274  -2
 -11  -2  -5 860.897 219.274   1
 -11   2   7 700.138 227.034  -2
 -11  -2  -6 700.138 227.034   1
 -11   2   8 698.840 215.572  -2
 -11  -2  -7 698.840 215.572   1
 -11   2   9 834.260 235.769  -2
 -11  -2  -8 834.260 235.769   1
 -11   2  10 439.187 217.067  -2
 -11  -2  -9 439.187 217.067   1
 -11   2  11 1857.82 285.953  -2
 -11  -2 -10 1857.82 285.953   1
 -11   2  12 344.121 255.689  -2
 -11  -2 -11 344.121 255.689   1
 -11   2  13 678.609 272.056  -2
 -11  -2 -12 678.609 272.056   1
 -11   2  14 135.725 239.648  -2
 -11  -2 -13 135.725 239.648   1
 -11   1  -9 563.833 136.096  -2
 -11  -1  10 563.833 136.096   1
 -11   1  -8 392.461 117.248  -2
 -11  -1   9 392.461 117.248   1
 -11   1  -7 817.013 137.117  -2
 -11  -1   8 817.013 137.117   1
 -11   1  -6 365.830 130.048  -2
 -11  -1   7 365.830 130.048   1
 -11   1  -5 645.934 156.926  -2
 -11  -1   6 645.934 156.926   1
 -11   1  -4 558.609 151.680  -2
 -11  -1   5 558.609 151.680   1
 -11   1  -3 1768.57 159.732  -2
 -11  -1   4 1768.57 159.732   1
 -11   1  -2 1118.60 140.826  -2
 -11  -1   3 1118.60 140.826   1
  11   1   1 859.660 140.512  -2
  11  -1  -2 859.660 140.512   1
  11   1   0 1138.40 158.552  -2
  11  -1  -1 1138.40 158.552   1
  11   1  -1 1044.83 154.886  -2
  11  -1   0 1044.83 154.886   1
 -11   1   2 873.632 203.496  -2
 -11  -1  -1 873.632 203.496   1
 -11   1   3 1308.45 221.313  -2
 -11  -1  -2 1308.45 221.313   1
 -11   1   4 1323.40 230.202  -2
 -11  -1  -3 1323.40 230.202   1
 -11   1   5 958.562 212.272  -2
 -11  -1  -4 958.562 212.272   1
 -11   1   6 938.755 224.221  -2
 -11  -1  -5 938.755 224.221   1
 -11   1   7 645.022 211.765  -2
 -11  -1  -6 645.022 211.765   1
 -11   1   8 1172.56 231.022  -2
 -11  -1  -7 1172.56 231.022   1
 -11   1   9 418.072 203.985  -2
 -11  -1  -8 418.072 203.985   1
 -11   1  10 751.872 229.132  -2
 -11  -1  -9 751.872 229.132   1
 -11   1  11 356.543 221.081  -2
 -11  -1 -10 356.543 221.081   1
 -11   1  12 1323.77 277.829  -2
 -11  -1 -11 1323.77 277.829   1
 -11   1  13 2.73366 195.718  -2
 -11  -1 -12 2.73366 195.718   1
 -11   1  14 658.576 249.104  -2
 -11  -1 -13 658.576 249.104   1
 -11   1  15-72.2702 237.346  -2
 -11  -1 -14-72.2702 237.346   1
 -11   0 -11 198.867 96.2339  -2
 -11   0  12 198.867 96.2339   1
 -11   0 -10 819.515 140.301  -2
 -11   0  11 819.515 140.301   1
 -11   0  -9 441.942 115.696  -2
 -11   0  10 441.942 115.696   1
 -11   0  -8 546.372 134.326  -2
 -11   0   9 546.372 134.326   1
 -11   0  -7 139.325 116.312  -2
 -11   0   8 139.325 116.312   1
 -11   0  -6 678.150 146.242  -2
 -11   0   7 678.150 146.242   1
 -11   0  -5 608.279 153.494  -2
 -11   0   6 608.279 153.494   1
  11   0   4 1010.83 126.758  -2
  11   0  -5 1010.83 126.758   1
 -11   0  -3 1216.16 134.439  -2
 -11   0   4 1216.16 134.439   1
 -11   0  -2 1186.05 141.864  -2
 -11   0   3 1186.05 141.864   1
 -11   0  -1 939.907 141.018  -2
 -11   0   2 939.907 141.018   1
  11   0   0 1697.40 162.446  -2
  11   0  -1 1697.40 162.446   1
  11   0  -1 1308.57 158.687  -2
  11   0   0 1308.57 158.687   1
  11   0  -2 993.889 156.889  -2
  11   0   1 993.889 156.889   1
  11   0  -3 1728.90 183.261  -2
  11   0   2 1728.90 183.261   1
  11   0  -4 1267.41 173.155  -2
  11   0   3 1267.41 173.155   1
  11   0  -5 1675.59 189.959  -2
  11   0   4 1675.59 189.959   1
  11   0  -6 1213.28 177.048  -2
  11   0   5 1213.28 177.048   1
 -11   0   7 711.234 172.409  -2
 -11   0  -6 711.234 172.409   1
 -11   0   8 312.798 146.400  -2
 -11   0  -7 312.798 146.400   1
 -11   0   9 871.014 187.377  -2
 -11   0  -8 871.014 187.377   1
 -11   0  10 553.575 167.461  -2
 -11   0  -9 553.575 167.461   1
  11   0 -11 1845.22 215.684  -2
  11   0  10 1845.22 215.684   1
  11   0 -12 451.060 175.870  -2
  11   0  11 451.060 175.870   1
  11   0 -13 832.407 199.536  -2
  11   0  12 832.407 199.536   1
  11   0 -14 593.690 186.725  -2
  11   0  13 593.690 186.725   1
  11   0 -15 328.158 192.806  -2
  11   0  14 328.158 192.806   1
 -11  -1 -13 453.505 127.719  -2
 -11   1  14 453.505 127.719   1
 -11  -1 -12 253.177 94.8362  -2
 -11   1  13 253.177 94.8362   1
 -11  -1 -11 1093.47 139.516  -2
 -11   1  12 1093.47 139.516   1
 -11  -1 -10 343.201 103.013  -2
 -11   1  11 343.201 103.013   1
 -11  -1  -9 440.499 115.558  -2
 -11   1  10 440.499 115.558   1
 -11  -1  -8 429.597 111.221  -2
 -11   1   9 429.597 111.221   1
 -11  -1  -7 779.588 134.735  -2
 -11   1   8 779.588 134.735   1
 -11  -1  -6 316.904 121.059  -2
 -11   1   7 316.904 121.059   1
  11  -1   5 979.928 107.323  -2
  11   1  -6 979.928 107.323   1
  11  -1   4 705.731 105.327  -2
  11   1  -5 705.731 105.327   1
  11  -1   3 1409.48 133.092  -2
  11   1  -4 1409.48 133.092   1
  11  -1   2 842.708 123.122  -2
  11   1  -3 842.708 123.122   1
 -11  -1  -1 535.572 119.294  -2
 -11   1   2 535.572 119.294   1
 -11  -1   0 1026.80 138.387  -2
 -11   1   1 1026.80 138.387   1
 -11  -1   1 969.597 141.189  -2
 -11   1   0 969.597 141.189   1
 -11  -1   2 810.092 145.856  -2
 -11   1  -1 810.092 145.856   1
  11  -1  -3 1347.19 162.762  -2
  11   1   2 1347.19 162.762   1
  11  -1  -4 1254.37 168.064  -2
  11   1   3 1254.37 168.064   1
  11  -1  -5 967.899 163.100  -2
  11   1   4 967.899 163.100   1
  11  -1  -6 983.907 167.023  -2
  11   1   5 983.907 167.023   1
  11  -1  -7 542.518 147.829  -2
  11   1   6 542.518 147.829   1
  11  -1  -8 1518.30 193.584  -2
  11   1   7 1518.30 193.584   1
  11  -1  -9 549.083 168.433  -2
  11   1   8 549.083 168.433   1
  11  -1 -10 462.181 177.030  -2
  11   1   9 462.181 177.030   1
  11  -1 -11 355.384 164.176  -2
  11   1  10 355.384 164.176   1
 -11  -1  12 1669.33 220.597  -2
 -11   1 -11 1669.33 220.597   1
 -11  -1  13 382.503 172.795  -2
 -11   1 -12 382.503 172.795   1
 -11  -1  14 1190.49 213.707  -2
 -11   1 -13 1190.49 213.707   1
  11  -1 -15 178.577 321.030  -2
  11   1  14 178.577 321.030   1
 -11  -2 -14 500.398 133.977  -2
 -11   2  15 500.398 133.977   1
 -11  -2 -13 321.113 111.265  -2
 -11   2  14 321.113 111.265   1
 -11  -2 -12 275.703 110.147  -2
 -11   2  13 275.703 110.147   1
 -11  -2 -11 173.995 107.990  -2
 -11   2  12 173.995 107.990   1
 -11  -2 -10 960.807 145.815  -2
 -11   2  11 960.807 145.815   1
 -11  -2  -9 470.198 121.739  -2
 -11   2  10 470.198 121.739   1
 -11  -2  -8 586.065 124.552  -2
 -11   2   9 586.065 124.552   1
 -11  -2  -7 1055.60 148.617  -2
 -11   2   8 1055.60 148.617   1
  11  -2   6 753.556 94.0474  -2
  11   2  -7 753.556 94.0474   1
  11  -2   5 720.024 98.9312  -2
  11   2  -6 720.024 98.9312   1
  11  -2   4 793.275 108.360  -2
  11   2  -5 793.275 108.360   1
  11  -2   3 1116.73 118.047  -2
  11   2  -4 1116.73 118.047   1
  11  -2   2 1101.93 121.799  -2
  11   2  -3 1101.93 121.799   1
  11  -2   1 839.041 121.809  -2
  11   2  -2 839.041 121.809   1
  11  -2   0 543.638 116.986  -2
  11   2  -1 543.638 116.986   1
 -11  -2   1 483.152 122.316  -2
 -11   2   0 483.152 122.316   1
 -11  -2   2 602.668 131.516  -2
 -11   2  -1 602.668 131.516   1
 -11  -2   3 1364.65 111.370  -2
 -11   2  -2 1364.65 111.370   1
 -11  -2   4 941.560 102.197  -2
 -11   2  -3 941.560 102.197   1
 -11  -2   5 1016.41 105.266  -2
 -11   2  -4 1016.41 105.266   1
  11  -2  -6 1008.93 102.620  -2
  11   2   5 1008.93 102.620   1
  11  -2  -7 709.369 101.733  -2
  11   2   6 709.369 101.733   1
  11  -2  -8 652.674 158.964  -2
  11   2   7 652.674 158.964   1
  11  -2  -9 952.119 177.153  -2
  11   2   8 952.119 177.153   1
  11  -2 -10 596.831 166.597  -2
  11   2   9 596.831 166.597   1
  11  -2 -11 1761.47 202.553  -2
  11   2  10 1761.47 202.553   1
  11  -2 -12 485.584 162.254  -2
  11   2  11 485.584 162.254   1
  11  -2 -13 338.041 239.131  -2
  11   2  12 338.041 239.131   1
  11  -2 -14 194.072 278.748  -2
  11   2  13 194.072 278.748   1
  11  -2 -15 478.278 326.693  -2
  11   2  14 478.278 326.693   1
 -11  -3 -12 295.741 123.537  -2
 -11   3  13 295.741 123.537   1
 -11  -3 -11 373.646 124.245  -2
 -11   3  12 373.646 124.245   1
 -11  -3 -10 267.955 123.534  -2
 -11   3  11 267.955 123.534   1
 -11  -3  -9 549.442 121.455  -2
 -11   3  10 549.442 121.455   1
 -11  -3  -8 239.419 117.424  -2
 -11   3   9 239.419 117.424   1
 -11  -3  -7 399.170 121.897  -2
 -11   3   8 399.170 121.897   1
  11  -3   6 477.457 93.7541  -2
  11   3  -7 477.457 93.7541   1
  11  -3   5 621.595 95.7717  -2
  11   3  -6 621.595 95.7717   1
  11  -3   4 683.576 101.261  -2
  11   3  -5 683.576 101.261   1
  11  -3   3 1021.76 107.455  -2
  11   3  -4 1021.76 107.455   1
  11  -3   2 515.385 102.451  -2
  11   3  -3 515.385 102.451   1
  11  -3   1 888.616 121.762  -2
  11   3  -2 888.616 121.762   1
  11  -3   0 921.247 121.232  -2
  11   3  -1 921.247 121.232   1
  11  -3  -1 784.186 119.324  -2
  11   3   0 784.186 119.324   1
  11  -3  -2 949.923 99.5053  -2
  11   3   1 949.923 99.5053   1
  11  -3  -3 611.000 95.7527  -2
  11   3   2 611.000 95.7527   1
  11  -3  -4 896.809 100.531  -2
  11   3   3 896.809 100.531   1
 -11  -3   5 823.823 102.688  -2
 -11   3  -4 823.823 102.688   1
 -11  -3   6 668.693 99.2010  -2
 -11   3  -5 668.693 99.2010   1
 -11  -3   7 383.932 96.3963  -2
 -11   3  -6 383.932 96.3963   1
 -11  -3   8 688.424 107.069  -2
 -11   3  -7 688.424 107.069   1
 -11  -3   9 260.684 93.5054  -2
 -11   3  -8 260.684 93.5054   1
 -11  -3  10 554.015 109.262  -2
 -11   3  -9 554.015 109.262   1
 -11   3 -10 444.509 101.182   1
  11  -3 -11 168.073 178.570  -2
  11   3  10 168.073 178.570   1
  11  -3 -12 298.759 243.073  -2
  11   3  11 298.759 243.073   1
  11  -3 -13 188.506 248.047  -2
  11   3  12 188.506 248.047   1
  11  -3 -14 394.374 248.969  -2
  11   3  13 394.374 248.969   1
 -11  -4 -10 344.738 139.232  -2
 -11   4  11 344.738 139.232   1
 -11  -4  -9 286.579 127.399  -2
 -11   4  10 286.579 127.399   1
 -11  -4  -8 498.187 140.481  -2
 -11   4   9 498.187 140.481   1
  11  -4   7 237.616 86.7549  -2
  11   4  -8 237.616 86.7549   1
  11  -4   6 478.733 95.0101  -2
  11   4  -7 478.733 95.0101   1
  11  -4   5 604.663 97.5038  -2
  11   4  -6 604.663 97.5038   1
  11  -4   4 809.837 99.7221  -2
  11   4  -5 809.837 99.7221   1
  11  -4   3 573.919 100.137  -2
  11   4  -4 573.919 100.137   1
  11  -4   2 824.402 112.265  -2
  11   4  -3 824.402 112.265   1
  11  -4   1 589.319 111.208  -2
  11   4  -2 589.319 111.208   1
  11  -4   0 287.073 99.4980  -2
  11   4  -1 287.073 99.4980   1
  11  -4  -1 345.634 105.293  -2
  11   4   0 345.634 105.293   1
  11  -4  -2 807.879 99.3918  -2
  11   4   1 807.879 99.3918   1
  11  -4  -3 1057.47 106.503  -2
  11   4   2 1057.47 106.503   1
  11  -4  -4 510.305 92.1222  -2
  11   4   3 510.305 92.1222   1
  11  -4  -5 890.474 101.882  -2
  11   4   4 890.474 101.882   1
  11  -4  -6 572.883 101.095  -2
  11   4   5 572.883 101.095   1
  11  -4  -7 412.228 92.6272  -2
  11   4   6 412.228 92.6272   1
  11  -4  -8 258.792 87.9105  -2
  11   4   7 258.792 87.9105   1
  11  -4  -9 686.620 124.433  -2
  11   4   8 686.620 124.433   1
  11  -4 -10 457.893 124.569  -2
  11   4   9 457.893 124.569   1
  11  -4 -11 428.503 127.893  -2
  11   4  10 428.503 127.893   1
  11  -4 -12 870.182 136.451  -2
  11   4  11 870.182 136.451   1
  11  -4 -13 196.735 131.762  -2
  11   4  12 196.735 131.762   1
  11  -5   8 209.513 89.5667  -2
  11   5  -9 209.513 89.5667   1
  11  -5   7 291.135 101.212  -2
  11   5  -8 291.135 101.212   1
  11  -5   6 419.794 98.3502  -2
  11   5  -7 419.794 98.3502   1
  11  -5   5 521.664 98.5047  -2
  11   5  -6 521.664 98.5047   1
  11  -5   4 501.457 97.9381  -2
  11   5  -5 501.457 97.9381   1
  11  -5   3 420.742 101.600  -2
  11   5  -4 420.742 101.600   1
  11  -5   2 362.358 94.2084  -2
  11   5  -3 362.358 94.2084   1
  11  -5   1 726.727 113.547  -2
  11   5  -2 726.727 113.547   1
  11  -5   0 404.806 105.986  -2
  11   5  -1 404.806 105.986   1
  11  -5  -1 387.402 84.6330  -2
  11   5   0 387.402 84.6330   1
  11  -5  -2 822.510 100.440  -2
  11   5   1 822.510 100.440   1
  11  -5  -3 428.233 88.8064  -2
  11   5   2 428.233 88.8064   1
  11  -5  -4 402.222 85.6611  -2
  11   5   3 402.222 85.6611   1
  11  -5  -5 345.461 87.1568  -2
  11   5   4 345.461 87.1568   1
  11  -5  -6 430.602 93.8610  -2
  11   5   5 430.602 93.8610   1
  11  -5  -7 798.839 128.972  -2
  11   5   6 798.839 128.972   1
  11  -5  -8 356.579 116.785  -2
  11   5   7 356.579 116.785   1
  11  -5  -9 272.239 110.379  -2
  11   5   8 272.239 110.379   1
  11  -5 -10 392.244 121.198  -2
  11   5   9 392.244 121.198   1
  11  -6   7 290.446 134.719  -2
  11   6  -8 290.446 134.719   1
  11  -6   6 146.889 131.598  -2
  11   6  -7 146.889 131.598   1
  11  -6   5 333.309 103.688  -2
  11   6  -6 333.309 103.688   1
  11  -6   4 280.925 95.8494  -2
  11   6  -5 280.925 95.8494   1
  11  -6   3 529.439 108.509  -2
  11   6  -4 529.439 108.509   1
  11  -6   2 422.339 106.113  -2
  11   6  -3 422.339 106.113   1
  11  -6   1 416.634 105.282  -2
  11   6  -2 416.634 105.282   1
  11  -6   0 433.001 104.817  -2
  11   6  -1 433.001 104.817   1
  11  -6  -1 514.193 95.2144  -2
  11   6   0 514.193 95.2144   1
  11  -6  -2 518.687 95.7363  -2
  11   6   1 518.687 95.7363   1
  11  -6  -3 382.278 93.0650  -2
  11   6   2 382.278 93.0650   1
  11  -6  -4 635.526 95.0407  -2
  11   6   3 635.526 95.0407   1
  11  -6  -5 366.968 121.365  -2
  11   6   4 366.968 121.365   1
  11  -6  -6 531.973 128.453  -2
  11   6   5 531.973 128.453   1
  11  -6  -7 115.863 142.988  -2
  11   6   6 115.863 142.988   1
 -11  -7  -1 152.028 147.024  -2
 -11   7   2 152.028 147.024   1
 -11  -7   0 59.5636 140.476  -2
 -11   7   1 59.5636 140.476   1
 -11  -7   1 3.83590 134.050  -2
 -11   7   0 3.83590 134.050   1
 -11  -7   2 436.370 145.741  -2
 -11   7  -1 436.370 145.741   1
 -12   6   1 218.991 225.413  -2
 -12  -6   0 218.991 225.413   1
 -12   6   2 38.0429 188.223  -2
 -12  -6  -1 38.0429 188.223   1
 -12   6   3 936.316 242.146  -2
 -12  -6  -2 936.316 242.146   1
 -12   5  -1 334.367 188.685  -2
 -12  -5   2 334.367 188.685   1
 -12   5   0 983.026 220.524  -2
 -12  -5   1 983.026 220.524   1
 -12   5   1 802.089 236.725  -2
 -12  -5   0 802.089 236.725   1
 -12   5   2 719.400 224.215  -2
 -12  -5  -1 719.400 224.215   1
 -12   5   3 198.210 219.115  -2
 -12  -5  -2 198.210 219.115   1
 -12   5   4 92.4854 199.876  -2
 -12  -5  -3 92.4854 199.876   1
 -12   5   5 569.531 239.788  -2
 -12  -5  -4 569.531 239.788   1
 -12   5   6 771.312 272.167  -2
 -12  -5  -5 771.312 272.167   1
 -12   4  -3 1626.46 232.035  -2
 -12  -4   4 1626.46 232.035   1
 -12   4  -2 1086.35 226.383  -2
 -12  -4   3 1086.35 226.383   1
 -12   4  -1 497.075 183.615  -2
 -12  -4   2 497.075 183.615   1
 -12   4   0 284.341 183.677  -2
 -12  -4   1 284.341 183.677   1
 -12   4   1 230.203 184.758  -2
 -12  -4   0 230.203 184.758   1
 -12   4   2 496.664 209.827  -2
 -12  -4  -1 496.664 209.827   1
 -12   4   3 827.920 234.588  -2
 -12  -4  -2 827.920 234.588   1
 -12   4   4 1552.96 260.332  -2
 -12  -4  -3 1552.96 260.332   1
 -12   4   5 888.344 229.401  -2
 -12  -4  -4 888.344 229.401   1
 -12   4   6 620.323 219.404  -2
 -12  -4  -5 620.323 219.404   1
 -12   4   7 497.543 226.124  -2
 -12  -4  -6 497.543 226.124   1
 -12   4   8-29.2284 206.474  -2
 -12  -4  -7-29.2284 206.474   1
 -12   3  -5 750.534 172.869  -2
 -12  -3   6 750.534 172.869   1
 -12   3  -4 277.628 154.208  -2
 -12  -3   5 277.628 154.208   1
 -12   3  -3-61.4474 161.942  -2
 -12  -3   4-61.4474 161.942   1
 -12   3  -2 393.423 191.978  -2
 -12  -3   3 393.423 191.978   1
 -12   3  -1 1151.01 220.008  -2
 -12  -3   2 1151.01 220.008   1
 -12   3   0 1237.68 223.760  -2
 -12  -3   1 1237.68 223.760   1
 -12   3   1 1609.28 255.271  -2
 -12  -3   0 1609.28 255.271   1
 -12   3   2 1130.11 238.339  -2
 -12  -3  -1 1130.11 238.339   1
 -12   3   3 371.949 212.396  -2
 -12  -3  -2 371.949 212.396   1
 -12   3   4 194.097 197.499  -2
 -12  -3  -3 194.097 197.499   1
 -12   3   5 189.355 216.439  -2
 -12  -3  -4 189.355 216.439   1
 -12   3   6 553.622 230.424  -2
 -12  -3  -5 553.622 230.424   1
 -12   3   7 1127.89 259.547  -2
 -12  -3  -6 1127.89 259.547   1
 -12   3   8 1028.28 277.600  -2
 -12  -3  -7 1028.28 277.600   1
 -12   3   9 741.931 259.995  -2
 -12  -3  -8 741.931 259.995   1
 -12   3  10 225.513 222.659  -2
 -12  -3  -9 225.513 222.659   1
 -12   2  -7 232.554 135.638  -2
 -12  -2   8 232.554 135.638   1
 -12   2  -6 266.253 139.645  -2
 -12  -2   7 266.253 139.645   1
 -12   2  -5 576.251 168.000  -2
 -12  -2   6 576.251 168.000   1
 -12   2  -4 1339.62 210.915  -2
 -12  -2   5 1339.62 210.915   1
 -12   2  -3 1320.97 215.791  -2
 -12  -2   4 1320.97 215.791   1
 -12   2  -2 1592.60 172.860  -2
 -12  -2   3 1592.60 172.860   1
  12   2   1 532.656 154.995  -2
  12  -2  -2 532.656 154.995   1
  12   2   0 186.759 142.177  -2
  12  -2  -1 186.759 142.177   1
 -12   2   1 1017.32 214.914  -2
 -12  -2   0 1017.32 214.914   1
 -12   2   2 955.868 221.170  -2
 -12  -2  -1 955.868 221.170   1
 -12   2   3 1364.75 241.814  -2
 -12  -2  -2 1364.75 241.814   1
 -12   2   4 1749.98 263.251  -2
 -12  -2  -3 1749.98 263.251   1
 -12   2   5 1528.98 261.873  -2
 -12  -2  -4 1528.98 261.873   1
 -12   2   6 928.745 242.585  -2
 -12  -2  -5 928.745 242.585   1
 -12   2   7 220.895 210.244  -2
 -12  -2  -6 220.895 210.244   1
 -12   2   8 77.4194 203.734  -2
 -12  -2  -7 77.4194 203.734   1
 -12   2   9 384.815 237.395  -2
 -12  -2  -8 384.815 237.395   1
 -12   2  10 1222.45 271.708  -2
 -12  -2  -9 1222.45 271.708   1
 -12   2  11 1230.03 286.626  -2
 -12  -2 -10 1230.03 286.626   1
 -12   2  12 620.216 266.991  -2
 -12  -2 -11 620.216 266.991   1
 -12   1  -9 519.751 137.234  -2
 -12  -1  10 519.751 137.234   1
 -12   1  -8 473.964 151.931  -2
 -12  -1   9 473.964 151.931   1
 -12   1  -7 1148.76 166.820  -2
 -12  -1   8 1148.76 166.820   1
 -12   1  -6 999.990 182.234  -2
 -12  -1   7 999.990 182.234   1
 -12   1  -5 744.143 172.415  -2
 -12  -1   6 744.143 172.415   1
 -12   1  -4 403.811 160.356  -2
 -12  -1   5 403.811 160.356   1
 -12   1  -3 114.701 118.590  -2
 -12  -1   4 114.701 118.590   1
 -12   1  -2 180.830 111.585  -2
 -12  -1   3 180.830 111.585   1
  12   1   1 1199.05 165.146  -2
  12  -1  -2 1199.05 165.146   1
  12   1   0 1421.32 182.123  -2
  12  -1  -1 1421.32 182.123   1
  12   1  -1 2033.42 196.747  -2
  12  -1   0 2033.42 196.747   1
  12   1  -2 1136.32 172.765  -2
  12  -1   1 1136.32 172.765   1
  12   1  -3 386.627 154.687  -2
  12  -1   2 386.627 154.687   1
  12   1  -4 428.582 152.090  -2
  12  -1   3 428.582 152.090   1
 -12   1   5 501.079 214.789  -2
 -12  -1  -4 501.079 214.789   1
 -12   1   6 670.663 207.882  -2
 -12  -1  -5 670.663 207.882   1
 -12   1   7 1502.63 264.299  -2
 -12  -1  -6 1502.63 264.299   1
 -12   1   8 1252.75 256.737  -2
 -12  -1  -7 1252.75 256.737   1
 -12   1   9 1042.94 249.510  -2
 -12  -1  -8 1042.94 249.510   1
 -12   1  10 1046.73 280.810  -2
 -12  -1  -9 1046.73 280.810   1
 -12   1  11 131.447 252.591  -2
 -12  -1 -10 131.447 252.591   1
 -12   1  12 109.788 250.099  -2
 -12  -1 -11 109.788 250.099   1
 -12   1  13 646.901 254.424  -2
 -12  -1 -12 646.901 254.424   1
 -12   0 -11 570.671 139.313  -2
 -12   0  12 570.671 139.313   1
 -12   0 -10 1149.26 149.393  -2
 -12   0  11 1149.26 149.393   1
 -12   0  -9 686.609 139.202  -2
 -12   0  10 686.609 139.202   1
 -12   0  -8 437.744 125.901  -2
 -12   0   9 437.744 125.901   1
 -12   0  -7 234.473 129.733  -2
 -12   0   8 234.473 129.733   1
 -12   0  -6 393.909 136.083  -2
 -12   0   7 393.909 136.083   1
 -12   0  -5 272.055 143.726  -2
 -12   0   6 272.055 143.726   1
 -12   0  -4 1194.80 198.093  -2
 -12   0   5 1194.80 198.093   1
  12   0   3 1658.37 155.360  -2
  12   0  -4 1658.37 155.360   1
 -12   0  -2 1643.21 163.437  -2
 -12   0   3 1643.21 163.437   1
 -12   0  -1 1031.12 155.263  -2
 -12   0   2 1031.12 155.263   1
 -12   0   0 150.647 130.252  -2
 -12   0   1 150.647 130.252   1
  12   0  -1 132.506 117.996  -2
  12   0   0 132.506 117.996   1
  12   0  -2 1518.33 187.937  -2
  12   0   1 1518.33 187.937   1
  12   0  -3 1684.23 193.940  -2
  12   0   2 1684.23 193.940   1
  12   0  -4 2430.42 216.840  -2
  12   0   3 2430.42 216.840   1
  12   0  -5 1222.30 188.487  -2
  12   0   4 1222.30 188.487   1
  12   0  -6 287.061 156.884  -2
  12   0   5 287.061 156.884   1
  12   0  -7 364.938 162.247  -2
  12   0   6 364.938 162.247   1
  12   0  -8 178.591 148.455  -2
  12   0   7 178.591 148.455   1
 -12   0   9 429.202 184.268  -2
 -12   0  -8 429.202 184.268   1
 -12   0  10 1139.06 213.080  -2
 -12   0  -9 1139.06 213.080   1
 -12   0  11 1212.07 216.196  -2
 -12   0 -10 1212.07 216.196   1
 -12   0  12 1184.89 218.114  -2
 -12   0 -11 1184.89 218.114   1
 -12   0  13 825.068 248.998  -2
 -12   0 -12 825.068 248.998   1
 -12   0  14 216.318 253.561  -2
 -12   0 -13 216.318 253.561   1
 -12  -1 -12 380.842 125.819  -2
 -12   1  13 380.842 125.819   1
 -12  -1 -11 250.118 115.357  -2
 -12   1  12 250.118 115.357   1
 -12  -1 -10 138.845 114.311  -2
 -12   1  11 138.845 114.311   1
 -12  -1  -9 431.367 128.136  -2
 -12   1  10 431.367 128.136   1
 -12  -1  -8 689.060 145.572  -2
 -12   1   9 689.060 145.572   1
 -12  -1  -7 1029.72 163.891  -2
 -12   1   8 1029.72 163.891   1
 -12  -1  -6 745.418 160.995  -2
 -12   1   7 745.418 160.995   1
 -12  -1  -5 719.194 151.023  -2
 -12   1   6 719.194 151.023   1
  12  -1   4 343.070 100.737  -2
  12   1  -5 343.070 100.737   1
  12  -1   3 130.217 101.752  -2
  12   1  -4 130.217 101.752   1
  12  -1   2 135.702 96.3268  -2
  12   1  -3 135.702 96.3268   1
 -12  -1  -1 1076.58 154.557  -2
 -12   1   2 1076.58 154.557   1
 -12  -1   0 1137.07 155.663  -2
 -12   1   1 1137.07 155.663   1
 -12  -1   1 1600.84 169.533  -2
 -12   1   0 1600.84 169.533   1
 -12  -1   2 1037.17 166.918  -2
 -12   1  -1 1037.17 166.918   1
 -12  -1   3 183.041 132.995  -2
 -12   1  -2 183.041 132.995   1
 -12  -1   4 190.840 130.663  -2
 -12   1  -3 190.840 130.663   1
  12  -1  -5 654.916 166.887  -2
  12   1   4 654.916 166.887   1
  12  -1  -6 668.666 178.038  -2
  12   1   5 668.666 178.038   1
  12  -1  -7 1640.33 209.012  -2
  12   1   6 1640.33 209.012   1
  12  -1  -8 1180.50 196.119  -2
  12   1   7 1180.50 196.119   1
  12  -1  -9 1087.44 198.281  -2
  12   1   8 1087.44 198.281   1
  12  -1 -10 722.599 190.786  -2
  12   1   9 722.599 190.786   1
  12  -1 -11 21.5100 177.234  -2
  12   1  10 21.5100 177.234   1
  12  -1 -12 554.024 190.940  -2
  12   1  11 554.024 190.940   1
 -12  -1  13 835.552 256.071  -2
 -12   1 -12 835.552 256.071   1
 -12  -2 -11 343.432 118.590  -2
 -12   2  12 343.432 118.590   1
 -12  -2 -10 815.818 148.777  -2
 -12   2  11 815.818 148.777   1
 -12  -2  -9 883.474 148.838  -2
 -12   2  10 883.474 148.838   1
 -12  -2  -8 341.271 135.732  -2
 -12   2   9 341.271 135.732   1
 -12  -2  -7-18.1441 117.788  -2
 -12   2   8-18.1441 117.788   1
 -12  -2  -6 258.245 130.331  -2
 -12   2   7 258.245 130.331   1
  12  -2   5 513.479 100.541  -2
  12   2  -6 513.479 100.541   1
  12  -2   4 1328.65 129.938  -2
  12   2  -5 1328.65 129.938   1
  12  -2   3 958.601 124.148  -2
  12   2  -4 958.601 124.148   1
  12  -2   2 1190.89 138.354  -2
  12   2  -3 1190.89 138.354   1
  12  -2   1 567.302 115.635  -2
  12   2  -2 567.302 115.635   1
  12  -2   0 149.304 109.058  -2
  12   2  -1 149.304 109.058   1
  12  -2  -1 72.1461 118.618  -2
  12   2   0 72.1461 118.618   1
 -12  -2   2 731.852 141.956  -2
 -12   2  -1 731.852 141.956   1
 -12  -2   3 877.957 153.911  -2
 -12   2  -2 877.957 153.911   1
 -12  -2   4 1332.22 176.805  -2
 -12   2  -3 1332.22 176.805   1
 -12  -2   5 1263.45 176.865  -2
 -12   2  -4 1263.45 176.865   1
 -12  -2   6 716.874 170.820  -2
 -12   2  -5 716.874 170.820   1
  12  -2  -7 117.351 138.990  -2
  12   2   6 117.351 138.990   1
  12  -2  -8 198.390 149.041  -2
  12   2   7 198.390 149.041   1
  12  -2  -9 256.786 148.957  -2
  12   2   8 256.786 148.957   1
  12  -2 -10 1815.99 226.790  -2
  12   2   9 1815.99 226.790   1
  12  -2 -11 1139.12 211.245  -2
  12   2  10 1139.12 211.245   1
  12  -2 -12 845.862 190.682  -2
  12   2  11 845.862 190.682   1
 -12  -3  -9 118.669 131.409  -2
 -12   3  10 118.669 131.409   1
 -12  -3  -8 465.520 134.884  -2
 -12   3   9 465.520 134.884   1
 -12  -3  -7 867.041 158.370  -2
 -12   3   8 867.041 158.370   1
  12  -3   6 810.377 116.188  -2
  12   3  -7 810.377 116.188   1
  12  -3   5 441.618 97.0543  -2
  12   3  -6 441.618 97.0543   1
  12  -3   4 128.513 84.4188  -2
  12   3  -5 128.513 84.4188   1
  12  -3   3 46.1619 83.1461  -2
  12   3  -4 46.1619 83.1461   1
  12  -3   2 159.071 90.5507  -2
  12   3  -3 159.071 90.5507   1
  12  -3   1 920.520 131.320  -2
  12   3  -2 920.520 131.320   1
  12  -3   0 974.055 129.484  -2
  12   3  -1 974.055 129.484   1
  12  -3  -1 1295.22 143.540  -2
  12   3   0 1295.22 143.540   1
  12  -3  -2 786.752 141.058  -2
  12   3   1 786.752 141.058   1
  12  -3  -3 221.496 87.9440  -2
  12   3   2 221.496 87.9440   1
  12  -3  -4 59.0906 84.8135  -2
  12   3   3 59.0906 84.8135   1
  12  -3  -5 309.259 91.5304  -2
  12   3   4 309.259 91.5304   1
 -12  -3   6 508.993 105.018  -2
 -12   3  -5 508.993 105.018   1
 -12  -3   7 1168.94 125.477  -2
 -12   3  -6 1168.94 125.477   1
 -12  -3   8 758.302 172.824  -2
 -12   3  -7 758.302 172.824   1
 -12  -3   9 597.094 173.120  -2
 -12   3  -8 597.094 173.120   1
 -12  -3  10 418.550 166.479  -2
 -12   3  -9 418.550 166.479   1
  12  -3 -11 204.808 234.621  -2
  12   3  10 204.808 234.621   1
 -12  -4  -7-10.0373 118.880  -2
 -12   4   8-10.0373 118.880   1
  12  -4   6 89.7252 87.5683  -2
  12   4  -7 89.7252 87.5683   1
  12  -4   5 302.276 100.130  -2
  12   4  -6 302.276 100.130   1
  12  -4   4 659.770 114.910  -2
  12   4  -5 659.770 114.910   1
  12  -4   3 980.515 122.976  -2
  12   4  -4 980.515 122.976   1
  12  -4   2 579.424 114.368  -2
  12   4  -3 579.424 114.368   1
  12  -4   1 282.379 102.578  -2
  12   4  -2 282.379 102.578   1
  12  -4   0 128.725 104.493  -2
  12   4  -1 128.725 104.493   1
  12  -4  -1 16.6510 88.6660  -2
  12   4   0 16.6510 88.6660   1
  12  -4  -2 383.211 121.042  -2
  12   4   1 383.211 121.042   1
  12  -4  -3 741.091 103.131  -2
  12   4   2 741.091 103.131   1
  12  -4  -4 1173.72 115.996  -2
  12   4   3 1173.72 115.996   1
  12  -4  -5 730.552 107.791  -2
  12   4   4 730.552 107.791   1
  12  -4  -6 414.466 100.433  -2
  12   4   5 414.466 100.433   1
  12  -4  -7 138.722 95.0601  -2
  12   4   6 138.722 95.0601   1
  12  -4  -8-61.4499 98.6569  -2
  12   4   7-61.4499 98.6569   1
  12  -4  -9 667.140 129.340  -2
  12   4   8 667.140 129.340   1
 -12  -4  10 678.028 165.871  -2
 -12   4  -9 678.028 165.871   1
  12  -5   7 778.051 154.097  -2
  12   5  -8 778.051 154.097   1
  12  -5   6 836.772 166.532  -2
  12   5  -7 836.772 166.532   1
  12  -5   5 562.347 110.098  -2
  12   5  -6 562.347 110.098   1
  12  -5   4 123.867 94.2757  -2
  12   5  -5 123.867 94.2757   1
  12  -5   3 37.5509 94.8725  -2
  12   5  -4 37.5509 94.8725   1
  12  -5   2 186.182 99.6524  -2
  12   5  -3 186.182 99.6524   1
  12  -5   1 421.427 117.293  -2
  12   5  -2 421.427 117.293   1
  12  -5   0 665.450 127.597  -2
  12   5  -1 665.450 127.597   1
  12  -5  -1 534.857 120.081  -2
  12   5   0 534.857 120.081   1
  12  -5  -2 471.863 96.4640  -2
  12   5   1 471.863 96.4640   1
  12  -5  -3 162.221 96.2087  -2
  12   5   2 162.221 96.2087   1
  12  -5  -4 37.4064 93.4684  -2
  12   5   3 37.4064 93.4684   1
  12  -5  -5 219.580 100.609  -2
  12   5   4 219.580 100.609   1
  12  -5  -6 603.941 101.804  -2
  12   5   5 603.941 101.804   1
 -12  -5   7 842.301 186.643  -2
 -12   5  -6 842.301 186.643   1
 -12  -6   0 125.628 146.551  -2
 -12   6   1 125.628 146.551   1
 -12  -6   1 320.939 155.224  -2
 -12   6   0 320.939 155.224   1
 -12  -6   2 175.034 158.120  -2
 -12   6  -1 175.034 158.120   1
 -12  -6   3 496.930 160.662  -2
 -12   6  -2 496.930 160.662   1
 -12  -6   4 526.012 171.529  -2
 -12   6  -3 526.012 171.529   1
 -13   5   0 28.9477 225.606  -2
 -13  -5   1 28.9477 225.606   1
 -13   4  -3 83.0024 182.246  -2
 -13  -4   4 83.0024 182.246   1
 -13   4  -2 285.222 199.855  -2
 -13  -4   3 285.222 199.855   1
 -13   4  -1 484.980 198.997  -2
 -13  -4   2 484.980 198.997   1
 -13   4   0 1209.66 238.738  -2
 -13  -4   1 1209.66 238.738   1
 -13   4   1 875.819 239.598  -2
 -13  -4   0 875.819 239.598   1
 -13   4   2 791.847 214.039  -2
 -13  -4  -1 791.847 214.039   1
 -13   4   3 282.356 226.943  -2
 -13  -4  -2 282.356 226.943   1
 -13   4   4 349.337 245.976  -2
 -13  -4  -3 349.337 245.976   1
 -13   3  -5 489.011 187.399  -2
 -13  -3   6 489.011 187.399   1
 -13   3  -4 695.556 188.739  -2
 -13  -3   5 695.556 188.739   1
 -13   3  -3 896.954 230.990  -2
 -13  -3   4 896.954 230.990   1
 -13   3  -2 966.630 213.258  -2
 -13  -3   3 966.630 213.258   1
 -13   3  -1 575.560 220.215  -2
 -13  -3   2 575.560 220.215   1
 -13   3   0 623.940 214.073  -2
 -13  -3   1 623.940 214.073   1
 -13   3   1 534.875 208.950  -2
 -13  -3   0 534.875 208.950   1
 -13   3   2 476.877 205.599  -2
 -13  -3  -1 476.877 205.599   1
 -13   3   3 826.129 249.475  -2
 -13  -3  -2 826.129 249.475   1
 -13   3   4 1000.42 251.152  -2
 -13  -3  -3 1000.42 251.152   1
 -13   3   5 735.674 255.160  -2
 -13  -3  -4 735.674 255.160   1
 -13   3   6 377.633 218.045  -2
 -13  -3  -5 377.633 218.045   1
 -13   2  -7 745.162 187.764  -2
 -13  -2   8 745.162 187.764   1
 -13   2  -6 432.945 161.917  -2
 -13  -2   7 432.945 161.917   1
 -13   2  -5 670.631 203.228  -2
 -13  -2   6 670.631 203.228   1
 -13   2  -4 106.788 162.410  -2
 -13  -2   5 106.788 162.410   1
 -13   2  -3 60.5986 135.755  -2
 -13  -2   4 60.5986 135.755   1
 -13   2  -2 446.062 197.030  -2
 -13  -2   3 446.062 197.030   1
  13   2   1 596.612 167.885  -2
  13  -2  -2 596.612 167.885   1
  13   2   0 1231.17 195.366  -2
  13  -2  -1 1231.17 195.366   1
  13   2  -1 1220.57 188.381  -2
  13  -2   0 1220.57 188.381   1
  13   2  -2 753.569 176.662  -2
  13  -2   1 753.569 176.662   1
 -13   2   3 563.711 218.538  -2
 -13  -2  -2 563.711 218.538   1
 -13   2   4 110.143 217.589  -2
 -13  -2  -3 110.143 217.589   1
 -13   2   5 204.351 232.715  -2
 -13  -2  -4 204.351 232.715   1
 -13   2   6 749.908 247.496  -2
 -13  -2  -5 749.908 247.496   1
 -13   2   7 788.293 263.718  -2
 -13  -2  -6 788.293 263.718   1
 -13   2   8 1483.35 288.798  -2
 -13  -2  -7 1483.35 288.798   1
 -13   1  -8 818.289 175.365  -2
 -13  -1   9 818.289 175.365   1
 -13   1  -7 92.1182 144.384  -2
 -13  -1   8 92.1182 144.384   1
 -13   1  -6 254.087 147.797  -2
 -13  -1   7 254.087 147.797   1
 -13   1  -5 276.778 160.129  -2
 -13  -1   6 276.778 160.129   1
 -13   1  -4 516.432 186.665  -2
 -13  -1   5 516.432 186.665   1
 -13   1  -3 828.742 205.574  -2
 -13  -1   4 828.742 205.574   1
 -13   1  -2 1067.38 168.085  -2
 -13  -1   3 1067.38 168.085   1
 -13   1  -1 702.238 162.381  -2
 -13  -1   2 702.238 162.381   1
  13   1   0 311.962 138.267  -2
  13  -1  -1 311.962 138.267   1
  13   1  -1 283.079 142.828  -2
  13  -1   0 283.079 142.828   1
  13   1  -2 411.804 171.777  -2
  13  -1   1 411.804 171.777   1
  13   1  -3 1387.80 205.421  -2
  13  -1   2 1387.80 205.421   1
  13   1  -4 821.961 191.435  -2
  13  -1   3 821.961 191.435   1
  13   1  -5 903.421 196.505  -2
  13  -1   4 903.421 196.505   1
  13   1  -6 522.502 182.716  -2
  13  -1   5 522.502 182.716   1
  13   1  -7 211.949 140.752  -2
  13  -1   6 211.949 140.752   1
 -13   1   8 368.174 194.625  -2
 -13  -1  -7 368.174 194.625   1
 -13   1   9 1042.65 221.532  -2
 -13  -1  -8 1042.65 221.532   1
 -13   0 -10 7.26248 139.808  -2
 -13   0  11 7.26248 139.808   1
 -13   0  -9 390.664 130.918  -2
 -13   0  10 390.664 130.918   1
 -13   0  -8 513.915 146.798  -2
 -13   0   9 513.915 146.798   1
 -13   0  -7 306.406 109.816  -2
 -13   0   8 306.406 109.816   1
 -13   0  -6 553.300 159.389  -2
 -13   0   7 553.300 159.389   1
 -13   0  -5 605.657 179.395  -2
 -13   0   6 605.657 179.395   1
 -13   0  -4 51.9805 168.732  -2
 -13   0   5 51.9805 168.732   1
  13   0   3 151.259 103.254  -2
  13   0  -4 151.259 103.254   1
 -13   0  -2 337.496 129.941  -2
 -13   0   3 337.496 129.941   1
 -13   0  -1 548.511 146.023  -2
 -13   0   2 548.511 146.023   1
 -13   0   0 1223.28 175.765  -2
 -13   0   1 1223.28 175.765   1
 -13   0   1 1308.76 193.247  -2
 -13   0   0 1308.76 193.247   1
  13   0  -2 727.706 167.062  -2
  13   0   1 727.706 167.062   1
  13   0  -3 252.734 143.370  -2
  13   0   2 252.734 143.370   1
  13   0  -4 278.367 167.451  -2
  13   0   3 278.367 167.451   1
  13   0  -5 93.4627 163.136  -2
  13   0   4 93.4627 163.136   1
  13   0  -6 1176.04 214.497  -2
  13   0   5 1176.04 214.497   1
  13   0  -7 536.832 186.173  -2
  13   0   6 536.832 186.173   1
  13   0  -8 1210.09 211.729  -2
  13   0   7 1210.09 211.729   1
  13   0  -9 381.485 187.829  -2
  13   0   8 381.485 187.829   1
 -13   0  10 635.923 256.501  -2
 -13   0  -9 635.923 256.501   1
 -13  -1  -9 486.546 138.215  -2
 -13   1  10 486.546 138.215   1
 -13  -1  -8 751.295 163.086  -2
 -13   1   9 751.295 163.086   1
 -13  -1  -7 6.75510 114.811  -2
 -13   1   8 6.75510 114.811   1
 -13  -1  -6 262.576 123.503  -2
 -13   1   7 262.576 123.503   1
 -13  -1  -5 439.684 166.340  -2
 -13   1   6 439.684 166.340   1
 -13  -1  -4 596.719 179.953  -2
 -13   1   5 596.719 179.953   1
  13  -1   3 878.739 129.817  -2
  13   1  -4 878.739 129.817   1
  13  -1   2 770.758 143.309  -2
  13   1  -3 770.758 143.309   1
  13  -1   1 674.694 149.363  -2
  13   1  -2 674.694 149.363   1
 -13  -1   0 332.805 133.389  -2
 -13   1   1 332.805 133.389   1
 -13  -1   1 295.527 143.096  -2
 -13   1   0 295.527 143.096   1
 -13  -1   2 450.811 132.341  -2
 -13   1  -1 450.811 132.341   1
 -13  -1   3 1343.40 193.153  -2
 -13   1  -2 1343.40 193.153   1
 -13  -1   4 717.970 178.449  -2
 -13   1  -3 717.970 178.449   1
  13  -1  -5 787.847 184.778  -2
  13   1   4 787.847 184.778   1
  13  -1  -6 551.699 184.410  -2
  13   1   5 551.699 184.410   1
  13  -1  -7 510.345 195.483  -2
  13   1   6 510.345 195.483   1
  13  -1  -8 268.220 185.367  -2
  13   1   7 268.220 185.367   1
  13  -1  -9 895.716 218.836  -2
  13   1   8 895.716 218.836   1
 -13  -1  10 378.612 256.428  -2
 -13   1  -9 378.612 256.428   1
 -13  -1  11 1528.99 321.953  -2
 -13   1 -10 1528.99 321.953   1
 -13  -2  -7 600.804 166.553  -2
 -13   2   8 600.804 166.553   1
 -13  -2  -6 627.930 157.682  -2
 -13   2   7 627.930 157.682   1
 -13  -2  -5 506.634 160.240  -2
 -13   2   6 506.634 160.240   1
  13  -2   4 32.6460 79.3644  -2
  13   2  -5 32.6460 79.3644   1
  13  -2   3 289.482 114.047  -2
  13   2  -4 289.482 114.047   1
  13  -2   2 357.679 124.598  -2
  13   2  -3 357.679 124.598   1
  13  -2   1 492.357 125.417  -2
  13   2  -2 492.357 125.417   1
  13  -2   0 1081.95 156.032  -2
  13   2  -1 1081.95 156.032   1
  13  -2  -1 1004.21 153.566  -2
  13   2   0 1004.21 153.566   1
  13  -2  -2 531.494 152.424  -2
  13   2   1 531.494 152.424   1
 -13  -2   3 322.374 148.837  -2
 -13   2  -2 322.374 148.837   1
 -13  -2   4 121.807 132.098  -2
 -13   2  -3 121.807 132.098   1
 -13  -2   5 93.9825 154.959  -2
 -13   2  -4 93.9825 154.959   1
 -13  -2   6 506.687 156.271  -2
 -13   2  -5 506.687 156.271   1
 -13  -2   7 600.955 188.639  -2
 -13   2  -6 600.955 188.639   1
 -13  -2   8 1162.33 204.891  -2
 -13   2  -7 1162.33 204.891   1
 -13  -2   9 261.399 242.285  -2
 -13   2  -8 261.399 242.285   1
 -13  -2  10 476.197 240.374  -2
 -13   2  -9 476.197 240.374   1
 -13  -2  11 236.294 248.625  -2
 -13   2 -10 236.294 248.625   1
  13  -3   5 231.712 86.7359  -2
  13   3  -6 231.712 86.7359   1
  13  -3   4 674.673 125.009  -2
  13   3  -5 674.673 125.009   1
  13  -3   3 676.990 127.527  -2
  13   3  -4 676.990 127.527   1
  13  -3   2 445.945 122.161  -2
  13   3  -3 445.945 122.161   1
  13  -3   1 433.092 120.570  -2
  13   3  -2 433.092 120.570   1
  13  -3   0 382.919 116.645  -2
  13   3  -1 382.919 116.645   1
  13  -3  -1 528.745 124.134  -2
  13   3   0 528.745 124.134   1
  13  -3  -2 447.921 130.817  -2
  13   3   1 447.921 130.817   1
  13  -3  -3 598.367 153.935  -2
  13   3   2 598.367 153.935   1
  13  -3  -4 490.807 152.953  -2
  13   3   3 490.807 152.953   1
  13  -3  -5 897.358 179.057  -2
  13   3   4 897.358 179.057   1
  13  -3  -6 151.317 134.144  -2
  13   3   5 151.317 134.144   1
 -13  -3   7 73.3100 171.375  -2
 -13   3  -6 73.3100 171.375   1
 -13  -3   8 364.966 213.767  -2
 -13   3  -7 364.966 213.767   1
 -13  -3   9 663.461 225.829  -2
 -13   3  -8 663.461 225.829   1
 -13  -3  10 417.283 196.150  -2
 -13   3  -9 417.283 196.150   1
  13  -4   5 582.826 165.709  -2
  13   4  -6 582.826 165.709   1
  13  -4   4 267.199 154.173  -2
  13   4  -5 267.199 154.173   1
  13  -4   3 292.936 152.362  -2
  13   4  -4 292.936 152.362   1
  13  -4   2 112.839 96.4250  -2
  13   4  -3 112.839 96.4250   1
  13  -4   1 318.670 117.253  -2
  13   4  -2 318.670 117.253   1
  13  -4   0 743.962 127.167  -2
  13   4  -1 743.962 127.167   1
  13  -4  -1 488.522 128.458  -2
  13   4   0 488.522 128.458   1
  13  -4  -2 329.619 137.195  -2
  13   4   1 329.619 137.195   1
  13  -4  -3 175.763 154.007  -2
  13   4   2 175.763 154.007   1
 -13  -4   4 198.017 115.045  -2
 -13   4  -3 198.017 115.045   1
 -13  -4   5 308.255 120.271  -2
 -13   4  -4 308.255 120.271   1
 -13  -4   6 624.452 128.130  -2
 -13   4  -5 624.452 128.130   1
 -13  -4   7 606.587 133.290  -2
 -13   4  -6 606.587 133.290   1
 -13  -4   8 329.800 186.880  -2
 -13   4  -7 329.800 186.880   1
  14   3  -1 381.292 277.974  -2
  14  -3   0 381.292 277.974   1
 -14   2  -5 529.513 172.611  -2
 -14  -2   6 529.513 172.611   1
 -14   2  -4 391.187 208.236  -2
 -14  -2   5 391.187 208.236   1
 -14   2  -3 90.1486 149.072  -2
 -14  -2   4 90.1486 149.072   1
 -14   2  -2 210.940 187.755  -2
 -14  -2   3 210.940 187.755   1
 -14   2  -1 789.950 227.946  -2
 -14  -2   2 789.950 227.946   1
  14   2   0 853.872 178.335  -2
  14  -2  -1 853.872 178.335   1
  14   2  -1 1005.11 189.907  -2
  14  -2   0 1005.11 189.907   1
  14   2  -2 904.081 290.974  -2
  14  -2   1 904.081 290.974   1
  14   2  -3 554.381 285.081  -2
  14  -2   2 554.381 285.081   1
 -14   1  -5 103.020 160.426  -2
 -14  -1   6 103.020 160.426   1
 -14   1  -4 724.527 204.502  -2
 -14  -1   5 724.527 204.502   1
 -14   1  -3 641.953 211.225  -2
 -14  -1   4 641.953 211.225   1
 -14   1  -2 564.879 205.407  -2
 -14  -1   3 564.879 205.407   1
 -14   1  -1 536.328 168.552  -2
 -14  -1   2 536.328 168.552   1
 -14   1   0 306.569 160.712  -2
 -14  -1   1 306.569 160.712   1
  14   1  -1 270.086 159.892  -2
  14  -1   0 270.086 159.892   1
  14   1  -2 449.948 167.099  -2
  14  -1   1 449.948 167.099   1
  14   1  -3 368.619 181.071  -2
  14  -1   2 368.619 181.071   1
  14   1  -4 858.678 326.534  -2
  14  -1   3 858.678 326.534   1
 -14   0  -4 218.742 169.921  -2
 -14   0   5 218.742 169.921   1
 -14   0  -3 208.561 179.821  -2
 -14   0   4 208.561 179.821   1
  14   0   2 121.107 125.550  -2
  14   0  -3 121.107 125.550   1
 -14   0  -1 696.882 162.711  -2
 -14   0   2 696.882 162.711   1
 -14   0   0 793.221 172.154  -2
 -14   0   1 793.221 172.154   1
 -14   0   1 889.546 175.618  -2
 -14   0   0 889.546 175.618   1
 -14   0   2 694.388 186.988  -2
 -14   0  -1 694.388 186.988   1
  14   0  -3 190.133 155.530  -2
  14   0   2 190.133 155.530   1
  14   0  -4 388.618 179.782  -2
  14   0   3 388.618 179.782   1
 -14  -1  -3 358.396 186.687  -2
 -14   1   4 358.396 186.687   1
  14  -1   2 544.259 136.216  -2
  14   1  -3 544.259 136.216   1
  14  -1   1 467.606 143.012  -2
  14   1  -2 467.606 143.012   1
  14  -1   0 176.921 130.945  -2
  14   1  -1 176.921 130.945   1
 -14  -1   1 178.287 126.585  -2
 -14   1   0 178.287 126.585   1
 -14  -1   2 588.443 165.451  -2
 -14   1  -1 588.443 165.451   1
 -14  -1   3 412.551 168.682  -2
 -14   1  -2 412.551 168.682   1
 -14  -1   4 539.544 159.860  -2
 -14   1  -3 539.544 159.860   1
  14  -2   3 270.918 165.783  -2
  14   2  -4 270.918 165.783   1
  14  -2   2 325.213 179.725  -2
  14   2  -3 325.213 179.725   1
  14  -2   1 908.337 204.514  -2
  14   2  -2 908.337 204.514   1
  14  -2   0 704.767 211.795  -2
  14   2  -1 704.767 211.795   1
  14  -2  -1 991.141 154.132  -2
  14   2   0 991.141 154.132   1
  14  -2  -2 428.303 149.060  -2
  14   2   1 428.303 149.060   1
   1  -7   1 360.675 56.3301   2
   1  -1   0 156.131 19.1662   2
  -1   2  20 333.962 126.084   2
  -2  -5   5 1616.53 50.3859   2
   2  -3 -11 598.483 56.0580   2
   2  -1  -1 401.223 24.1051   2
   2  -1   0 8283.86 80.1931   2
  -2  -1  -1 418.056 36.1009   2
  -2   0   1 1852.95 43.7235   2
  -2   0   0 737.421 30.0473   2
  -2   0  -1 1917.21 60.5562   2
  -2   1  21 135.794 110.227   2
   2   6 -17 418.973 212.778   2
   3  -6   3 302.818 50.6600   2
   3  -4 -11 425.673 54.2125   2
   3  -4  -2 551.125 24.2094   2
  -3  -3   9 944.500 64.8400   2
   3  -3  -1 1152.53 67.1456   2
  -3  -3   0 122.617 25.6347   2
   3  -2  -3 1299.89 64.4939   2
   3  -2  -1 2915.62 88.8135   2
   3  -2   0 554.045 25.3952   2
  -3  -2  -1 3919.36 103.562   2
   3  -1  -3 1168.21 61.7647   2
   3  -1  -2 2525.60 78.2151   2
  -3  -1   1 1436.11 43.8323   2
  -3  -1   0 42.2407 34.8059   2
  -3  -1  -1 266.255 44.8709   2
   3  -1   4 10986.3 131.769   2
  -3   0   3 2293.00 76.7178   2
  -3   0   2 269.445 22.1525   2
  -3   0   1 2082.05 74.9330   2
  -3   0   0 16.6461 36.7585   2
  -3   0  -1 1029.39 60.9821   2
  -3   0  -2 25.3059 28.2635   2
   3   0   3 952.328 59.4232   2
   3   0   6 608.550 29.8773   2
  -3   1   3 986.727 32.1236   2
  -3   1   2 2247.86 48.6873   2
  -3   1  -1 321.605 49.6331   2
  -3   1  -2 3502.60 101.598   2
  -3   1  -3 488.638 46.4583   2
  -3   1  -4 10974.2 143.986   2
  -3   1  -5 322.983 22.9424   2
  -3   2  -3 1221.34 65.1307   2
  -3   2  -4 481.941 44.9301   2
   4  -9  -7 442.686 93.1878   2
   4  -8  -8 107.201 70.7435   2
   4  -7  -9 273.147 64.1100   2
   4  -6 -10 333.025 67.3272   2
   4  -6   6 400.492 60.1326   2
   4  -4  -2 1073.31 80.4939   2
   4  -4  -1 726.198 71.0749   2
   4  -4   0 935.567 36.4890   2
   4  -4   1 831.331 41.4100   2
  -4  -3   0 1414.81 31.1247   2
  -4  -3  -1 170.179 29.3101   2
  -4  -3  -2 1380.43 80.5430   2
   4  -2  -3 2207.66 62.7573   2
   4  -2  -2 3884.14 108.899   2
   4  -2  -1 1217.46 49.6033   2
  -4  -2   0 2802.02 45.6521   2
  -4  -2  -1 1115.42 36.1103   2
   4  -2   4 553.317 47.2630   2
   4  -2   6 1436.80 62.6790   2
   4  -1  -3 8991.64 110.672   2
   4  -1  -2 1249.78 46.2241   2
   4  -1  -1 360.887 33.7741   2
  -4  -1   0 1530.07 55.1364   2
  -4  -1  -1 1023.37 46.5170   2
   4  -1   3 4927.39 116.363   2
   4  -1   6 1475.11 57.4801   2
   4  -1   9 599.699 38.2054   2
   4   0  -4 322.321 46.5309   2
   4   0  -3 3182.35 60.6334   2
   4   0  -2 2445.11 45.1260   2
  -4   0   1 212.641 34.7569   2
  -4   0   0 591.732 41.8844   2
  -4   0  -1 992.488 71.7208   2
  -4   0  -2 2105.45 88.2661   2
  -4   0  -3 3057.57 71.4681   2
   4   0   4 181.991 28.4770   2
  -4   0  -5 2559.87 55.5619   2
   4   0   6 3895.14 80.6159   2
   4   0   7 130.535 24.4471   2
   4   0   8 1568.70 45.6834   2
  -4   1   4 186.699 27.3740   2
  -4   1   3 8471.34 116.734   2
  -4   1   2 1072.34 47.6630   2
  -4   1   1 420.777 63.7091   2
  -4   1   0 1672.13 93.4116   2
  -4   1  -2 406.436 61.2418   2
  -4   1  -3 5095.31 130.840   2
  -4   1  -4 209.894 43.0432   2
   4   1   5 2383.74 85.4525   2
  -4   1  -6 1442.21 41.7086   2
   4   1   7 264.793 24.0132   2
   4   2 -18 148.082 169.781   2
  -4   2   5 1302.00 42.4721   2
  -4   2  -2 1584.46 87.7669   2
  -4   2  -3 3243.47 111.343   2
  -4   2  -4 561.504 56.3683   2
  -4   2  -5 1280.80 68.6716   2
  -4   2  -7 63.4405 28.5466   2
   4   3 -15 823.113 171.926   2
  -4   3  -5 1836.16 82.1782   2
  -4   3  -6 1860.81 75.7630   2
  -4   4  -5 528.747 66.0895   2
  -5  -8   0 44.2741 50.4704   2
  -5  -7   2 795.964 67.0353   2
  -5  -6   4 378.432 54.2809   2
  -5  -6  -3 1795.95 105.306   2
  -5  -5  18 280.401 129.110   2
  -5  -5   6 1070.61 66.8387   2
  -5  -5  -3 17.4395 61.8411   2
   5  -5   5 614.872 58.8329   2
   5  -4  -2 532.928 70.6564   2
  -5  -4   0 54.4678 25.7580   2
  -5  -4  -1 385.824 40.0388   2
  -5  -4  -2 1058.60 45.4883   2
   5  -3 -13 506.392 110.747   2
   5  -3  -3 339.827 61.2312   2
   5  -3  -2 523.877 46.5965   2
  -5  -3   1 1853.12 70.2112   2
  -5  -3   0 509.240 20.9701   2
  -5  -3  -1 1696.88 39.0876   2
  -5  -3  -2 269.506 37.9326   2
   5  -3   3 20.6148 40.5243   2
   5  -3  10 87.1019 37.4584   2
   5  -2 -14-4.76654 129.363   2
   5  -2  -5 1229.24 82.5221   2
   5  -2  -3 991.995 73.7671   2
   5  -2  -2 4108.75 90.9028   2
  -5  -2   1 151.812 51.6680   2
  -5  -2   0 138.264 54.0649   2
  -5  -2  -1 231.999 22.2892   2
  -5  -2  -2 3585.49 69.3671   2
  -5  -2  -3 938.592 44.4456   2
   5  -2   5 204.408 44.7520   2
   5  -2   7 69.3832 37.0466   2
   5  -2   8 696.100 53.9141   2
   5  -2  10 2270.82 78.3694   2
   5  -1 -20 218.419 133.081   2
   5  -1  -5 1396.46 51.3517   2
   5  -1  -4 121.744 39.3906   2
   5  -1  -3 1527.28 56.6153   2
   5  -1  -2 56.2793 25.7702   2
  -5  -1   1 6506.33 118.870   2
  -5  -1   0 252.909 39.5381   2
  -5  -1  -1 3439.99 63.7537   2
  -5  -1  -2 602.430 46.8401   2
   5  -1   3 576.140 66.9430   2
   5  -1   4 36.0439 29.1032   2
   5  -1   5 2773.16 93.4192   2
   5  -1   6 975.546 59.7989   2
   5  -1   7 3695.26 94.5010   2
   5  -1   8 95.2005 33.1076   2
   5  -1   9 1132.39 53.5448   2
   5   0 -18 1673.07 194.280   2
  -5   0  17 106.003 92.0258   2
   5   0  -5 396.668 37.4324   2
   5   0  -4 7781.31 99.1191   2
  -5   0   3 14.0808 15.4125   2
  -5   0   2 3216.84 79.3817   2
  -5   0   1 184.549 37.0913   2
   5   0   1 101.570 43.5411   2
  -5   0  -2 5251.52 112.417   2
  -5   0  -3 13.1978 36.4281   2
  -5   0  -4 6213.31 106.788   2
   5   0   5 189.759 45.7448   2
  -5   0  -6 1245.66 46.9149   2
  -5   0  -7 48.7123 23.4021   2
   5   0   8 1443.49 55.5913   2
   5   1 -15 2234.55 191.913   2
  -5   1   5 1620.11 44.5278   2
  -5   1   4 167.467 19.9496   2
  -5   1   3 1316.73 62.0175   2
  -5   1   2 67.0048 29.4911   2
  -5   1   0 267.138 64.1673   2
  -5   1  -1 4764.04 161.123   2
  -5   1  -2 547.324 68.8687   2
  -5   1  -3 491.074 61.8688   2
  -5   1  -4 29.5539 44.7314   2
  -5   1  -5 2657.62 72.1560   2
  -5   1  -6 925.720 44.9671   2
  -5   1  -7 3518.78 65.7272   2
  -5   1  -8 98.0975 35.5234   2
  -5   1  -9 963.030 56.7430   2
  -5   2   5 941.196 40.4223   2
  -5   2   4 5206.47 72.4950   2
  -5   2  -1 300.818 69.2914   2
  -5   2  -2 4491.86 151.219   2
  -5   2  -3 1240.04 90.0746   2
  -5   2  -4 3256.99 121.573   2
  -5   2  -5 190.787 55.1604   2
  -5   2  -6 322.292 51.2961   2
  -5   2  -7 105.367 40.4950   2
  -5   2  -8 660.593 51.2380   2
  -5   2  -9 470.349 44.6739   2
  -5   3  -2 413.443 71.7114   2
  -5   3  -3 69.9684 53.1999   2
  -5   3  -4 26.0867 53.4364   2
  -5   3  -5 2318.73 104.866   2
  -5   3  -6 1028.07 75.6815   2
  -5   3  -7 3830.15 109.406   2
  -5   4  -3 1857.80 112.079   2
  -5   4  -4 2730.59 130.103   2
  -5   4  -5 1020.75 88.8427   2
   6  -8  -9 148.942 88.1430   2
  -6  -8   0-17.5092 52.3005   2
   6  -7 -10 273.163 79.2199   2
  -6  -7   2 120.527 50.5359   2
   6  -6 -11 222.794 73.0260   2
  -6  -6   4 619.364 62.6624   2
   6  -6  14 87.9795 101.800   2
   6  -5 -18 173.802 110.565   2
   6  -5 -12 189.535 81.0526   2
  -6  -5   6 266.888 57.6039   2
  -6  -5   2 718.370 90.0926   2
  -6  -5   1 1100.18 103.518   2
  -6  -5   0 669.141 89.7593   2
  -6  -5  -3 544.426 86.1905   2
  -6  -5  -7 173.425 59.7861   2
   6  -5   8 311.939 62.6468   2
  -6  -4   8 849.931 85.1219   2
   6  -4  -4 631.548 84.9428   2
   6  -4  -3 482.183 78.3046   2
  -6  -4   2 526.847 57.3347   2
  -6  -4   0 1206.94 102.149   2
  -6  -4  -1 894.472 89.6080   2
  -6  -4  -2 313.931 73.6318   2
   6  -4   3 701.385 75.4368   2
  -6  -4  -4 428.653 37.0525   2
  -6  -4  -5 343.988 39.8683   2
   6  -4   6 1141.73 58.9550   2
   6  -4   8 940.275 74.5036   2
  -6  -3  10 131.378 82.7981   2
   6  -3  -5 1080.99 95.4041   2
   6  -3  -4 943.597 87.0703   2
   6  -3  -3 1164.13 67.0128   2
  -6  -3   2 720.101 76.9613   2
  -6  -3   1 657.121 81.5307   2
  -6  -3  -1 732.731 56.9668   2
  -6  -3  -2 391.223 32.6265   2
  -6  -3  -3 1402.23 53.6805   2
  -6  -3  -4 434.670 51.0204   2
  -6  -3  -5 1367.81 48.3341   2
   6  -3   6 732.670 72.3155   2
   6  -3   8 1409.73 79.7948   2
   6  -3  10 1030.80 68.2025   2
  -6  -2  12 220.515 94.5389   2
   6  -2  -6 892.607 82.2833   2
   6  -2  -4 473.814 64.9818   2
   6  -2  -3 1281.56 61.0728   2
   6  -2  -2 1502.09 54.5439   2
  -6  -2   1 197.109 61.9793   2
  -6  -2   0 3628.23 140.281   2
   6  -2   1 408.031 22.6779   2
  -6  -2  -2 208.219 28.3382   2
  -6  -2  -3 619.602 35.5082   2
   6  -2   4 239.839 37.4256   2
  -6  -2  -5 336.289 42.2043   2
   6  -2   6 1506.43 85.2659   2
   6  -2   7 276.912 50.3295   2
  -6  -2  -8 1730.13 60.6862   2
   6  -2   9 425.502 49.5011   2
  -6  -1  14 1669.79 151.286   2
   6  -1  -6 1278.38 65.6157   2
   6  -1  -5 1851.25 63.2807   2
   6  -1  -4 75.7502 32.7675   2
   6  -1  -3 2990.85 77.6283   2
  -6  -1   2 1437.20 72.4820   2
  -6  -1   1 992.431 63.5387   2
  -6  -1   0 3714.32 86.1140   2
  -6  -1  -1 1417.30 47.7981   2
  -6  -1  -2 1271.39 46.5027   2
  -6  -1  -3 1445.61 50.2943   2
  -6  -1  -4 581.416 49.4845   2
  -6  -1  -5 765.461 49.6881   2
  -6  -1  -6 916.168 49.6241   2
   6  -1   7 31.1422 37.8870   2
  -6  -1  -8 516.687 38.5536   2
  -6  -1 -11 1393.06 82.1148   2
  -6  -1 -12 225.634 49.0913   2
  -6  -1 -13 305.729 53.1075   2
  -6   0  14 466.984 90.4613   2
   6   0  -7 343.883 56.3730   2
   6   0  -6 428.925 53.7963   2
   6   0  -5 459.413 36.3555   2
  -6   0   4 196.435 22.2341   2
  -6   0   3 563.607 44.3318   2
  -6   0   2 737.998 71.2387   2
  -6   0   1 39.8159 40.4237   2
  -6   0   0 3220.25 144.931   2
  -6   0  -1 1009.18 70.4031   2
  -6   0  -2 330.863 52.4290   2
  -6   0  -3 1160.17 67.7110   2
  -6   0  -4 232.525 40.9371   2
   6   0   5 142.193 37.4563   2
  -6   0  -6 1978.19 64.4194   2
   6   0   7-2.65922 30.4524   2
  -6   0  -8 2391.11 96.0501   2
  -6   0  -9 313.796 53.2895   2
  -6   0 -10 45.2560 37.8421   2
  -6   0 -13-11.7868 38.7302   2
  -6   1   6 1339.10 60.1382   2
  -6   1   5 1670.08 71.3269   2
  -6   1   4 69.9068 40.5902   2
  -6   1   3 2620.44 91.0061   2
  -6   1   1 1026.43 107.181   2
  -6   1   0 4346.54 168.413   2
  -6   1  -1 1975.86 119.340   2
  -6   1  -2 1629.68 110.142   2
  -6   1  -3 1919.46 110.085   2
  -6   1  -4 843.090 61.3127   2
  -6   1  -5 726.809 56.2591   2
  -6   1  -6 964.873 54.6890   2
  -6   1  -7 33.0495 41.5582   2
  -6   1  -8 399.599 55.7883   2
  -6   1  -9 1762.31 81.9056   2
  -6   1 -10 23.5625 39.0030   2
  -6   1 -11 1391.41 74.8724   2
  -6   2   1 255.728 78.0467   2
  -6   2   0 4143.92 171.198   2
  -6   2  -1 578.755 90.2900   2
  -6   2  -2 241.134 72.5390   2
  -6   2  -3 690.052 84.7923   2
  -6   2  -4 340.920 73.4380   2
  -6   2  -5 316.066 60.6886   2
  -6   2  -6 1482.10 89.2463   2
  -6   2  -7 227.885 53.5782   2
  -6   2  -8 1729.52 84.0938   2
  -6   2  -9 501.997 54.1621   2
  -6   3   0 887.165 100.096   2
  -6   3  -1 1107.02 111.974   2
  -6   3  -2 553.475 97.3530   2
  -6   3  -3 1665.37 119.393   2
  -6   3  -4 521.368 79.6816   2
  -6   3  -5 1484.69 99.7880   2
  -6   3  -6 701.889 77.1443   2
  -6   3  -7 747.694 71.9462   2
  -6   4  -2 512.597 91.1081   2
  -6   4  -3 906.386 102.655   2
  -6   4  -4 529.500 90.5254   2
  -6   4  -5 526.874 83.0153   2
  -6   5  -3 716.804 100.250   2
  -7  -8   0 641.757 84.4463   2
   7  -8   5 92.6127 83.8112   2
   7  -8   7-109.844 81.9826   2
   7  -8   8 258.879 88.6445   2
  -7  -7   2 144.330 62.2653   2
  -7  -7  -2 50.1906 81.7886   2
   7  -7   3 1257.58 109.514   2
   7  -7   5 917.071 101.891   2
   7  -7   6 140.080 96.6562   2
   7  -7   7 28.7240 70.7140   2
   7  -7   8 146.761 81.2113   2
   7  -7   9 722.363 98.1404   2
   7  -7  10 99.1385 80.7943   2
   7  -7  11 515.036 99.6654   2
   7  -7  12 180.025 78.3396   2
  -7  -6   4 62.2561 52.2083   2
   7  -6   4 437.802 78.9487   2
   7  -6   5 122.507 72.5594   2
   7  -6   6 1096.93 100.390   2
   7  -6   7 227.707 73.1951   2
   7  -6   8 569.342 82.3195   2
   7  -6   9 67.1165 65.4859   2
   7  -6  10 70.3976 64.8695   2
   7  -6  11 99.3252 68.4409   2
   7  -6  12 325.246 81.4686   2
  -7  -5   6 198.512 59.7498   2
   7  -5  -5 1001.18 107.763   2
  -7  -5   3 1202.43 114.847   2
  -7  -5   1 98.2867 81.4376   2
   7  -5   2 880.954 93.8829   2
   7  -5   3 848.282 93.1191   2
   7  -5   4 743.879 86.9438   2
   7  -5   6 226.838 62.8170   2
   7  -5   7 304.078 78.6475   2
   7  -5   8 347.873 62.8453   2
   7  -5   9 400.395 75.6228   2
   7  -5  10 451.476 74.5584   2
   7  -5  11 540.490 69.1940   2
   7  -5  12 59.4200 85.4877   2
   7  -5  13 111.961 89.9121   2
   7  -5  14 47.6792 102.306   2
   7  -5  15 68.8624 106.830   2
   7  -5  16 79.2295 118.991   2
   7  -5  17 185.278 123.338   2
  -7  -4  18 157.708 111.114   2
   7  -4 -16 279.842 102.638   2
   7  -4 -13 266.216 111.022   2
  -7  -4   8 731.002 94.4019   2
   7  -4  -4 62.5992 69.7818   2
   7  -4  -3 176.216 49.4636   2
  -7  -4   2 847.137 97.1869   2
  -7  -4   1 1608.95 119.141   2
  -7  -4   0 1053.65 73.6511   2
  -7  -4  -1 839.034 69.4397   2
   7  -4   2 448.849 66.7154   2
   7  -4   4 219.969 68.0330   2
  -7  -4  -5 511.661 50.0547   2
   7  -4   6 820.563 82.9203   2
   7  -4   7 1075.58 61.0108   2
   7  -4   8 684.556 55.3077   2
   7  -4   9 419.328 47.0171   2
   7  -4  10 207.089 44.3438   2
   7  -4  11 148.776 73.6287   2
   7  -4  12 230.983 61.2102   2
   7  -4  13 213.832 87.2466   2
   7  -4  14 524.000 108.996   2
   7  -4  15 196.542 100.372   2
   7  -4  16 170.589 63.2734   2
  -7  -4 -17 66.8958 60.3695   2
   7  -3 -14 16.1089 65.8043   2
  -7  -3  10 1269.49 134.866   2
   7  -3  -4 1747.77 81.3925   2
   7  -3  -3 579.422 59.8944   2
   7  -3  -1 181.566 40.7577   2
   7  -3   0 290.743 54.3858   2
  -7  -3  -1 349.523 84.2608   2
   7  -3   2 1353.31 101.276   2
  -7  -3  -3 747.939 57.0463   2
  -7  -3  -4 1231.95 65.5481   2
  -7  -3  -5 337.106 46.3328   2
  -7  -3  -6 419.911 49.0579   2
   7  -3   7 664.380 73.3017   2
   7  -3   8 634.327 44.2758   2
   7  -3   9 390.010 42.0364   2
  -7  -3 -10 998.274 74.2375   2
  -7  -3 -11 350.759 53.7496   2
  -7  -3 -12 322.950 55.4715   2
   7  -3  14 0.55705 81.1661   2
   7  -3  15 158.752 53.5299   2
   7  -3  16 465.077 63.5685   2
  -7  -3 -17 119.240 57.3124   2
   7  -2 -15 1675.13 211.480   2
   7  -2 -14 25.7493 143.143   2
  -7  -2  12 132.113 100.005   2
   7  -2  -5 802.428 82.6621   2
   7  -2  -4 153.702 41.8717   2
   7  -2  -3 596.183 51.3588   2
  -7  -2   2 421.547 50.0273   2
  -7  -2   1 4111.11 97.5753   2
   7  -2   0 684.428 69.6991   2
  -7  -2  -1 3226.42 104.995   2
   7  -2   2 249.612 48.9563   2
   7  -2   3 57.5458 42.8128   2
  -7  -2  -4 563.955 53.1065   2
  -7  -2  -5 990.128 47.0521   2
   7  -2   6 363.353 37.1893   2
  -7  -2  -7 2254.92 79.4947   2
  -7  -2  -8 430.826 38.8141   2
  -7  -2  -9 469.230 48.5504   2
  -7  -2 -10 160.622 44.3986   2
  -7  -2 -11 238.719 58.0385   2
  -7  -2 -12 251.241 84.1820   2
  -7  -2 -13 582.893 71.4598   2
  -7  -2 -14 201.068 56.1376   2
  -7  -2 -15 845.559 85.5507   2
  -7  -2 -16 319.493 67.6301   2
   7  -2  17 27.4609 107.568   2
   7  -1 -15 75.1037 72.1863   2
   7  -1 -14 195.736 97.0008   2
  -7  -1   7-6.64106 59.6369   2
  -7  -1   5 178.175 71.4912   2
   7  -1  -4 2503.00 72.3373   2
   7  -1  -3 77.2743 45.5897   2
  -7  -1   2 2492.55 85.0683   2
   7  -1  -1 389.428 51.9789   2
   7  -1   0 210.475 42.2481   2
  -7  -1  -1 506.362 63.4147   2
  -7  -1  -2 3150.58 105.782   2
  -7  -1  -3 39.2513 32.2535   2
  -7  -1  -4 1536.57 57.9707   2
  -7  -1  -5 355.022 40.1939   2
  -7  -1  -6 155.556 34.7793   2
  -7  -1  -7 677.779 43.6125   2
  -7  -1  -8 974.641 48.7475   2
  -7  -1  -9 198.840 48.5543   2
  -7  -1 -10 1292.43 72.2785   2
  -7  -1 -11 96.2881 51.4204   2
  -7  -1 -12 277.520 61.8338   2
  -7  -1 -13 409.906 64.6286   2
  -7  -1 -14 17.9335 50.1367   2
  -7   0   7 4659.74 140.596   2
  -7   0   6 60.4885 49.7739   2
  -7   0   5 931.138 69.9749   2
  -7   0   4 153.951 41.9552   2
  -7   0   3 198.221 57.1780   2
  -7   0   2 188.952 50.8177   2
  -7   0   1 5392.56 201.290   2
   7   0   0 130.924 62.2057   2
  -7   0  -1 4165.48 129.732   2
   7   0   2 177.725 57.4137   2
  -7   0  -3 77.1791 51.6121   2
  -7   0  -4 500.427 58.3837   2
  -7   0  -5 1679.50 62.3208   2
   7   0   6 19.9872 32.7989   2
  -7   0  -7 3945.41 82.8877   2
  -7   0  -8 249.660 49.1417   2
  -7   0  -9 1183.13 82.9911   2
  -7   0 -10 434.305 60.4457   2
  -7   0 -11 279.457 48.9223   2
  -7   0 -12 255.427 57.6633   2
  -7   1   6 1708.78 149.223   2
  -7   1   5 224.313 50.4065   2
  -7   1   4 2388.87 83.5098   2
  -7   1   3 93.6218 42.5200   2
  -7   1   2 2774.58 160.662   2
  -7   1   1 480.677 95.7835   2
  -7   1   0 176.803 85.5978   2
  -7   1  -1 566.472 98.1490   2
  -7   1  -2 3636.57 162.068   2
  -7   1  -3 1.41206 65.6692   2
  -7   1  -4 1732.88 86.3925   2
  -7   1  -5 423.949 59.3459   2
  -7   1  -6 138.838 44.1471   2
  -7   1  -7 686.442 75.0819   2
  -7   1  -8 959.593 75.4920   2
  -7   1  -9 246.842 49.0474   2
  -7   1 -10 1352.80 82.8947   2
  -7   2   3 661.390 111.986   2
  -7   2   2 580.077 109.739   2
  -7   2   1 4925.01 200.208   2
  -7   2   0 799.694 111.050   2
  -7   2  -1 3793.92 176.620   2
  -7   2  -2 303.311 83.9296   2
  -7   2  -3 46.0412 74.1824   2
  -7   2  -4 429.360 83.5459   2
  -7   2  -5 1152.37 96.2477   2
  -7   2  -6 469.460 73.4857   2
  -7   2  -7 2563.19 117.091   2
  -7   2  -8 461.478 65.0428   2
  -7   2 -17 41.5339 159.028   2
  -7   2 -18 72.9907 187.305   2
  -7   3   1 231.610 93.6988   2
  -7   3   0 314.332 98.4121   2
  -7   3  -1 463.308 101.169   2
  -7   3  -2 1612.44 129.535   2
  -7   3  -3 893.251 106.280   2
  -7   3  -4 1329.65 114.333   2
  -7   3  -5 352.679 80.1574   2
  -7   3  -6 423.199 79.8929   2
  -7   3 -15 305.431 181.767   2
  -7   3 -18-36.1401 209.927   2
  -7   4   0 1719.86 147.353   2
  -7   4  -1 1050.78 126.104   2
  -7   4  -2 678.062 109.677   2
  -7   4  -3 184.045 88.3146   2
  -7   4  -4 278.635 90.5872   2
  -7   4  -5 573.906 94.1428   2
  -7   5  -1 841.874 116.272   2
  -7   5  -2 1096.39 120.371   2
  -7   5  -3 1303.75 128.959   2
  -8  -6  -2 829.995 121.749   2
   8  -6   9 183.762 71.3059   2
   8  -6  11 279.384 76.7236   2
  -8  -5   1 983.993 110.989   2
  -8  -5  -1 679.542 111.306   2
   8  -5   5 788.114 98.4398   2
  -8  -5  -6 448.708 84.7402   2
   8  -5   7 978.854 98.2372   2
   8  -5  10 84.3549 60.1303   2
   8  -4  -4 561.461 66.4191   2
  -8  -4   2 232.519 88.1812   2
  -8  -4  -1 594.679 99.7453   2
  -8  -4  -6 123.090 60.1348   2
   8  -4   8 316.319 68.8261   2
   8  -4  10 381.701 51.2580   2
   8  -4  11 555.205 99.6048   2
   8  -4  12 207.055 91.5371   2
   8  -4  13 45.0359 92.1868   2
   8  -4  17 352.957 131.026   2
   8  -3  -4 89.3405 67.5379   2
  -8  -3   3 445.970 87.0965   2
  -8  -3   2 1591.03 121.497   2
  -8  -3   1 630.040 99.5100   2
  -8  -3  -1 1282.62 123.807   2
  -8  -3  -5 606.112 78.1267   2
   8  -3   6 1286.63 95.9244   2
   8  -3   9 115.924 43.1550   2
   8  -3  10 60.9934 77.1592   2
  -8  -3 -13 209.417 67.9388   2
  -8  -3 -17 0.37520 70.9195   2
  -8  -2   5 1226.08 114.344   2
  -8  -2   4 417.879 87.2387   2
  -8  -2   2 297.433 86.4757   2
  -8  -2   1 151.449 87.6723   2
  -8  -2   0 642.346 66.8890   2
  -8  -2  -1 809.058 92.6927   2
  -8  -2  -2 165.099 54.1307   2
  -8  -2  -3 2239.70 91.8719   2
  -8  -2  -4 91.5879 63.3872   2
   8  -2   5 794.024 89.7895   2
   8  -2   6 74.1674 58.4607   2
  -8  -2  -7 174.945 44.6745   2
  -8  -2  -8 128.373 39.4556   2
  -8  -2 -12 210.933 52.7414   2
  -8  -2 -13 160.844 105.597   2
  -8  -2 -14 86.4352 111.450   2
  -8  -2 -15 358.296 119.335   2
  -8  -2 -16-5.84704 56.0790   2
  -8  -1   5 854.337 94.3666   2
  -8  -1   4 80.4259 67.7413   2
  -8  -1   3 359.912 71.5562   2
  -8  -1   2 1478.85 79.0984   2
  -8  -1   1 276.564 56.4468   2
  -8  -1   0 2734.68 152.423   2
  -8  -1  -1 178.607 78.4905   2
   8  -1   3 189.996 56.1472   2
  -8  -1  -4 417.565 76.1080   2
   8  -1   5 285.495 78.7810   2
  -8  -1  -6 3151.65 95.8752   2
  -8  -1  -7 60.0210 41.2298   2
  -8  -1  -8 1320.26 75.3834   2
  -8  -1  -9 504.627 102.867   2
  -8  -1 -10 58.5410 89.3708   2
  -8  -1 -11 10.6214 44.0428   2
  -8  -1 -12 736.817 122.647   2
  -8  -1 -13 273.259 107.245   2
  -8  -1 -14 1415.72 161.082   2
  -8  -1 -16 281.631 132.589   2
   8  -1  18 96.4600 118.074   2
  -8  -1 -19 231.154 160.949   2
  -8   0   3 1666.83 104.338   2
  -8   0   2 468.125 64.3421   2
  -8   0   1 192.045 92.9084   2
  -8   0  -1 426.893 87.7488   2
   8   0   5 682.377 53.0403   2
   8   0   6 207.744 41.3890   2
  -8   0  -7 130.213 49.9646   2
  -8   0  -8 190.044 100.661   2
  -8   0  -9 1491.70 78.7903   2
  -8   0 -10 111.197 107.955   2
  -8   0 -11 1127.82 146.679   2
  -8   0 -12-7.12821 50.3726   2
  -8   1   2 1618.96 141.682   2
  -8   1   1 349.841 101.369   2
  -8   1  -1 215.279 86.3917   2
  -8   1  -2 732.285 101.642   2
  -8   1  -3 148.303 77.0004   2
  -8   1  -5 228.683 71.8261   2
  -8   1  -6 2940.15 142.807   2
  -8   1  -7 108.629 63.6452   2
  -8   1  -8 1397.80 96.9904   2
  -8   1  -9 571.275 134.345   2
  -8   1 -10 87.2341 118.353   2
  -8   1 -11 21.3137 128.528   2
  -8   1 -12 662.865 156.983   2
  -8   2   1 229.614 97.8939   2
  -8   2  -1 899.629 115.594   2
  -8   2  -2 191.939 91.3038   2
  -8   2  -4 63.0414 78.5927   2
  -8   2  -5 852.607 78.0279   2
  -8   2  -6 47.2658 64.0480   2
  -8   2  -8 148.780 60.9707   2
  -8   2 -12 218.265 159.004   2
  -8   3  -1 1228.67 130.887   2
  -8   3  -2 602.653 110.505   2
  -8   3  -6 1237.17 109.428   2
   9  -4   9 391.089 72.5798   2
   9  -2  17 240.509 131.100   2
  -9  -1 -14 130.083 67.2583   2
   9   0   6 157.764 74.9896   2
  10  -5   9 390.591 95.1081   2
  10  -2   7 427.981 89.0706   2
 -10   1 -10 609.358 96.4974   2
 -10   7   2 166.603 138.943   2
  11  -3   7 722.326 113.060   2
  11   2   3 1460.80 184.664   2
 -11   3  -6 484.876 115.053   2
 -11   4  -4 1068.76 156.542   2
   0   0   0 0.00000 0.00000   0
TITL bz139_twin1_hklf4 in P2(1)
REM P2(1) (#4 in standard setting)
CELL 0.71073  10.816325   7.904945  16.760306  90.0000  91.2527  90.0000
ZERR    6.00   0.000918   0.000489   0.001201   0.0000   0.0083   0.0000
LATT -1
SYMM -x, y+1/2,-z
SFAC C H N O
UNIT 66.00 60.00 6.00 6.00
TREF
HKLF 5

BASF 0.45115
END
;
_shelx_hkl_checksum    3057

 
data_BiCl240K
 
_audit_creation_method            'SHELXL-2014/7'
_shelx_SHELXL_version_number      '2014/7'
_chemical_name_systematic         ?
_chemical_name_common             ?
_chemical_melting_point           ?
_chemical_formula_moiety          
 'Bi Cl5, 2(C3 H8 N)'
_chemical_formula_sum
 'C6 H16 Bi Cl5 N2' 
_chemical_formula_weight          502.44

loop_
 _atom_type_symbol
 _atom_type_description
 _atom_type_scat_dispersion_real
 _atom_type_scat_dispersion_imag
 _atom_type_scat_source
 'C'  'C'   0.0033   0.0016
 'International Tables Vol C Tables 4.2.6.8 and 6.1.1.4'
 'H'  'H'   0.0000   0.0000
 'International Tables Vol C Tables 4.2.6.8 and 6.1.1.4'
 'N'  'N'   0.0061   0.0033
 'International Tables Vol C Tables 4.2.6.8 and 6.1.1.4'
 'Cl'  'Cl'   0.1484   0.1585
 'International Tables Vol C Tables 4.2.6.8 and 6.1.1.4'
 'Bi'  'Bi'  -4.1077  10.2566
 'International Tables Vol C Tables 4.2.6.8 and 6.1.1.4'
 
_space_group_crystal_system       orthorhombic
_space_group_IT_number            62
_space_group_name_H-M_alt         'P n m a'
_space_group_name_Hall            '-P 2ac 2n'
 
_shelx_space_group_comment
;
The symmetry employed for this shelxl refinement is uniquely defined
by the following loop, which should always be used as a source of
symmetry information in preference to the above space-group names.
They are only intended as comments.
;
 
loop_
 _space_group_symop_operation_xyz
 'x, y, z'
 '-x+1/2, -y, z+1/2'
 '-x, y+1/2, -z'
 'x+1/2, -y+1/2, -z+1/2'
 '-x, -y, -z'
 'x-1/2, y, -z-1/2'
 'x, -y-1/2, z'
 '-x-1/2, y-1/2, z-1/2'
 
_cell_length_a                    10.7923(8)
_cell_length_b                    8.0368(5)
_cell_length_c                    16.8309(13)
_cell_angle_alpha                 90
_cell_angle_beta                  90
_cell_angle_gamma                 90
_cell_volume                      1459.84(18)
_cell_formula_units_Z             4
_cell_measurement_temperature     240
_cell_measurement_reflns_used     9402
_cell_measurement_theta_min       2.809
_cell_measurement_theta_max       25.97
 
_exptl_crystal_description        'pillar'
_exptl_crystal_colour             'colorless'
_exptl_crystal_density_meas       ?
_exptl_crystal_density_method     ?
_exptl_crystal_density_diffrn     2.286          
_exptl_crystal_F_000              936
_exptl_transmission_factor_min    ?
_exptl_transmission_factor_max    ?
_exptl_crystal_size_max           0.3
_exptl_crystal_size_mid           0.25
_exptl_crystal_size_min           0.125
_exptl_absorpt_coefficient_mu     12.963
_shelx_estimated_absorpt_T_min    ?
_shelx_estimated_absorpt_T_max    ?
_exptl_absorpt_correction_T_min                   0.31412
_exptl_absorpt_correction_T_max                   1.00000
_exptl_absorpt_correction_type            multi-scan
_exptl_absorpt_process_details
[truncated: 2,489,718 more chars]
