# Supplementary material for: Ferroelectric, Switchable Dielectric and Nonlinear Optical Properties in Inorganic–Organic Lead-Free 1D Hybrids Based on Bi(III) and Azetidine: (C3NH8)2[BiCl5], (C3NH8)2[BiBr5]
Source: J Phys Chem Lett. 2024 Nov 15;15(47):11709–22. doi: 10.1021/acs.jpclett.4c02695 (PMC11613664; doi:10.1021/acs.jpclett.4c02695)
Supplement: Supplementary file 3 — jz4c02695_si_003.cif [file jz4c02695_si_003.cif]

 
data_global 
 
_audit_creation_method            SHELXL-97 
 
# PROCESSING SUMMARY ( IUCr Office Use Only) 
 
_journal_date_recd_electronic     ? 
_journal_date_from_coeditor       ? 
_journal_date_accepted            ? 
_journal_coeditor_code            ? 
 
# SUBMISSION DETAILS 
 
_publ_contact_author_name         'Bartosz Zarychta' 
_publ_contact_author_address 
; Faculty of Chemistry 
  University of Opole 
  Oleska 48 
  45-052 Opole 
  Poland 
; 
 
_publ_contact_author_email         bzarychta@uni.opole.pl 
_publ_contact_letter 
; Please consider this CIF submission for publication in
 
; 
_publ_requested_journal              
' ' 
_publ_requested_category             '' 
_publ_requested_coeditor             ? 
 
 
# TITLE AND AUTHOR LIST 
 
_publ_section_title 
;

;  
 
loop_ 
_publ_author_name 
_publ_author_address
 
 'Rok, Magdalena' 
; Faculty of Chemistry University of Wroclaw
  14 F. Joliot - Curie
  50-383 Wroc\/law 
  Poland 
; 
 'Jakubas, Ryszard' 
; Faculty of Chemistry University of Wroclaw
  14 F. Joliot - Curie
  50-383 Wroc\/law 
  Poland 
; 
 'Zarychta, Bartosz' 
; Institute of Chemistry 
  University of Opole 
  Oleska 48 
  45-052 Opole 
  Poland   
; 
 'Piecha-Bisiorek, Anna' 
; Faculty of Chemistry University of Wroclaw
  14 F. Joliot - Curie
  50-383 Wroc\/law 
  Poland 
; 
 'Durlak, Piotr' 
; Faculty of Chemistry University of Wroclaw
  14 F. Joliot - Curie
  50-383 Wroc\/law 
  Poland 
; 

 'Bator, Gra\.zyna' 
; Faculty of Chemistry University of Wroclaw
  14 F. Joliot - Curie
  50-383 Wroc\/law 
  Poland 
; 
 'Zar\;eba, Jan' 
; Faculty of Chemistry 
  Wroc\/law University of Science and Technology 
  Wybrze\.ze Wyspia\'nskiego 27 
  50-370 Wroc\/law 
  Poland 
;

 'Zamponi, Michaela' 
; Forschungszentrum J\"ulich GmbH
  J\"ulich Centre for Neutron Science (JCNS) 
  Heinz Maier-Leibnitz Zentrum (MLZ)
  Lichtenbergstr. 1
  85748 Garching
  Germany
;

# start Validation Reply Form
_vrf_PLAT342_BiCl200K
;
PROBLEM: Low Bond Precision on  C-C Bonds ...............       0.08 Ang.  
RESPONSE: The C-C bond precision is low due to the disordered organic 
part of the structure. Moreover, TWINed structure below 
phase transition temperature may influence 
the bond precision as the measured data for the sample 
are of a lower accuracy.
;
_vrf_PLAT987_BiCl200K
;
PROBLEM: The Flack x is >> 0 -  Do a BASF/TWIN Refinement     Please Check 
RESPONSE: The refinement was made against merged data (HKLF 4) from TWIN 
reduction process. 
The TWIN refinement was performed.
;
# end Validation Reply Form


#############################################################################   
data_BiCl200K 
 
_audit_creation_method            SHELXL-2013
_chemical_name_systematic
;
 ?
;
_chemical_name_common             ?
_chemical_melting_point           ?
_chemical_formula_moiety          ?
_chemical_formula_sum
 'C12 H32 Bi2 Cl10 N4' 
_chemical_formula_weight          1004.87

loop_
 _atom_type_symbol
 _atom_type_description
 _atom_type_scat_dispersion_real
 _atom_type_scat_dispersion_imag
 _atom_type_scat_source
 'C'  'C'   0.0033   0.0016
 'International Tables Vol C Tables 4.2.6.8 and 6.1.1.4'
 'H'  'H'   0.0000   0.0000
 'International Tables Vol C Tables 4.2.6.8 and 6.1.1.4'
 'Bi'  'Bi'  -4.1077  10.2566
 'International Tables Vol C Tables 4.2.6.8 and 6.1.1.4'
 'Cl'  'Cl'   0.1484   0.1585
 'International Tables Vol C Tables 4.2.6.8 and 6.1.1.4'
 'N'  'N'   0.0061   0.0033
 'International Tables Vol C Tables 4.2.6.8 and 6.1.1.4'
 
_space_group_crystal_system       monoclinic
_space_group_IT_number            4
_space_group_name_H-M_alt         'P 21'
_space_group_name_Hall            'P 2yb'
 
_shelx_space_group_comment
;
The symmetry employed for this shelxl refinement is uniquely defined
by the following loop, which should always be used as a source of
symmetry information in preference to the above space-group names.
They are only intended as comments.
;
 
loop_
 _space_group_symop_operation_xyz
 'x, y, z'
 '-x, y+1/2, -z'
 
_cell_length_a                    10.9363(6)
_cell_length_b                    7.9672(5)
_cell_length_c                    16.9633(10)
_cell_angle_alpha                 90
_cell_angle_beta                  91.518(6)
_cell_angle_gamma                 90
_cell_volume                      1477.53(15)
_cell_formula_units_Z             2
_cell_measurement_temperature     200.0
_cell_measurement_reflns_used     11619 
_cell_measurement_theta_min       2.825 
_cell_measurement_theta_max       25.242  
 
_exptl_crystal_description        'pillar'
_exptl_crystal_colour             'colorless'
_exptl_crystal_density_meas       ? 
_exptl_crystal_density_method     ?              
_exptl_crystal_density_diffrn     2.259          
_exptl_crystal_F_000              936
_exptl_transmission_factor_min    ?                                             
_exptl_transmission_factor_max    ?                                             
_exptl_absorpt_coefficient_mu     12.807
_exptl_crystal_size_max           0.3
_exptl_crystal_size_mid           0.25
_exptl_crystal_size_min           0.125
_exptl_absorpt_correction_T_min    0.83737
_exptl_absorpt_correction_T_max    1.00000
_exptl_absorpt_correction_type      'multi-scan'
_exptl_absorpt_process_details
;
CrysAlisPro, Oxford Diffraction Ltd.,
Version 1.171.33.57 (release 26-01-2010 CrysAlis171 .NET)
(compiled Jan 26 2010,14:36:55)
Empirical absorption correction using spherical harmonics,
 implemented in SCALE3 ABSPACK scaling algorithm.
;
 
_diffrn_ambient_temperature       200.0
_diffrn_radiation_wavelength      0.71073
_diffrn_radiation_type            MoK\a
_diffrn_radiation_source 'Enhance (Mo) X-ray Source'
_diffrn_radiation_monochromator   'graphite'
_diffrn_measurement_device_type     'Oxford Diffraction Xcalibur System'
_diffrn_measurement_device        '4-circle kappa geometry goniometer'
_diffrn_measurement_method        '\w--scan' 
_diffrn_detector_area_resol_mean  10.4508
_diffrn_standards_number             0 
_diffrn_standards_interval_count     0 
_diffrn_standards_interval_time      0 
_diffrn_standards_decay_%            0 
_diffrn_reflns_number             11619
_diffrn_reflns_av_unetI/netI      0.0514
_diffrn_reflns_av_R_equivalents   ?
_diffrn_reflns_limit_h_min        -13
_diffrn_reflns_limit_h_max        13
_diffrn_reflns_limit_k_min        -9
_diffrn_reflns_limit_k_max        9
_diffrn_reflns_limit_l_min        -20
_diffrn_reflns_limit_l_max        20
_diffrn_reflns_theta_min          2.825
_diffrn_reflns_theta_max          25.996
_diffrn_reflns_theta_full         25.242
_diffrn_measured_fraction_theta_max   0.998
_diffrn_measured_fraction_theta_full  0.998
_diffrn_reflns_Laue_measured_fraction_max    0.998
_diffrn_reflns_Laue_measured_fraction_full   0.998
_diffrn_reflns_point_group_measured_fraction_max   0.999
_diffrn_reflns_point_group_measured_fraction_full  0.999
_reflns_number_total              11619
_reflns_number_gt                 10794
_reflns_threshold_expression      'I > 2\s(I)'
_reflns_Friedel_coverage          0.860
_reflns_Friedel_fraction_max      1.000
_reflns_Friedel_fraction_full     1.000
 
_reflns_special_details
;
 _reflns_Friedel_fraction is defined as the number of unique
 Friedel pairs measured divided by the number that would be
 possible theoretically, ignoring centric projections and
 systematic absences.
;
 
_computing_data_collection        'CrysAlis CCD, Oxford Diffraction, 2007'
_computing_cell_refinement        'CrysAlis RED, Oxford Diffraction, 2007'
_computing_data_reduction         'CrysAlis RED, Oxford Diffraction, 2007'
_computing_structure_solution     'SHELXL-2014/7 (Sheldrick, 2014)'
_computing_structure_refinement   'SHELXL-2014/7 (Sheldrick, 2014)'
_computing_molecular_graphics     'Mercury 2020.3.0 (Macrae et al., 2020)'
 
_refine_special_details
;
 Refined as a 2-component twin.
;
_refine_ls_structure_factor_coef  Fsqd
_refine_ls_matrix_type            full
_refine_ls_weighting_scheme       calc
_refine_ls_weighting_details
'w=1/[\s^2^(Fo^2^)+(0.1510P)^2^] where P=(Fo^2^+2Fc^2^)/3'
_atom_sites_solution_primary      ?
_atom_sites_solution_secondary    ?
_atom_sites_solution_hydrogens    geom
_refine_ls_hydrogen_treatment     constr
_refine_ls_extinction_method      none
_refine_ls_extinction_coef        .
_refine_ls_abs_structure_details
;
 Classical Flack method preferred over Parsons because s.u. lower.
;
_refine_ls_abs_structure_Flack    0.47(2)
_chemical_absolute_configuration  ?
_refine_ls_number_reflns          11619
_refine_ls_number_parameters      299
_refine_ls_number_restraints      235
_refine_ls_R_factor_all           0.0810
_refine_ls_R_factor_gt            0.0759
_refine_ls_wR_factor_ref          0.1988
_refine_ls_wR_factor_gt           0.1946
_refine_ls_goodness_of_fit_ref    1.103
_refine_ls_restrained_S_all       1.093
_refine_ls_shift/su_max           0.000
_refine_ls_shift/su_mean          0.000
 
loop_
 _atom_site_label
 _atom_site_type_symbol
 _atom_site_fract_x
 _atom_site_fract_y
 _atom_site_fract_z
 _atom_site_U_iso_or_equiv
 _atom_site_adp_type
 _atom_site_occupancy
 _atom_site_site_symmetry_order  
 _atom_site_calc_flag
 _atom_site_refinement_flags_posn
 _atom_site_refinement_flags_adp
 _atom_site_refinement_flags_occupancy
 _atom_site_disorder_assembly
 _atom_site_disorder_group
Bi1 Bi 0.15319(12) 0.9285(2) 0.07320(9) 0.0283(4) Uani 1 1 d . . . . .
Cl1A Cl -0.002(4) 0.871(4) 0.183(2) 0.051(9) Uani 0.5 1 d . . P A 1
Cl1B Cl 0.002(3) 0.966(6) 0.189(2) 0.056(9) Uani 0.5 1 d . . P A 2
Cl2 Cl 0.2885(11) 0.980(2) -0.0622(8) 0.059(3) Uani 1 1 d . . . . .
Cl3 Cl -0.0388(10) 1.1267(18) -0.0052(8) 0.051(3) Uani 1 1 d . . . . .
Cl4 Cl 0.3076(11) 0.737(2) 0.1437(10) 0.065(4) Uani 1 1 d . . . . .
Cl4A Cl 0.2445(13) 1.1995(18) 0.1284(10) 0.069(4) Uani 1 1 d . . . . .
Bi11 Bi 0.64335(12) 0.98801(15) 0.43342(9) 0.0258(4) Uani 1 1 d . . . . .
Cl11 Cl 0.4885(10) 0.9561(17) 0.3134(7) 0.048(3) Uani 1 1 d . . . . .
Cl21 Cl 0.7812(10) 1.0394(16) 0.5715(8) 0.047(3) Uani 1 1 d . . . . .
Cl31 Cl 0.5564(10) 0.6703(14) 0.4920(7) 0.044(3) Uani 1 1 d . . . . .
Cl41 Cl 0.7216(11) 1.2722(15) 0.3835(8) 0.048(3) Uani 1 1 d . . . . .
Cl42 Cl 0.8064(11) 0.826(2) 0.3628(9) 0.063(4) Uani 1 1 d . . . . .
N1 N 0.972(9) 0.384(15) 0.164(7) 0.051(15) Uani 0.5 1 d . U P B 1
H1C H 1.0386 0.3167 0.1448 0.061 Uiso 0.5 1 calc R U P B 1
H1D H 0.9141 0.4106 0.1208 0.061 Uiso 0.5 1 calc R U P B 1
C1 C 0.915(9) 0.315(14) 0.233(6) 0.048(15) Uani 0.5 1 d . U P B 1
H1A H 0.9372 0.2000 0.2438 0.058 Uiso 0.5 1 calc R U P B 1
H1B H 0.8264 0.3293 0.2324 0.058 Uiso 0.5 1 calc R U P B 1
C2 C 0.990(10) 0.456(18) 0.289(8) 0.049(15) Uani 0.5 1 d . U P B 1
H2A H 0.9394 0.5228 0.3229 0.058 Uiso 0.5 1 calc R U P B 1
H2B H 1.0625 0.4131 0.3165 0.058 Uiso 0.5 1 calc R U P B 1
C3 C 1.011(10) 0.529(15) 0.208(7) 0.055(15) Uani 0.5 1 d . U P B 1
H3A H 0.9608 0.6272 0.1969 0.066 Uiso 0.5 1 calc R U P B 1
H3B H 1.0967 0.5563 0.1999 0.066 Uiso 0.5 1 calc R U P B 1
N1A N 1.006(9) 0.418(17) 0.174(7) 0.052(15) Uani 0.5 1 d . U P C 2
H1AC H 1.0198 0.3062 0.1534 0.063 Uiso 0.5 1 calc R U P C 2
H1AD H 1.0148 0.5022 0.1335 0.063 Uiso 0.5 1 calc R U P C 2
C1A C 0.884(8) 0.434(18) 0.221(6) 0.050(14) Uani 0.5 1 d . U P C 2
H1AA H 0.8298 0.5210 0.2003 0.060 Uiso 0.5 1 calc R U P C 2
H1AB H 0.8411 0.3289 0.2266 0.060 Uiso 0.5 1 calc R U P C 2
C2A C 0.949(9) 0.48(2) 0.285(8) 0.045(15) Uani 0.5 1 d . U P C 2
H2AA H 0.9376 0.4062 0.3293 0.055 Uiso 0.5 1 calc R U P C 2
H2AB H 0.9355 0.5960 0.2996 0.055 Uiso 0.5 1 calc R U P C 2
C3A C 1.074(8) 0.453(13) 0.244(5) 0.043(14) Uani 0.5 1 d . U P C 2
H3AA H 1.1242 0.5527 0.2418 0.052 Uiso 0.5 1 calc R U P C 2
H3AB H 1.1204 0.3580 0.2650 0.052 Uiso 0.5 1 calc R U P C 2
N2 N 0.221(3) 0.943(6) 0.438(2) 0.045(10) Uani 1 1 d . U . . .
H2C H 0.2934 1.0017 0.4581 0.054 Uiso 1 1 calc R U . . .
H2D H 0.2356 0.8227 0.4369 0.054 Uiso 1 1 calc R U . . .
C4 C 0.171(4) 1.011(9) 0.363(3) 0.062(13) Uani 1 1 d . U . . .
H4A H 0.2278 1.0836 0.3358 0.074 Uiso 1 1 calc R U . . .
H4B H 0.1376 0.9264 0.3276 0.074 Uiso 1 1 calc R U . . .
C5 C 0.079(5) 1.103(10) 0.406(4) 0.072(14) Uani 1 1 d . U . . .
H5A H -0.0030 1.0903 0.3828 0.086 Uiso 1 1 calc R U . . .
H5B H 0.0987 1.2201 0.4137 0.086 Uiso 1 1 calc R U . . .
C6 C 0.102(4) 0.993(10) 0.480(3) 0.066(13) Uani 1 1 d . U . . .
H6A H 0.1148 1.0554 0.5288 0.079 Uiso 1 1 calc R U . . .
H6B H 0.0442 0.9016 0.4866 0.079 Uiso 1 1 calc R U . . .
N11 N 0.472(5) 0.555(6) 0.313(3) 0.072(13) Uani 1 1 d . U . . .
H11C H 0.5070 0.5487 0.3657 0.086 Uiso 1 1 calc R U . . .
H11D H 0.4159 0.6486 0.3072 0.086 Uiso 1 1 calc R U . . .
C11 C 0.423(4) 0.396(6) 0.283(3) 0.044(10) Uani 1 1 d . U . . .
H11A H 0.3409 0.4064 0.2602 0.053 Uiso 1 1 calc R U . . .
H11B H 0.4255 0.3073 0.3223 0.053 Uiso 1 1 calc R U . . .
C21 C 0.517(4) 0.377(6) 0.224(3) 0.047(11) Uani 1 1 d . U . . .
H21A H 0.4849 0.3750 0.1697 0.056 Uiso 1 1 calc R U . . .
H21B H 0.5734 0.2856 0.2337 0.056 Uiso 1 1 calc R U . . .
C31 C 0.564(5) 0.547(7) 0.250(3) 0.051(11) Uani 1 1 d . U . . .
H31A H 0.6474 0.5448 0.2708 0.061 Uiso 1 1 calc R U . . .
H31B H 0.5534 0.6342 0.2107 0.061 Uiso 1 1 calc R U . . .
N21 N 0.731(4) 0.897(6) 0.057(3) 0.058(11) Uani 1 1 d . U . . .
H21C H 0.7496 0.7789 0.0612 0.070 Uiso 1 1 calc R U . . .
H21D H 0.7963 0.9576 0.0320 0.070 Uiso 1 1 calc R U . . .
C41 C 0.695(3) 0.969(8) 0.127(4) 0.056(13) Uani 1 1 d . U . . .
H41A H 0.7459 1.0634 0.1433 0.067 Uiso 1 1 calc R U . . .
H41B H 0.6904 0.8881 0.1698 0.067 Uiso 1 1 calc R U . . .
C51 C 0.577(5) 1.019(9) 0.097(4) 0.077(16) Uani 1 1 d . U . . .
H51A H 0.5674 1.1394 0.0917 0.092 Uiso 1 1 calc R U . . .
H51B H 0.5096 0.9690 0.1239 0.092 Uiso 1 1 calc R U . . .
C61 C 0.607(5) 0.932(10) 0.020(4) 0.082(15) Uani 1 1 d . U . . .
H61A H 0.5587 0.8319 0.0089 0.098 Uiso 1 1 calc R U . . .
H61B H 0.6083 1.0056 -0.0256 0.098 Uiso 1 1 calc R U . . .
 
loop_
 _atom_site_aniso_label
 _atom_site_aniso_U_11
 _atom_site_aniso_U_22
 _atom_site_aniso_U_33
 _atom_site_aniso_U_23
 _atom_site_aniso_U_13
 _atom_site_aniso_U_12
Bi1 0.0190(8) 0.0408(10) 0.0251(8) 0.0003(7) -0.0035(6) -0.0001(6)
Cl1A 0.06(2) 0.053(16) 0.045(18) 0.004(18) 0.017(14) 0.012(18)
Cl1B 0.038(15) 0.10(3) 0.035(15) 0.00(3) 0.018(11) 0.00(2)
Cl2 0.049(7) 0.085(9) 0.045(6) -0.004(8) 0.023(5) -0.003(7)
Cl3 0.048(7) 0.057(8) 0.047(7) 0.006(6) -0.010(6) 0.015(5)
Cl4 0.050(7) 0.069(9) 0.076(10) 0.011(7) -0.033(7) 0.009(6)
Cl4A 0.070(9) 0.054(8) 0.082(11) -0.027(8) -0.030(8) -0.001(7)
Bi11 0.0274(9) 0.0231(7) 0.0270(8) -0.0004(7) 0.0010(6) -0.0017(6)
Cl11 0.056(7) 0.047(9) 0.041(7) -0.006(6) -0.018(5) 0.004(5)
Cl21 0.049(7) 0.046(6) 0.045(7) 0.004(6) -0.017(5) -0.001(5)
Cl31 0.047(6) 0.034(6) 0.052(7) 0.007(5) 0.007(6) -0.004(5)
Cl41 0.055(7) 0.038(6) 0.050(7) 0.010(6) -0.010(6) -0.018(5)
Cl42 0.042(7) 0.074(9) 0.075(10) -0.012(8) 0.023(7) 0.013(6)
N1 0.04(4) 0.06(3) 0.04(3) -0.01(3) -0.01(3) -0.01(3)
C1 0.05(3) 0.05(3) 0.04(3) -0.01(3) -0.01(3) -0.01(3)
C2 0.05(4) 0.06(3) 0.04(3) -0.01(3) -0.01(3) -0.01(3)
C3 0.06(3) 0.06(3) 0.05(3) -0.01(3) -0.01(3) -0.01(3)
N1A 0.05(3) 0.06(3) 0.05(3) -0.01(3) -0.01(3) -0.01(3)
C1A 0.04(3) 0.06(3) 0.04(3) 0.00(3) -0.01(2) 0.00(3)
C2A 0.05(4) 0.05(3) 0.04(3) 0.00(3) -0.01(3) -0.01(3)
C3A 0.04(3) 0.05(3) 0.04(3) 0.00(3) -0.01(3) -0.01(3)
N2 0.030(16) 0.07(3) 0.03(2) 0.00(2) -0.006(15) 0.000(17)
C4 0.03(2) 0.11(4) 0.05(2) 0.02(3) 0.000(19) 0.01(2)
C5 0.04(2) 0.10(4) 0.08(3) 0.01(3) 0.02(2) 0.00(2)
C6 0.05(2) 0.09(3) 0.06(3) -0.01(3) 0.01(2) 0.01(3)
N11 0.11(3) 0.05(2) 0.06(3) -0.01(2) 0.03(2) -0.03(2)
C11 0.07(3) 0.021(19) 0.04(2) 0.012(18) 0.00(2) -0.018(18)
C21 0.06(3) 0.03(2) 0.06(3) 0.002(19) 0.01(2) 0.000(18)
C31 0.06(3) 0.04(2) 0.06(3) -0.01(2) 0.01(2) -0.002(19)
N21 0.05(2) 0.05(2) 0.07(3) 0.00(2) 0.01(2) 0.00(2)
C41 0.009(17) 0.07(3) 0.08(3) 0.00(3) -0.005(19) 0.007(19)
C51 0.05(2) 0.09(4) 0.09(3) 0.00(3) -0.03(3) 0.04(2)
C61 0.08(3) 0.09(4) 0.08(3) -0.01(3) -0.01(3) 0.01(3)
 
_geom_special_details
;
 All esds (except the esd in the dihedral angle between two l.s. planes)
 are estimated using the full covariance matrix.  The cell esds are taken
 into account individually in the estimation of esds in distances, angles
 and torsion angles; correlations between esds in cell parameters are only
 used when they are defined by crystal symmetry.  An approximate (isotropic)
 treatment of cell esds is used for estimating esds involving l.s. planes.
;
 
loop_
 _geom_bond_atom_site_label_1
 _geom_bond_atom_site_label_2
 _geom_bond_distance
 _geom_bond_site_symmetry_2
 _geom_bond_publ_flag
Bi1 Cl4A 2.547(13) . ?
Bi1 Cl4 2.551(13) . ?
Bi1 Cl1A 2.59(4) . ?
Bi1 Cl1B 2.61(3) . ?
Bi1 Cl2 2.795(12) . ?
Bi1 Cl3 2.919(11) . ?
Bi1 Cl3 2.933(13) 2_545 ?
Cl3 Bi1 2.933(13) 2 ?
Bi11 Cl42 2.528(12) . ?
Bi11 Cl41 2.572(11) . ?
Bi11 Cl11 2.626(11) . ?
Bi11 Cl21 2.781(12) . ?
Bi11 Cl31 2.890(11) . ?
Bi11 Cl31 2.937(11) 2_656 ?
Cl31 Bi11 2.937(11) 2_646 ?
N1 C3 1.44(14) . ?
N1 C1 1.45(15) . ?
N1 H1C 0.9700 . ?
N1 H1D 0.9700 . ?
C1 C2 1.67(16) . ?
C1 H1A 0.9700 . ?
C1 H1B 0.9700 . ?
C2 C3 1.52(19) . ?
C2 H2A 0.9700 . ?
C2 H2B 0.9700 . ?
C3 H3A 0.9700 . ?
C3 H3B 0.9700 . ?
N1A C3A 1.42(12) . ?
N1A C1A 1.57(15) . ?
N1A H1AC 0.9700 . ?
N1A H1AD 0.9700 . ?
C1A C2A 1.33(15) . ?
C1A H1AA 0.9700 . ?
C1A H1AB 0.9700 . ?
C2A C3A 1.56(14) . ?
C2A H2AA 0.9700 . ?
C2A H2AB 0.9700 . ?
C3A H3AA 0.9700 . ?
C3A H3AB 0.9700 . ?
N2 C4 1.48(6) . ?
N2 C6 1.55(6) . ?
N2 H2C 0.9700 . ?
N2 H2D 0.9700 . ?
C4 C5 1.45(7) . ?
C4 H4A 0.9700 . ?
C4 H4B 0.9700 . ?
C5 C6 1.56(8) . ?
C5 H5A 0.9700 . ?
C5 H5B 0.9700 . ?
C6 H6A 0.9700 . ?
C6 H6B 0.9700 . ?
N11 C11 1.46(6) . ?
N11 C31 1.47(6) . ?
N11 H11C 0.9700 . ?
N11 H11D 0.9700 . ?
C11 C21 1.47(7) . ?
C11 H11A 0.9700 . ?
C11 H11B 0.9700 . ?
C21 C31 1.51(7) . ?
C21 H21A 0.9700 . ?
C21 H21B 0.9700 . ?
C31 H31A 0.9700 . ?
C31 H31B 0.9700 . ?
N21 C41 1.39(7) . ?
N21 C61 1.50(7) . ?
N21 H21C 0.9700 . ?
N21 H21D 0.9700 . ?
C41 C51 1.43(6) . ?
C41 H41A 0.9700 . ?
C41 H41B 0.9700 . ?
C51 C61 1.52(9) . ?
C51 H51A 0.9700 . ?
C51 H51B 0.9700 . ?
C61 H61A 0.9700 . ?
C61 H61B 0.9700 . ?
 
loop_
 _geom_angle_atom_site_label_1
 _geom_angle_atom_site_label_2
 _geom_angle_atom_site_label_3
 _geom_angle
 _geom_angle_site_symmetry_1
 _geom_angle_site_symmetry_3
 _geom_angle_publ_flag
Cl4A Bi1 Cl4 95.0(5) . . ?
Cl4A Bi1 Cl1A 98.3(9) . . ?
Cl4 Bi1 Cl1A 89.8(9) . . ?
Cl4A Bi1 Cl1B 82.9(10) . . ?
Cl4 Bi1 Cl1B 98.2(10) . . ?
Cl4A Bi1 Cl2 88.1(5) . . ?
Cl4 Bi1 Cl2 96.6(5) . . ?
Cl1A Bi1 Cl2 170.6(10) . . ?
Cl1B Bi1 Cl2 163.3(11) . . ?
Cl4A Bi1 Cl3 88.8(4) . . ?
Cl4 Bi1 Cl3 175.2(4) . . ?
Cl1A Bi1 Cl3 86.9(9) . . ?
Cl1B Bi1 Cl3 79.4(10) . . ?
Cl2 Bi1 Cl3 86.4(4) . . ?
Cl4A Bi1 Cl3 177.1(4) . 2_545 ?
Cl4 Bi1 Cl3 87.9(4) . 2_545 ?
Cl1A Bi1 Cl3 81.8(9) . 2_545 ?
Cl1B Bi1 Cl3 96.8(10) . 2_545 ?
Cl2 Bi1 Cl3 91.5(4) . 2_545 ?
Cl3 Bi1 Cl3 88.29(10) . 2_545 ?
Bi1 Cl3 Bi1 156.5(5) . 2 ?
Cl42 Bi11 Cl41 92.7(5) . . ?
Cl42 Bi11 Cl11 91.8(5) . . ?
Cl41 Bi11 Cl11 92.5(4) . . ?
Cl42 Bi11 Cl21 95.8(5) . . ?
Cl41 Bi11 Cl21 88.3(4) . . ?
Cl11 Bi11 Cl21 172.3(4) . . ?
Cl42 Bi11 Cl31 87.7(4) . . ?
Cl41 Bi11 Cl31 179.1(4) . . ?
Cl11 Bi11 Cl31 88.3(4) . . ?
Cl21 Bi11 Cl31 90.9(4) . . ?
Cl42 Bi11 Cl31 176.6(4) . 2_656 ?
Cl41 Bi11 Cl31 88.0(4) . 2_656 ?
Cl11 Bi11 Cl31 84.8(4) . 2_656 ?
Cl21 Bi11 Cl31 87.6(4) . 2_656 ?
Cl31 Bi11 Cl31 91.70(13) . 2_656 ?
Bi11 Cl31 Bi11 146.8(4) . 2_646 ?
C3 N1 C1 91(8) . . ?
C3 N1 H1C 113.5 . . ?
C1 N1 H1C 113.5 . . ?
C3 N1 H1D 113.5 . . ?
C1 N1 H1D 113.5 . . ?
H1C N1 H1D 110.8 . . ?
N1 C1 C2 90(8) . . ?
N1 C1 H1A 113.7 . . ?
C2 C1 H1A 113.7 . . ?
N1 C1 H1B 113.7 . . ?
C2 C1 H1B 113.7 . . ?
H1A C1 H1B 111.0 . . ?
C3 C2 C1 80(8) . . ?
C3 C2 H2A 115.3 . . ?
C1 C2 H2A 115.3 . . ?
C3 C2 H2B 115.3 . . ?
C1 C2 H2B 115.3 . . ?
H2A C2 H2B 112.3 . . ?
N1 C3 C2 96(10) . . ?
N1 C3 H3A 112.5 . . ?
C2 C3 H3A 112.5 . . ?
N1 C3 H3B 112.5 . . ?
C2 C3 H3B 112.5 . . ?
H3A C3 H3B 110.0 . . ?
C3A N1A C1A 90(8) . . ?
C3A N1A H1AC 113.7 . . ?
C1A N1A H1AC 113.7 . . ?
C3A N1A H1AD 113.7 . . ?
C1A N1A H1AD 113.7 . . ?
H1AC N1A H1AD 110.9 . . ?
C2A C1A N1A 90(8) . . ?
C2A C1A H1AA 113.7 . . ?
N1A C1A H1AA 113.7 . . ?
C2A C1A H1AB 113.7 . . ?
N1A C1A H1AB 113.7 . . ?
H1AA C1A H1AB 111.0 . . ?
C1A C2A C3A 93(9) . . ?
C1A C2A H2AA 113.0 . . ?
C3A C2A H2AA 113.0 . . ?
C1A C2A H2AB 113.0 . . ?
C3A C2A H2AB 113.0 . . ?
H2AA C2A H2AB 110.4 . . ?
N1A C3A C2A 87(8) . . ?
N1A C3A H3AA 114.1 . . ?
C2A C3A H3AA 114.1 . . ?
N1A C3A H3AB 114.1 . . ?
C2A C3A H3AB 114.1 . . ?
H3AA C3A H3AB 111.3 . . ?
C4 N2 C6 90(4) . . ?
C4 N2 H2C 113.6 . . ?
C6 N2 H2C 113.6 . . ?
C4 N2 H2D 113.6 . . ?
C6 N2 H2D 113.6 . . ?
H2C N2 H2D 110.9 . . ?
C5 C4 N2 90(4) . . ?
C5 C4 H4A 113.6 . . ?
N2 C4 H4A 113.6 . . ?
C5 C4 H4B 113.6 . . ?
N2 C4 H4B 113.6 . . ?
H4A C4 H4B 110.9 . . ?
C4 C5 C6 91(5) . . ?
C4 C5 H5A 113.4 . . ?
C6 C5 H5A 113.4 . . ?
C4 C5 H5B 113.4 . . ?
C6 C5 H5B 113.4 . . ?
H5A C5 H5B 110.7 . . ?
N2 C6 C5 84(4) . . ?
N2 C6 H6A 114.7 . . ?
C5 C6 H6A 114.7 . . ?
N2 C6 H6B 114.7 . . ?
C5 C6 H6B 114.7 . . ?
H6A C6 H6B 111.8 . . ?
C11 N11 C31 88(4) . . ?
C11 N11 H11C 113.9 . . ?
C31 N11 H11C 113.9 . . ?
C11 N11 H11D 113.9 . . ?
C31 N11 H11D 113.9 . . ?
H11C N11 H11D 111.1 . . ?
N11 C11 C21 94(4) . . ?
N11 C11 H11A 113.0 . . ?
C21 C11 H11A 113.0 . . ?
N11 C11 H11B 113.0 . . ?
C21 C11 H11B 113.0 . . ?
H11A C11 H11B 110.4 . . ?
C11 C21 C31 87(4) . . ?
C11 C21 H21A 114.2 . . ?
C31 C21 H21A 114.2 . . ?
C11 C21 H21B 114.2 . . ?
C31 C21 H21B 114.2 . . ?
H21A C21 H21B 111.4 . . ?
N11 C31 C21 91(4) . . ?
N11 C31 H31A 113.4 . . ?
C21 C31 H31A 113.4 . . ?
N11 C31 H31B 113.4 . . ?
C21 C31 H31B 113.4 . . ?
H31A C31 H31B 110.7 . . ?
C41 N21 C61 91(4) . . ?
C41 N21 H21C 113.5 . . ?
C61 N21 H21C 113.5 . . ?
C41 N21 H21D 113.5 . . ?
C61 N21 H21D 113.5 . . ?
H21C N21 H21D 110.8 . . ?
N21 C41 C51 94(5) . . ?
N21 C41 H41A 112.9 . . ?
C51 C41 H41A 112.9 . . ?
N21 C41 H41B 112.9 . . ?
C51 C41 H41B 112.9 . . ?
H41A C41 H41B 110.3 . . ?
C41 C51 C61 89(5) . . ?
C41 C51 H51A 113.9 . . ?
C61 C51 H51A 113.9 . . ?
C41 C51 H51B 113.9 . . ?
C61 C51 H51B 113.9 . . ?
H51A C51 H51B 111.1 . . ?
N21 C61 C51 86(4) . . ?
N21 C61 H61A 114.3 . . ?
C51 C61 H61A 114.3 . . ?
N21 C61 H61B 114.3 . . ?
C51 C61 H61B 114.3 . . ?
H61A C61 H61B 111.4 . . ?
 
loop_
 _geom_torsion_atom_site_label_1
 _geom_torsion_atom_site_label_2
 _geom_torsion_atom_site_label_3
 _geom_torsion_atom_site_label_4
 _geom_torsion
 _geom_torsion_site_symmetry_1
 _geom_torsion_site_symmetry_2
 _geom_torsion_site_symmetry_3
 _geom_torsion_site_symmetry_4
 _geom_torsion_publ_flag
C3 N1 C1 C2 -14(9) . . . . ?
N1 C1 C2 C3 13(9) . . . . ?
C1 N1 C3 C2 15(10) . . . . ?
C1 C2 C3 N1 -13(8) . . . . ?
C3A N1A C1A C2A 5(11) . . . . ?
N1A C1A C2A C3A -4(10) . . . . ?
C1A N1A C3A C2A -4(9) . . . . ?
C1A C2A C3A N1A 5(11) . . . . ?
C6 N2 C4 C5 16(5) . . . . ?
N2 C4 C5 C6 -16(5) . . . . ?
C4 N2 C6 C5 -15(5) . . . . ?
C4 C5 C6 N2 16(5) . . . . ?
C31 N11 C11 C21 3(4) . . . . ?
N11 C11 C21 C31 -3(4) . . . . ?
C11 N11 C31 C21 -3(4) . . . . ?
C11 C21 C31 N11 3(4) . . . . ?
C61 N21 C41 C51 -4(6) . . . . ?
N21 C41 C51 C61 4(5) . . . . ?
C41 N21 C61 C51 4(5) . . . . ?
C41 C51 C61 N21 -4(5) . . . . ?
 
loop_
 _geom_hbond_atom_site_label_D 
 _geom_hbond_atom_site_label_H 
 _geom_hbond_atom_site_label_A 
 _geom_hbond_distance_DH 
 _geom_hbond_distance_HA 
 _geom_hbond_distance_DA 
 _geom_hbond_angle_DHA 
 _geom_hbond_site_symmetry_A 
N1 H1D Cl2  0.97 2.47 3.37(10) 155.2 2_645
N1 H1C Cl4A  0.97 2.46 3.39(12) 161.6 1_645
C1 H1A Cl1A  0.97 2.90 3.76(12) 148.0 1_645
C1 H1B Cl41  0.97 2.87 3.38(10) 113.4 1_545
C2 H2A Cl42  0.97 2.91 3.80(14) 153.3 .
C2 H2B Cl21  0.97 2.72 3.46(12) 134.3 2_746
C3 H3B Cl4  0.97 2.90 3.82(11) 158.6 1_655
C3 H3A Cl1A  0.97 2.00 2.76(12) 133.3 1_655
C2A H2AB Cl42  0.97 2.57 3.45(14) 151.6 .
N2 H2C Cl31  0.97 2.27 3.23(4) 171.9 2_656
N2 H2D Cl21  0.97 2.27 3.22(5) 166.0 2_646
C4 H4B Cl1A  0.97 2.89 3.72(7) 144.5 .
C4 H4B Cl1B  0.97 2.77 3.47(6) 129.1 .
C5 H5A Cl42  0.97 2.98 3.76(7) 138.8 1_455
C5 H5B Cl21  0.97 2.87 3.82(8) 165.4 2_656
C6 H6A Cl42  0.97 2.95 3.87(7) 160.0 2_656
N11 H11C Cl31  0.97 2.40 3.29(5) 151.9 .
N11 H11D Cl11  0.97 2.58 3.20(5) 122.2 .
C11 H11B Cl11  0.97 2.89 3.61(5) 132.1 1_545
C11 H11A Cl4A  0.97 2.95 3.59(5) 124.2 1_545
C21 H21B Cl41  0.97 2.98 3.57(6) 120.6 1_545
N21 H21C Cl2  0.97 2.42 3.34(5) 157.4 2_645
N21 H21D Cl3  0.97 2.35 3.31(5) 169.4 1_655
C41 H41A Cl1B  0.97 2.99 3.49(5) 113.4 1_655
C51 H51B Cl4  0.97 2.91 3.81(7) 155.3 .
C61 H61B Cl4  0.97 2.89 3.82(8) 161.6 2_655
 
_refine_diff_density_max    4.020
_refine_diff_density_min   -3.156
_refine_diff_density_rms    0.319

_shelxl_version_number 2013-4

_shelx_res_file
;

TITL
CELL 0.71073 10.936338   7.967187  16.963340    90.0000    91.5184    90.0000
ZERR 2.00   0.000647   0.000450   0.001002     0.0000     0.0057     0.0000
LATT -1
SYMM -X,0.5+Y,-Z
SFAC C H Bi Cl N
UNIT 24 64 4 20 8
SIMU 0.03 N1 > C61
DELU 0.03 N1 > C61
OMIT 0 52
L.S. 50
PLAN  24
EQIV $1 -x+1, y-1/2, -z
HTAB N1 Cl2_$1
EQIV $2 x+1, y-1, z
HTAB N1 Cl4A_$2
HTAB C1 Cl1A_$2
EQIV $3 x, y-1, z
HTAB C1 Cl41_$3
HTAB C2 Cl42
EQIV $4 -x+2, y-1/2, -z+1
HTAB C2 Cl21_$4
EQIV $5 x+1, y, z
HTAB C3 Cl4_$5
HTAB C3 Cl1A_$5
HTAB C2A Cl42
EQIV $6 -x+1, y+1/2, -z+1
HTAB N2 Cl31_$6
EQIV $7 -x+1, y-1/2, -z+1
HTAB N2 Cl21_$7
HTAB C4 Cl1A
HTAB C4 Cl1B
EQIV $8 x-1, y, z
HTAB C5 Cl42_$8
HTAB C5 Cl21_$6
HTAB C6 Cl42_$6
HTAB N11 Cl31
HTAB N11 Cl11
HTAB C11 Cl11_$3
HTAB C11 Cl4A_$3
HTAB C21 Cl41_$3
HTAB N21 Cl2_$1
HTAB N21 Cl3_$5
HTAB C41 Cl1B_$5
HTAB C51 Cl4
EQIV $9 -x+1, y+1/2, -z
HTAB C61 Cl4_$9
CONF
TEMP -73.15
BOND $H
list 4
acta
MERG 0
WGHT    0.151000
BASF   0.48767
FVAR       0.64822
BI1   3    0.153193    0.928504    0.073203    11.00000    0.01897    0.04075 =
         0.02507    0.00034   -0.00347   -0.00009
PART   1
CL1A  4   -0.002124    0.871054    0.182828    10.50000    0.05625    0.05264 =
         0.04476    0.00393    0.01723    0.01235
PART   2
CL1B  4    0.001917    0.966493    0.188565    10.50000    0.03820    0.09667 =
         0.03452   -0.00112    0.01833   -0.00307
PART   0
CL2   4    0.288497    0.979761   -0.062220    11.00000    0.04947    0.08491 =
         0.04453   -0.00384    0.02251   -0.00346
CL3   4   -0.038823    1.126664   -0.005180    11.00000    0.04840    0.05653 =
         0.04711    0.00635   -0.01017    0.01488
CL4   4    0.307575    0.736775    0.143653    11.00000    0.04952    0.06900 =
         0.07568    0.01081   -0.03263    0.00902
CL4A  4    0.244496    1.199500    0.128418    11.00000    0.06968    0.05386 =
         0.08242   -0.02665   -0.02975   -0.00117
BI11  3    0.643351    0.988012    0.433420    11.00000    0.02736    0.02311 =
         0.02698   -0.00039    0.00097   -0.00172
CL11  4    0.488480    0.956080    0.313387    11.00000    0.05580    0.04739 =
         0.04111   -0.00606   -0.01786    0.00407
CL21  4    0.781204    1.039413    0.571456    11.00000    0.04871    0.04648 =
         0.04544    0.00419   -0.01723   -0.00054
CL31  4    0.556403    0.670280    0.492028    11.00000    0.04696    0.03420 =
         0.05205    0.00708    0.00739   -0.00433
CL41  4    0.721624    1.272211    0.383460    11.00000    0.05548    0.03778 =
         0.04967    0.01034   -0.00954   -0.01775
CL42  4    0.806406    0.826187    0.362755    11.00000    0.04235    0.07414 =
         0.07470   -0.01220    0.02340    0.01286
PART   1
N1    5    0.971725    0.384491    0.163531    10.50000    0.04351    0.06440 =
         0.04299   -0.01221   -0.01176   -0.00547
AFIX  23
H1C   2    1.038613    0.316668    0.144754    10.50000   -1.20000
H1D   2    0.914078    0.410591    0.120842    10.50000   -1.20000
AFIX   0
C1    1    0.914535    0.315470    0.232703    10.50000    0.05125    0.05138 =
         0.04163   -0.01459   -0.01476   -0.01369
AFIX  23
H1A   2    0.937227    0.199993    0.243785    10.50000   -1.20000
H1B   2    0.826404    0.329304    0.232430    10.50000   -1.20000
AFIX   0
C2    1    0.990009    0.455513    0.289012    10.50000    0.05153    0.05603 =
         0.03796   -0.00847   -0.00677   -0.00906
AFIX  23
H2A   2    0.939430    0.522773    0.322923    10.50000   -1.20000
H2B   2    1.062508    0.413058    0.316501    10.50000   -1.20000
AFIX   0
C3    1    1.011409    0.529432    0.207833    10.50000    0.05640    0.06197 =
         0.04674   -0.00628   -0.00850   -0.01173
AFIX  23
H3A   2    0.960841    0.627172    0.196949    10.50000   -1.20000
H3B   2    1.096719    0.556262    0.199901    10.50000   -1.20000
AFIX   0
PART   2
N1A   5    1.005905    0.417778    0.174171    10.50000    0.05379    0.05544 =
         0.04664   -0.01483   -0.00653   -0.00680
AFIX  23
H1AC  2    1.019806    0.306153    0.153410    10.50000   -1.20000
H1AD  2    1.014838    0.502158    0.133506    10.50000   -1.20000
AFIX   0
C1A   1    0.884333    0.434215    0.220610    10.50000    0.04357    0.06147 =
         0.04437   -0.00109   -0.00825    0.00049
AFIX  23
H1AA  2    0.829847    0.521021    0.200328    10.50000   -1.20000
H1AB  2    0.841118    0.328856    0.226613    10.50000   -1.20000
AFIX   0
C2A   1    0.949204    0.480103    0.284631    10.50000    0.04794    0.05163 =
         0.03624   -0.00317   -0.00908   -0.00739
AFIX  23
H2AA  2    0.937570    0.406210    0.329255    10.50000   -1.20000
H2AB  2    0.935491    0.595965    0.299579    10.50000   -1.20000
AFIX   0
C3A   1    1.073900    0.452688    0.244411    10.50000    0.04350    0.04825 =
         0.03685    0.00295   -0.01301   -0.00690
AFIX  23
H3AA  2    1.124166    0.552743    0.241804    10.50000   -1.20000
H3AB  2    1.120426    0.357957    0.264983    10.50000   -1.20000
AFIX   0
PART   0
N2    5    0.221321    0.942787    0.438229    11.00000    0.02953    0.07049 =
         0.03491    0.00187   -0.00627   -0.00045
AFIX  23
H2C   2    0.293352    1.001740    0.458118    11.00000   -1.20000
H2D   2    0.235601    0.822672    0.436894    11.00000   -1.20000
AFIX   0
C4    1    0.171120    1.011415    0.362920    11.00000    0.02876    0.11003 =
         0.04661    0.01730   -0.00021    0.00731
AFIX  23
H4A   2    0.227756    1.083608    0.335819    11.00000   -1.20000
H4B   2    0.137596    0.926424    0.327568    11.00000   -1.20000
AFIX   0
C5    1    0.078821    1.102539    0.405577    11.00000    0.03717    0.09893 =
         0.08035    0.01003    0.01504    0.00018
AFIX  23
H5A   2   -0.002978    1.090319    0.382785    11.00000   -1.20000
H5B   2    0.098661    1.220057    0.413653    11.00000   -1.20000
AFIX   0
C6    1    0.102051    0.992617    0.480297    11.00000    0.04755    0.09248 =
         0.05899   -0.00991    0.01401    0.00622
AFIX  23
H6A   2    0.114795    1.055394    0.528816    11.00000   -1.20000
H6B   2    0.044183    0.901648    0.486617    11.00000   -1.20000
AFIX   0
N11   5    0.472226    0.555045    0.312592    11.00000    0.10850    0.05033 =
         0.05869   -0.00818    0.02937   -0.02956
AFIX  23
H11C  2    0.506998    0.548724    0.365710    11.00000   -1.20000
H11D  2    0.415861    0.648588    0.307159    11.00000   -1.20000
AFIX   0
C11   1    0.422791    0.395798    0.283029    11.00000    0.06589    0.02105 =
         0.04431    0.01243    0.00088   -0.01796
AFIX  23
H11A  2    0.340905    0.406388    0.260183    11.00000   -1.20000
H11B  2    0.425461    0.307341    0.322328    11.00000   -1.20000
AFIX   0
C21   1    0.516724    0.377250    0.223608    11.00000    0.05966    0.02637 =
         0.05534    0.00238    0.01162    0.00036
AFIX  23
H21A  2    0.484926    0.374959    0.169692    11.00000   -1.20000
H21B  2    0.573380    0.285609    0.233744    11.00000   -1.20000
AFIX   0
C31   1    0.563719    0.547313    0.250399    11.00000    0.05830    0.04006 =
         0.05543   -0.01165    0.01460   -0.00233
AFIX  23
H31A  2    0.647410    0.544760    0.270781    11.00000   -1.20000
H31B  2    0.553358    0.634190    0.210722    11.00000   -1.20000
AFIX   0
N21   5    0.730580    0.897455    0.056803    11.00000    0.05489    0.05051 =
         0.06885   -0.00053    0.00808   -0.00162
AFIX  23
H21C  2    0.749618    0.778855    0.061185    11.00000   -1.20000
H21D  2    0.796344    0.957633    0.031955    11.00000   -1.20000
AFIX   0
C41   1    0.695092    0.968988    0.127208    11.00000    0.00872    0.07389 =
         0.08477    0.00395   -0.00479    0.00707
AFIX  23
H41A  2    0.745881    1.063422    0.143281    11.00000   -1.20000
H41B  2    0.690363    0.888117    0.169763    11.00000   -1.20000
AFIX   0
C51   1    0.577465    1.018856    0.096617    11.00000    0.04704    0.09214 =
         0.08930    0.00218   -0.02536    0.03588
AFIX  23
H51A  2    0.567403    1.139396    0.091693    11.00000   -1.20000
H51B  2    0.509614    0.968992    0.123903    11.00000   -1.20000
AFIX   0
C61   1    0.607043    0.931685    0.019805    11.00000    0.07800    0.08542 =
         0.08195   -0.00774   -0.00965    0.00519
AFIX  23
H61A  2    0.558704    0.831877    0.008887    11.00000   -1.20000
H61B  2    0.608295    1.005622   -0.025597    11.00000   -1.20000

AFIX   0
HKLF 5

REM
REM R1 =  0.0759 for   10794 Fo > 4sig(Fo)  and  0.0810 for all   11619 data
REM    299 parameters refined using    235 restraints

END

WGHT      0.1510      0.0000

REM Highest difference peak  4.020,  deepest hole -3.156,  1-sigma level  0.319
Q1    1   0.6437  1.1035  0.4352  11.00000  0.05    4.02
Q2    1   0.6410  0.8742  0.4356  11.00000  0.05    3.93
Q3    1   0.1517  0.8065  0.0745  11.00000  0.05    3.89
Q4    1   0.1560  1.0510  0.0748  11.00000  0.05    3.47
Q5    1   0.6635  0.9886  0.4198  11.00000  0.05    3.47
Q6    1   0.5788  0.9864  0.3846  11.00000  0.05    3.01
Q7    1   0.0732  0.9269  0.0329  11.00000  0.05    2.94
Q8    1   0.2176  0.9266  0.1183  11.00000  0.05    2.87
Q9    1   0.7066  0.9977  0.4837  11.00000  0.05    2.67
Q10   1   0.5027  0.9816  0.3008  11.00000  0.05    1.17
Q11   1  -0.0191  1.1522 -0.0147  11.00000  0.05    0.98
Q12   1  -0.0202  1.0028  0.0403  11.00000  0.05    0.96
Q13   1   0.2383  1.0878  0.1377  11.00000  0.05    0.90
Q14   1   0.0326  1.3349 -0.0531  11.00000  0.05    0.89
Q15   1   0.0234  1.3646 -0.0344  11.00000  0.05    0.88
Q16   1   0.2448  1.3222  0.1254  11.00000  0.05    0.88
Q17   1   0.5782  1.0593  0.0787  11.00000  0.05    0.87
Q18   1   0.8194  1.0081  0.4784  11.00000  0.05    0.87
Q19   1   0.5339  0.5777  0.5802  11.00000  0.05    0.86
Q20   1   0.1571  1.1571  0.0441  11.00000  0.05    0.86
Q21   1   0.2809  1.1929  0.1278  11.00000  0.05    0.86
Q22   1   0.8836  0.8125  0.4181  11.00000  0.05    0.84
Q23   1   0.8241  0.8803  0.4568  11.00000  0.05    0.84
Q24   1   0.7790  0.9387  0.5633  11.00000  0.05    0.81
;
_shelx_res_checksum   74005

_shelx_hkl_file
;
   2  -4  21 275.956 90.7638  -2
   2   4 -21 275.956 90.7638   1
   3  -4  21 396.426 118.976  -2
   3   4 -21 396.426 118.976   1
   6   2 -20 41.7030 73.8782   1
   7  -2  19 470.968 122.033  -2
   7   2 -20 470.968 122.033   1
   2  -3  20 726.579 88.1754  -2
   2   3 -20 726.579 88.1754   1
   3  -3  20 506.878 96.2572  -2
   3   3 -20 506.878 96.2572   1
   4  -3  20 454.944 104.067  -2
   4   3 -20 454.944 104.067   1
   5  -3  20 182.064 104.655  -2
   5   3 -20 182.064 104.655   1
   6   3 -20 195.690 82.1290   1
  -1  -4  20 448.436 80.8827  -2
  -1   4 -20 448.436 80.8827   1
   0  -4  20 562.160 95.5657  -2
   0   4 -20 562.160 95.5657   1
   1  -4  20 364.632 80.4084  -2
   1   4 -20 364.632 80.4084   1
   2  -4  20 456.613 87.6835  -2
   2   4 -20 456.613 87.6835   1
   3  -4  20 573.641 102.453  -2
   3   4 -20 573.641 102.453   1
   4  -4  20 455.960 117.928  -2
   4   4 -20 455.960 117.928   1
  -1  -5  20 553.762 99.9158  -2
  -1   5 -20 553.762 99.9158   1
   0  -5  20 221.057 91.2499  -2
   0   5 -20 221.057 91.2499   1
   1  -5  20 473.052 91.7925  -2
   1   5 -20 473.052 91.7925   1
   6   1 -19 248.322 69.7429   1
   7   1 -19 127.400 75.0757   1
   8  -1  18 374.912 110.158  -2
   8   1 -19 374.912 110.158   1
   3  -2  19 266.600 75.9654  -2
   3   2 -19 266.600 75.9654   1
   4  -2  19 632.984 100.629  -2
   4   2 -19 632.984 100.629   1
   5  -2  19 260.301 99.8106  -2
   5   2 -19 260.301 99.8106   1
   6   2 -19 565.561 84.2725   1
   7  -2  18 426.611 111.120  -2
   7   2 -19 426.611 111.120   1
   0  -3  19 1525.45 100.241  -2
   0   3 -19 1525.45 100.241   1
   1  -3  19 529.577 73.4769  -2
   1   3 -19 529.577 73.4769   1
   2  -3  19 598.784 79.3055  -2
   2   3 -19 598.784 79.3055   1
   3  -3  19 308.646 92.6639  -2
   3   3 -19 308.646 92.6639   1
   4  -3  19 1010.04 114.275  -2
   4   3 -19 1010.04 114.275   1
   5  -3  19 458.884 109.812  -2
   5   3 -19 458.884 109.812   1
   6   3 -19 168.052 84.5247   1
   7  -3  18 568.863 121.961  -2
   7   3 -19 568.863 121.961   1
  -1  -4  19 825.682 93.4010  -2
  -1   4 -19 825.682 93.4010   1
   0  -4  19 413.848 82.0242  -2
   0   4 -19 413.848 82.0242   1
   1  -4  19 853.463 90.1855  -2
   1   4 -19 853.463 90.1855   1
   2  -4  19 856.812 97.5575  -2
   2   4 -19 856.812 97.5575   1
   3  -4  19 387.909 94.9903  -2
   3   4 -19 387.909 94.9903   1
   4  -4  19 418.975 108.655  -2
   4   4 -19 418.975 108.655   1
   5  -4  19 649.668 125.429  -2
   5   4 -19 649.668 125.429   1
  -1  -5  19 266.921 79.6645  -2
  -1   5 -19 266.921 79.6645   1
   0  -5  19 317.514 80.8521  -2
   0   5 -19 317.514 80.8521   1
   1  -5  19 390.468 91.3764  -2
   1   5 -19 390.468 91.3764   1
   2  -5  19 294.910 90.0738  -2
   2   5 -19 294.910 90.0738   1
   3  -5  19 792.145 115.548  -2
   3   5 -19 792.145 115.548   1
   7   0  17-1.70645 96.9682  -2
   7   0 -18-1.70645 96.9682   1
   8   0  17 854.930 122.558  -2
   8   0 -18 854.930 122.558   1
   9   0  17 473.479 107.719  -2
   9   0 -18 473.479 107.719   1
   4  -1  18 130.066 76.4330  -2
   4   1 -18 130.066 76.4330   1
   5  -1  18 495.693 92.3116  -2
   5   1 -18 495.693 92.3116   1
   6   1 -18 102.201 59.5346   1
   7   1 -18 818.119 90.9946   1
   8  -1  17 95.6915 112.386  -2
   8   1 -18 95.6915 112.386   1
   9  -1  17-210.826 123.695  -2
   9   1 -18-210.826 123.695   1
   1  -2  18 1271.09 78.6337  -2
   1   2 -18 1271.09 78.6337   1
   2  -2  18 452.103 69.9099  -2
   2   2 -18 452.103 69.9099   1
   3  -2  18 793.443 83.0056  -2
   3   2 -18 793.443 83.0056   1
   4  -2  18 178.848 90.1891  -2
   4   2 -18 178.848 90.1891   1
   5  -2  18 2490.20 131.809  -2
   5   2 -18 2490.20 131.809   1
   6   2 -18 201.123 69.3014   1
   7  -2  17 217.557 107.345  -2
   7   2 -18 217.557 107.345   1
   8  -2  17 765.800 120.331  -2
   8   2 -18 765.800 120.331   1
  -2  -3  18 104.326 63.7169  -2
  -2   3 -18 104.326 63.7169   1
  -1  -3  18 1338.30 93.0946  -2
  -1   3 -18 1338.30 93.0946   1
   0  -3  18 833.703 78.1897  -2
   0   3 -18 833.703 78.1897   1
   1  -3  18 1242.06 88.6090  -2
   1   3 -18 1242.06 88.6090   1
   2  -3  18 89.7282 67.9542  -2
   2   3 -18 89.7282 67.9542   1
   3  -3  18 1326.19 105.328  -2
   3   3 -18 1326.19 105.328   1
   4  -3  18 508.224 95.4304  -2
   4   3 -18 508.224 95.4304   1
   5  -3  18 170.781 102.762  -2
   5   3 -18 170.781 102.762   1
   6   3 -18-55.7910 76.9722   1
   7  -3  17 802.041 123.556  -2
   7   3 -18 802.041 123.556   1
  -2  -4  18 1255.29 101.297  -2
  -2   4 -18 1255.29 101.297   1
  -1  -4  18 982.413 90.3716  -2
  -1   4 -18 982.413 90.3716   1
   0  -4  18 208.706 74.6107  -2
   0   4 -18 208.706 74.6107   1
   1  -4  18 1022.04 89.8568  -2
   1   4 -18 1022.04 89.8568   1
   2  -4  18 1030.29 96.1832  -2
   2   4 -18 1030.29 96.1832   1
   3  -4  18 129.221 106.101  -2
   3   4 -18 129.221 106.101   1
   4  -4  18 436.762 105.307  -2
   4   4 -18 436.762 105.307   1
   5  -4  18 872.509 123.525  -2
   5   4 -18 872.509 123.525   1
   6  -4  18 408.496 113.263  -2
   6   4 -18 408.496 113.263   1
  -1  -5  18 377.057 78.8016  -2
  -1   5 -18 377.057 78.8016   1
   0  -5  18 1371.51 107.617  -2
   0   5 -18 1371.51 107.617   1
   1  -5  18 309.028 85.3026  -2
   1   5 -18 309.028 85.3026   1
   2  -5  18 279.665 87.2981  -2
   2   5 -18 279.665 87.2981   1
   3  -5  18 504.971 98.2060  -2
   3   5 -18 504.971 98.2060   1
   4  -5  18 1039.53 123.293  -2
   4   5 -18 1039.53 123.293   1
  -1  -6  18 101.007 84.7416  -2
  -1   6 -18 101.007 84.7416   1
   0  -6  18 184.044 79.1483  -2
   0   6 -18 184.044 79.1483   1
   1  -6  18 240.227 89.8072  -2
   1   6 -18 240.227 89.8072   1
   2  -6  18 1266.63 121.545  -2
   2   6 -18 1266.63 121.545   1
   8   1  16 826.469 126.909  -2
   8  -1 -17 826.469 126.909   1
   9   1  16 655.286 132.617  -2
   9  -1 -17 655.286 132.617   1
  10   1  16 228.023 153.417  -2
  10  -1 -17 228.023 153.417   1
   5   0 -17 48.3069 47.8696   1
   6   0 -17 691.615 81.9851   1
   7   0 -17 396.263 84.1025   1
   8   0  16 334.905 125.210  -2
   8   0 -17 334.905 125.210   1
   9   0  16 569.273 127.691  -2
   9   0 -17 569.273 127.691   1
  10   0  16 360.134 116.444  -2
  10   0 -17 360.134 116.444   1
   2  -1  17 567.244 64.1705  -2
   2   1 -17 567.244 64.1705   1
   3  -1  17 184.440 79.0437  -2
   3   1 -17 184.440 79.0437   1
   4  -1  17 1966.07 109.245  -2
   4   1 -17 1966.07 109.245   1
   5  -1  17 674.162 93.4020  -2
   5   1 -17 674.162 93.4020   1
   6   1 -17 516.635 76.2621   1
   7   1 -17 6.57618 73.9572   1
   8  -1  16 773.493 127.225  -2
   8   1 -17 773.493 127.225   1
   9  -1  16 590.091 128.891  -2
   9   1 -17 590.091 128.891   1
  -1  -2  17 429.285 61.9981  -2
  -1   2 -17 429.285 61.9981   1
   0  -2  17 270.634 54.6555  -2
   0   2 -17 270.634 54.6555   1
   1  -2  17 439.488 52.1352  -2
   1   2 -17 439.488 52.1352   1
   2  -2  17 2747.92 110.142  -2
   2   2 -17 2747.92 110.142   1
   3  -2  17 213.296 75.5940  -2
   3   2 -17 213.296 75.5940   1
   4  -2  17 1312.61 107.563  -2
   4   2 -17 1312.61 107.563   1
   5  -2  17 410.321 90.4079  -2
   5   2 -17 410.321 90.4079   1
   6   2 -17 588.425 79.0335   1
   7  -2  16 791.531 115.018  -2
   7   2 -17 791.531 115.018   1
   8  -2  16 285.108 112.973  -2
   8   2 -17 285.108 112.973   1
   9  -2  16 498.866 109.409  -2
   9   2 -17 498.866 109.409   1
  -2  -3  17 575.850 77.4317  -2
  -2   3 -17 575.850 77.4317   1
  -1  -3  17 921.233 79.9502  -2
  -1   3 -17 921.233 79.9502   1
   0  -3  17 2939.52 112.947  -2
   0   3 -17 2939.52 112.947   1
   1  -3  17 899.963 77.1686  -2
   1   3 -17 899.963 77.1686   1
   2  -3  17 636.416 76.6584  -2
   2   3 -17 636.416 76.6584   1
   3  -3  17 814.231 85.6624  -2
   3   3 -17 814.231 85.6624   1
   4  -3  17 967.446 99.1554  -2
   4   3 -17 967.446 99.1554   1
   5  -3  17 160.527 96.0055  -2
   5   3 -17 160.527 96.0055   1
   6   3 -17 294.745 78.3558   1
   7  -3  16 843.518 119.643  -2
   7   3 -17 843.518 119.643   1
   8  -3  16 308.200 111.680  -2
   8   3 -17 308.200 111.680   1
  -2  -4  17 1346.12 103.728  -2
  -2   4 -17 1346.12 103.728   1
  -1  -4  17 881.477 86.7810  -2
  -1   4 -17 881.477 86.7810   1
   0  -4  17 748.759 82.5765  -2
   0   4 -17 748.759 82.5765   1
   1  -4  17 784.382 83.7889  -2
   1   4 -17 784.382 83.7889   1
   2  -4  17 1301.71 99.6793  -2
   2   4 -17 1301.71 99.6793   1
   3  -4  17 390.935 82.8349  -2
   3   4 -17 390.935 82.8349   1
   4  -4  17 633.773 105.581  -2
   4   4 -17 633.773 105.581   1
   5  -4  17 949.044 114.795  -2
   5   4 -17 949.044 114.795   1
   6   4 -17 389.390 84.9449   1
   7  -4  16 548.198 111.669  -2
   7   4 -17 548.198 111.669   1
  -2  -5  17 362.440 91.2397  -2
  -2   5 -17 362.440 91.2397   1
  -1  -5  17 604.989 89.7900  -2
  -1   5 -17 604.989 89.7900   1
   0  -5  17 927.380 94.0564  -2
   0   5 -17 927.380 94.0564   1
   1  -5  17 620.897 82.8658  -2
   1   5 -17 620.897 82.8658   1
   2  -5  17 385.205 88.2254  -2
   2   5 -17 385.205 88.2254   1
   3  -5  17 1175.76 114.622  -2
   3   5 -17 1175.76 114.622   1
   4  -5  17 457.010 107.127  -2
   4   5 -17 457.010 107.127   1
   5  -5  17 65.9079 103.745  -2
   5   5 -17 65.9079 103.745   1
   6  -5  17 413.403 118.723  -2
   6   5 -17 413.403 118.723   1
  -1  -6  17 1035.27 107.934  -2
  -1   6 -17 1035.27 107.934   1
   0  -6  17 272.670 83.9586  -2
   0   6 -17 272.670 83.9586   1
   1  -6  17 1113.93 110.348  -2
   1   6 -17 1113.93 110.348   1
   2  -6  17 322.068 84.8290  -2
   2   6 -17 322.068 84.8290   1
   3  -6  17 344.375 99.0787  -2
   3   6 -17 344.375 99.0787   1
   4  -6  17 272.512 112.984  -2
   4   6 -17 272.512 112.984   1
   9   2  15 731.353 129.180  -2
   9  -2 -16 731.353 129.180   1
  10   2  15 571.584 122.228  -2
  10  -2 -16 571.584 122.228   1
   6  -1 -16 1170.90 88.4554   1
   7  -1 -16 451.644 85.9867   1
   8   1  15 772.212 117.333  -2
   8  -1 -16 772.212 117.333   1
   9   1  15 262.844 115.996  -2
   9  -1 -16 262.844 115.996   1
  10   1  15 425.284 118.103  -2
  10  -1 -16 425.284 118.103   1
   3   0  16 734.971 67.3198  -2
   3   0 -16 734.971 67.3198   1
   4   0  16 710.185 77.5364  -2
   4   0 -16 710.185 77.5364   1
   5   0 -16 542.675 63.3546   1
   6   0 -16 420.211 73.5513   1
   7   0  15 1397.27 131.767  -2
   7   0 -16 1397.27 131.767   1
   8   0  15 1080.89 131.045  -2
   8   0 -16 1080.89 131.045   1
   9   0  15 887.694 136.455  -2
   9   0 -16 887.694 136.455   1
  10   0  15 434.114 161.542  -2
  10   0 -16 434.114 161.542   1
   0  -1  16 484.210 53.5381  -2
   0   1 -16 484.210 53.5381   1
   1  -1  16 834.360 60.7696  -2
   1   1 -16 834.360 60.7696   1
   2  -1  16 1715.13 83.8359  -2
   2   1 -16 1715.13 83.8359   1
   3  -1  16 1870.21 92.2797  -2
   3   1 -16 1870.21 92.2797   1
   4  -1  16 881.116 87.6146  -2
   4   1 -16 881.116 87.6146   1
   5  -1  16 270.299 87.1007  -2
   5   1 -16 270.299 87.1007   1
   6   1 -16 975.201 87.5256   1
   7   1 -16 391.755 84.4095   1
   8  -1  15 819.042 127.701  -2
   8   1 -16 819.042 127.701   1
   9  -1  15 116.601 102.074  -2
   9   1 -16 116.601 102.074   1
  10  -1  15 514.677 114.568  -2
  10   1 -16 514.677 114.568   1
  -2  -2  16 918.211 71.9913  -2
  -2   2 -16 918.211 71.9913   1
  -1  -2  16 1404.86 78.8036  -2
  -1   2 -16 1404.86 78.8036   1
   0  -2  16 2744.70 98.4396  -2
   0   2 -16 2744.70 98.4396   1
   1  -2  16 1360.66 77.5118  -2
   1   2 -16 1360.66 77.5118   1
   2  -2  16 849.098 75.4831  -2
   2   2 -16 849.098 75.4831   1
   3  -2  16 613.361 77.6088  -2
   3   2 -16 613.361 77.6088   1
   4  -2  16 1090.18 94.2919  -2
   4   2 -16 1090.18 94.2919   1
   5  -2  16 1447.14 110.567  -2
   5   2 -16 1447.14 110.567   1
   6   2 -16 476.448 73.6090   1
   7  -2  15 1293.83 120.424  -2
   7   2 -16 1293.83 120.424   1
   8  -2  15 781.040 124.693  -2
   8   2 -16 781.040 124.693   1
   9  -2  15 660.563 121.978  -2
   9   2 -16 660.563 121.978   1
  -2  -3  16 1657.55 93.9021  -2
  -2   3 -16 1657.55 93.9021   1
  -1  -3  16 1241.02 83.8857  -2
  -1   3 -16 1241.02 83.8857   1
   0  -3  16 851.262 73.1833  -2
   0   3 -16 851.262 73.1833   1
   1  -3  16 1237.70 80.8531  -2
   1   3 -16 1237.70 80.8531   1
   2  -3  16 1458.91 91.8109  -2
   2   3 -16 1458.91 91.8109   1
   3  -3  16 1194.83 93.3644  -2
   3   3 -16 1194.83 93.3644   1
   4  -3  16 592.154 93.4894  -2
   4   3 -16 592.154 93.4894   1
   5  -3  16 515.666 98.5589  -2
   5   3 -16 515.666 98.5589   1
   6   3 -16 566.333 83.8665   1
   7  -3  15 616.074 108.598  -2
   7   3 -16 616.074 108.598   1
   8  -3  15 728.500 117.885  -2
   8   3 -16 728.500 117.885   1
   9  -3  15 492.783 112.798  -2
   9   3 -16 492.783 112.798   1
  -2  -4  16 886.541 86.3550  -2
  -2   4 -16 886.541 86.3550   1
  -1  -4  16 1444.95 94.1700  -2
  -1   4 -16 1444.95 94.1700   1
   0  -4  16 1712.60 97.5177  -2
   0   4 -16 1712.60 97.5177   1
   1  -4  16 1363.38 89.1275  -2
   1   4 -16 1363.38 89.1275   1
   2  -4  16 794.848 80.3944  -2
   2   4 -16 794.848 80.3944   1
   3  -4  16 615.281 87.6459  -2
   3   4 -16 615.281 87.6459   1
   4  -4  16 780.493 108.242  -2
   4   4 -16 780.493 108.242   1
   5  -4  16 554.435 106.940  -2
   5   4 -16 554.435 106.940   1
   6  -4  16 419.409 107.858  -2
   6   4 -16 419.409 107.858   1
   7  -4  15 877.200 124.740  -2
   7   4 -16 877.200 124.740   1
   8  -4  15 476.416 120.252  -2
   8   4 -16 476.416 120.252   1
  -2  -5  16 663.647 90.5968  -2
  -2   5 -16 663.647 90.5968   1
  -1  -5  16 641.254 82.3742  -2
  -1   5 -16 641.254 82.3742   1
   0  -5  16 1276.29 98.7415  -2
   0   5 -16 1276.29 98.7415   1
   1  -5  16 576.835 78.4585  -2
   1   5 -16 576.835 78.4585   1
   2  -5  16 576.269 87.8536  -2
   2   5 -16 576.269 87.8536   1
   3  -5  16 717.977 96.3658  -2
   3   5 -16 717.977 96.3658   1
   4  -5  16 544.806 108.250  -2
   4   5 -16 544.806 108.250   1
   5  -5  16 1025.72 120.905  -2
   5   5 -16 1025.72 120.905   1
   6  -5  16 703.564 125.328  -2
   6   5 -16 703.564 125.328   1
   7  -5  15 220.156 111.652  -2
   7   5 -16 220.156 111.652   1
  -1  -6  16 521.870 93.1216  -2
  -1   6 -16 521.870 93.1216   1
   0  -6  16 580.534 93.7015  -2
   0   6 -16 580.534 93.7015   1
   1  -6  16 634.944 90.1816  -2
   1   6 -16 634.944 90.1816   1
   2  -6  16 912.770 104.360  -2
   2   6 -16 912.770 104.360   1
   3  -6  16 897.064 114.492  -2
   3   6 -16 897.064 114.492   1
   4  -6  16 354.079 114.099  -2
   4   6 -16 354.079 114.099   1
   5  -6  16 204.543 114.657  -2
   5   6 -16 204.543 114.657   1
  -1  -7  16 715.189 100.284  -2
  -1   7 -16 715.189 100.284   1
   0  -7  16 749.299 108.063  -2
   0   7 -16 749.299 108.063   1
   1  -7  16 784.051 108.230  -2
   1   7 -16 784.051 108.230   1
   2  -7  16 331.357 96.1418  -2
   2   7 -16 331.357 96.1418   1
   7  -2 -15 1903.51 119.080   1
   8   2  14 248.985 119.975  -2
   8  -2 -15 248.985 119.975   1
   9   2  14 42.7709 132.715  -2
   9  -2 -15 42.7709 132.715   1
  10   2  14 1161.88 155.726  -2
  10  -2 -15 1161.88 155.726   1
  11   2  14 468.420 139.065  -2
  11  -2 -15 468.420 139.065   1
   5  -1 -15 1740.97 97.2270   1
   6  -1 -15-19.5371 51.6339   1
   7  -1 -15 101.944 69.9038   1
   8   1  14 2158.50 151.670  -2
   8  -1 -15 2158.50 151.670   1
   9   1  14 928.231 149.328  -2
   9  -1 -15 928.231 149.328   1
  10   1  14-40.7984 139.640  -2
  10  -1 -15-40.7984 139.640   1
  11   1  14 109.222 103.939  -2
  11  -1 -15 109.222 103.939   1
   2   0  15 487.207 54.1194  -2
   2   0 -15 487.207 54.1194   1
   3   0  15 2550.68 97.4000  -2
   3   0 -15 2550.68 97.4000   1
   4   0  15 202.678 70.5292  -2
   4   0 -15 202.678 70.5292   1
   5   0 -15 625.587 70.9007   1
   6   0 -15 68.4420 63.8802   1
   7   0  14 2189.85 140.893  -2
   7   0 -15 2189.85 140.893   1
   8   0  14-30.3647 122.833  -2
   8   0 -15-30.3647 122.833   1
   9   0  14 294.033 115.237  -2
   9   0 -15 294.033 115.237   1
  10   0  14 1348.07 142.695  -2
  10   0 -15 1348.07 142.695   1
  11   0  14 662.052 122.001  -2
  11   0 -15 662.052 122.001   1
  -1  -1  15 4657.46 108.413  -2
  -1   1 -15 4657.46 108.413   1
   0  -1  15 547.569 50.8491  -2
   0   1 -15 547.569 50.8491   1
   1  -1  15 4393.32 107.966  -2
   1   1 -15 4393.32 107.966   1
   2  -1  15 681.341 62.8179  -2
   2   1 -15 681.341 62.8179   1
   3  -1  15 831.534 72.4465  -2
   3   1 -15 831.534 72.4465   1
   4  -1  15 846.891 83.2338  -2
   4   1 -15 846.891 83.2338   1
   5  -1  15 3470.47 135.488  -2
   5   1 -15 3470.47 135.488   1
   6   1 -15 41.1549 58.8935   1
   7   1 -15 11.5251 71.8399   1
   8  -1  14 2103.19 150.743  -2
   8   1 -15 2103.19 150.743   1
   9  -1  14 1039.64 151.922  -2
   9   1 -15 1039.64 151.922   1
  10  -1  14 100.051 133.625  -2
  10   1 -15 100.051 133.625   1
  -2  -2  15 493.001 63.9283  -2
  -2   2 -15 493.001 63.9283   1
  -1  -2  15 1774.66 80.5303  -2
  -1   2 -15 1774.66 80.5303   1
   0  -2  15 666.043 58.6830  -2
   0   2 -15 666.043 58.6830   1
   1  -2  15 1627.75 79.0769  -2
   1   2 -15 1627.75 79.0769   1
   2  -2  15 362.530 54.8658  -2
   2   2 -15 362.530 54.8658   1
   3  -2  15 3233.77 117.566  -2
   3   2 -15 3233.77 117.566   1
   4  -2  15 701.172 90.3896  -2
   4   2 -15 701.172 90.3896   1
   5  -2  15 538.773 86.6972  -2
   5   2 -15 538.773 86.6972   1
   6   2 -15 80.0888 58.1324   1
   7  -2  14 1866.31 129.802  -2
   7   2 -15 1866.31 129.802   1
   8  -2  14 204.512 100.128  -2
   8   2 -15 204.512 100.128   1
   9  -2  14 267.794 106.025  -2
   9   2 -15 267.794 106.025   1
  10  -2  14 882.488 123.591  -2
  10   2 -15 882.488 123.591   1
  -2  -3  15 1471.71 85.7749  -2
  -2   3 -15 1471.71 85.7749   1
  -1  -3  15 2508.14 100.668  -2
  -1   3 -15 2508.14 100.668   1
   0  -3  15 50.4619 50.4755  -2
   0   3 -15 50.4619 50.4755   1
   1  -3  15 2389.00 97.4533  -2
   1   3 -15 2389.00 97.4533   1
   2  -3  15 1379.83 82.4668  -2
   2   3 -15 1379.83 82.4668   1
   3  -3  15 1073.83 88.7435  -2
   3   3 -15 1073.83 88.7435   1
   4  -3  15 842.007 95.6082  -2
   4   3 -15 842.007 95.6082   1
   5  -3  15 1810.87 116.654  -2
   5   3 -15 1810.87 116.654   1
   6   3 -15 335.128 71.8375   1
   7  -3  14 56.6578 78.6596  -2
   7   3 -15 56.6578 78.6596   1
   8  -3  14 1750.75 138.161  -2
   8   3 -15 1750.75 138.161   1
   9  -3  14 710.772 128.370  -2
   9   3 -15 710.772 128.370   1
  10  -3  14-29.6774 127.704  -2
  10   3 -15-29.6774 127.704   1
  -2  -4  15 719.747 109.296  -2
  -2   4 -15 719.747 109.296   1
  -1  -4  15 930.500 79.9251  -2
  -1   4 -15 930.500 79.9251   1
   0  -4  15 2049.20 101.635  -2
   0   4 -15 2049.20 101.635   1
   1  -4  15 830.940 77.7273  -2
   1   4 -15 830.940 77.7273   1
   2  -4  15 844.310 81.8949  -2
   2   4 -15 844.310 81.8949   1
   3  -4  15 1628.78 107.339  -2
   3   4 -15 1628.78 107.339   1
   4  -4  15 944.400 103.221  -2
   4   4 -15 944.400 103.221   1
   5  -4  15 683.995 101.435  -2
   5   4 -15 683.995 101.435   1
   6  -4  15 495.604 103.434  -2
   6   4 -15 495.604 103.434   1
   7  -4  14 1195.65 127.462  -2
   7   4 -15 1195.65 127.462   1
   8  -4  14 237.142 95.5482  -2
   8   4 -15 237.142 95.5482   1
   9  -4  14 324.537 103.747  -2
   9   4 -15 324.537 103.747   1
  -2  -5  15 2105.56 116.754  -2
  -2   5 -15 2105.56 116.754   1
  -1  -5  15 937.182 89.3870  -2
  -1   5 -15 937.182 89.3870   1
   0  -5  15 245.839 73.1830  -2
   0   5 -15 245.839 73.1830   1
   1  -5  15 801.888 81.9553  -2
   1   5 -15 801.888 81.9553   1
   2  -5  15 1924.70 108.144  -2
   2   5 -15 1924.70 108.144   1
   3  -5  15 249.333 81.0874  -2
   3   5 -15 249.333 81.0874   1
   4  -5  15 798.496 104.569  -2
   4   5 -15 798.496 104.569   1
   5  -5  15 734.161 115.955  -2
   5   5 -15 734.161 115.955   1
   6  -5  15 828.403 121.852  -2
   6   5 -15 828.403 121.852   1
   7  -5  14 49.2317 108.659  -2
   7   5 -15 49.2317 108.659   1
   8  -5  14 653.154 117.020  -2
   8   5 -15 653.154 117.020   1
  -1  -6  15 517.564 89.2451  -2
  -1   6 -15 517.564 89.2451   1
   0  -6  15 2106.02 121.883  -2
   0   6 -15 2106.02 121.883   1
   1  -6  15 515.912 85.1966  -2
   1   6 -15 515.912 85.1966   1
   2  -6  15 257.247 85.2195  -2
   2   6 -15 257.247 85.2195   1
   3  -6  15 260.091 91.9971  -2
   3   6 -15 260.091 91.9971   1
   4  -6  15 1640.84 129.653  -2
   4   6 -15 1640.84 129.653   1
   5  -6  15 199.805 108.293  -2
   5   6 -15 199.805 108.293   1
   6  -6  15 849.081 131.988  -2
   6   6 -15 849.081 131.988   1
  -1  -7  15 135.490 92.6557  -2
  -1   7 -15 135.490 92.6557   1
   0  -7  15 258.749 91.1075  -2
   0   7 -15 258.749 91.1075   1
   1  -7  15 224.578 88.9608  -2
   1   7 -15 224.578 88.9608   1
   2  -7  15 1790.32 128.451  -2
   2   7 -15 1790.32 128.451   1
   3  -7  15 151.626 90.4832  -2
   3   7 -15 151.626 90.4832   1
   4  -7  15 609.197 116.648  -2
   4   7 -15 609.197 116.648   1
   8   3  13 1457.35 161.161  -2
   8  -3 -14 1457.35 161.161   1
   9   3  13 1331.12 155.040  -2
   9  -3 -14 1331.12 155.040   1
  10   3  13 253.824 130.803  -2
  10  -3 -14 253.824 130.803   1
  11   3  13 613.641 138.012  -2
  11  -3 -14 613.641 138.012   1
   5  -2 -14 242.070 59.3250   1
   6  -2 -14 434.250 79.9006   1
   7  -2 -14 116.255 80.8219   1
   8   2  13 1089.10 150.705  -2
   8  -2 -14 1089.10 150.705   1
   9   2  13 1371.83 162.183  -2
   9  -2 -14 1371.83 162.183   1
  10   2  13 1191.56 145.804  -2
  10  -2 -14 1191.56 145.804   1
  11   2  13 231.203 120.876  -2
  11  -2 -14 231.203 120.876   1
   3   1  14 82.5736 52.6012  -2
   3  -1 -14 82.5736 52.6012   1
   4   1  14 1829.13 99.5959  -2
   4  -1 -14 1829.13 99.5959   1
   5  -1 -14 179.619 59.3484   1
   6  -1 -14 1996.45 108.187   1
   7  -1 -14 299.698 73.9442   1
   8   1  13 1493.85 137.282  -2
   8  -1 -14 1493.85 137.282   1
   9   1  13 1001.94 136.150  -2
   9  -1 -14 1001.94 136.150   1
  10   1  13 316.502 119.631  -2
  10  -1 -14 316.502 119.631   1
  11   1  13 743.594 131.919  -2
  11  -1 -14 743.594 131.919   1
   0   0  14 10484.7 138.024  -2
   0   0 -14 10484.7 138.024   1
   1   0  14 89.7832 35.1418  -2
   1   0 -14 89.7832 35.1418   1
   2   0  14 2210.36 81.7840  -2
   2   0 -14 2210.36 81.7840   1
   3   0  14 97.6903 61.4244  -2
   3   0 -14 97.6903 61.4244   1
   4   0  14 4402.43 131.717  -2
   4   0 -14 4402.43 131.717   1
   5   0 -14 379.672 65.9516   1
   6   0 -14 408.615 74.9807   1
   7   0 -14 76.5014 71.8604   1
   8   0  13 502.636 112.105  -2
   8   0 -14 502.636 112.105   1
   9   0  13 2060.64 150.927  -2
   9   0 -14 2060.64 150.927   1
  10   0  13 1094.27 134.366  -2
  10   0 -14 1094.27 134.366   1
  11   0  13 238.759 117.049  -2
  11   0 -14 238.759 117.049   1
  -2  -1  14 6950.13 131.267  -2
  -2   1 -14 6950.13 131.267   1
  -1  -1  14 535.132 49.7013  -2
  -1   1 -14 535.132 49.7013   1
   0  -1  14 731.627 53.7029  -2
   0   1 -14 731.627 53.7029   1
   1  -1  14 545.921 50.0356  -2
   1   1 -14 545.921 50.0356   1
   2  -1  14 6188.84 128.063  -2
   2   1 -14 6188.84 128.063   1
   3  -1  14 110.301 56.9070  -2
   3   1 -14 110.301 56.9070   1
   4  -1  14 1636.72 89.5475  -2
   4   1 -14 1636.72 89.5475   1
   5   1 -14 176.114 60.6470   1
   6   1 -14 1758.11 101.606   1
   7   1 -14 334.286 76.2220   1
   8  -1  13 1413.53 137.328  -2
   8   1 -14 1413.53 137.328   1
   9  -1  13 979.064 133.749  -2
   9   1 -14 979.064 133.749   1
  10  -1  13 174.879 142.126  -2
  10   1 -14 174.879 142.126   1
  11  -1  13 701.947 115.656  -2
  11   1 -14 701.947 115.656   1
  -2  -2  14 2254.12 89.9270  -2
  -2   2 -14 2254.12 89.9270   1
  -1  -2  14 131.316 43.5726  -2
  -1   2 -14 131.316 43.5726   1
   0  -2  14 5031.10 116.604  -2
   0   2 -14 5031.10 116.604   1
   1  -2  14 129.566 46.4020  -2
   1   2 -14 129.566 46.4020   1
   2  -2  14 1997.89 87.1278  -2
   2   2 -14 1997.89 87.1278   1
   3  -2  14 1524.41 88.8167  -2
   3   2 -14 1524.41 88.8167   1
   4  -2  14 3380.49 125.107  -2
   4   2 -14 3380.49 125.107   1
   5   2 -14 196.067 57.3631   1
   6   2 -14 247.543 67.5957   1
   7   2 -14 124.267 72.1963   1
   8  -2  13 950.449 120.333  -2
   8   2 -14 950.449 120.333   1
   9  -2  13 936.179 124.933  -2
   9   2 -14 936.179 124.933   1
  10  -2  13 992.624 137.203  -2
  10   2 -14 992.624 137.203   1
  11  -2  13 375.411 113.678  -2
  11   2 -14 375.411 113.678   1
  -2  -3  14 4836.80 133.533  -2
  -2   3 -14 4836.80 133.533   1
  -1  -3  14 1416.23 81.7123  -2
  -1   3 -14 1416.23 81.7123   1
   0  -3  14 746.310 65.2280  -2
   0   3 -14 746.310 65.2280   1
   1  -3  14 1337.86 76.1892  -2
   1   3 -14 1337.86 76.1892   1
   2  -3  14 4653.10 128.083  -2
   2   3 -14 4653.10 128.083   1
   3  -3  14 590.310 73.8268  -2
   3   3 -14 590.310 73.8268   1
   4  -3  14 850.618 88.7175  -2
   4   3 -14 850.618 88.7175   1
   5  -3  14 841.724 99.9671  -2
   5   3 -14 841.724 99.9671   1
   6  -3  14 720.134 99.4445  -2
   6   3 -14 720.134 99.4445   1
   7  -3  13 672.776 107.509  -2
   7   3 -14 672.776 107.509   1
   8  -3  13 1004.26 123.569  -2
   8   3 -14 1004.26 123.569   1
   9  -3  13 706.801 120.960  -2
   9   3 -14 706.801 120.960   1
  10  -3  13 175.070 91.7619  -2
  10   3 -14 175.070 91.7619   1
  -2  -4  14 655.373 73.1100  -2
  -2   4 -14 655.373 73.1100   1
  -1  -4  14 883.147 74.9886  -2
  -1   4 -14 883.147 74.9886   1
   0  -4  14 2715.73 107.669  -2
   0   4 -14 2715.73 107.669   1
   1  -4  14 788.805 73.3188  -2
   1   4 -14 788.805 73.3188   1
   2  -4  14 683.239 77.1841  -2
   2   4 -14 683.239 77.1841   1
   3  -4  14 2022.56 107.511  -2
   3   4 -14 2022.56 107.511   1
   4  -4  14 1564.51 109.700  -2
   4   4 -14 1564.51 109.700   1
   5  -4  14-75.3122 92.2719  -2
   5   4 -14-75.3122 92.2719   1
   6   4 -14 181.548 70.2329   1
   7  -4  13 1088.94 115.874  -2
   7   4 -14 1088.94 115.874   1
   8  -4  13 437.301 102.503  -2
   8   4 -14 437.301 102.503   1
   9  -4  13 341.475 103.582  -2
   9   4 -14 341.475 103.582   1
  -2  -5  14 1336.65 102.403  -2
  -2   5 -14 1336.65 102.403   1
  -1  -5  14 2273.41 112.030  -2
  -1   5 -14 2273.41 112.030   1
   0  -5  14 341.948 73.3208  -2
   0   5 -14 341.948 73.3208   1
   1  -5  14 2237.32 107.937  -2
   1   5 -14 2237.32 107.937   1
   2  -5  14 1222.45 90.8669  -2
   2   5 -14 1222.45 90.8669   1
   3  -5  14 423.799 84.5085  -2
   3   5 -14 423.799 84.5085   1
   4  -5  14 714.065 101.755  -2
   4   5 -14 714.065 101.755   1
   5  -5  14 1795.30 125.605  -2
   5   5 -14 1795.30 125.605   1
   6  -5  14 274.402 103.097  -2
   6   5 -14 274.402 103.097   1
   7  -5  13 259.117 104.219  -2
   7   5 -14 259.117 104.219   1
   8  -5  13 877.313 111.575  -2
   8   5 -14 877.313 111.575   1
   9  -5  13 431.567 108.596  -2
   9   5 -14 431.567 108.596   1
  -1  -6  14 1192.56 99.7352  -2
  -1   6 -14 1192.56 99.7352   1
   0  -6  14 458.780 88.0309  -2
   0   6 -14 458.780 88.0309   1
   1  -6  14 1166.52 99.2427  -2
   1   6 -14 1166.52 99.2427   1
   2  -6  14 31.5587 100.018  -2
   2   6 -14 31.5587 100.018   1
   3  -6  14 1885.76 119.690  -2
   3   6 -14 1885.76 119.690   1
   4  -6  14 415.628 98.5523  -2
   4   6 -14 415.628 98.5523   1
   5  -6  14 269.931 103.458  -2
   5   6 -14 269.931 103.458   1
   6  -6  14 263.306 106.616  -2
   6   6 -14 263.306 106.616   1
   7  -6  13 534.585 93.0964  -2
   7   6 -14 534.585 93.0964   1
  -1  -7  14 1187.58 107.163  -2
  -1   7 -14 1187.58 107.163   1
   0  -7  14 12.8528 76.9290  -2
   0   7 -14 12.8528 76.9290   1
   1  -7  14 1223.20 106.974  -2
   1   7 -14 1223.20 106.974   1
   2  -7  14 247.754 92.8539  -2
   2   7 -14 247.754 92.8539   1
   3  -7  14 524.575 88.2690  -2
   3   7 -14 524.575 88.2690   1
   4  -7  14-67.7677 104.437  -2
   4   7 -14-67.7677 104.437   1
   5  -7  14 1440.52 129.403  -2
   5   7 -14 1440.52 129.403   1
   0  -8  14-24.5117 81.8817  -2
   0   8 -14-24.5117 81.8817   1
   1  -8  14 678.050 106.963  -2
   1   8 -14 678.050 106.963   1
  10   4  12 632.803 156.879  -2
  10  -4 -13 632.803 156.879   1
  11   4  12 342.541 154.519  -2
  11  -4 -13 342.541 154.519   1
   7  -3 -13 450.004 101.939   1
   8   3  12 1631.17 169.465  -2
   8  -3 -13 1631.17 169.465   1
   9   3  12 1681.15 177.777  -2
   9  -3 -13 1681.15 177.777   1
  10   3  12 916.823 195.675  -2
  10  -3 -13 916.823 195.675   1
  11   3  12 274.879 132.014  -2
  11  -3 -13 274.879 132.014   1
   4   2  13 1609.55 97.3526  -2
   4  -2 -13 1609.55 97.3526   1
   5  -2 -13 496.162 69.5255   1
   6  -2 -13 373.778 80.1736   1
   7  -2 -13 1074.49 106.698   1
   8   2  12 1052.56 152.215  -2
   8  -2 -13 1052.56 152.215   1
   9   2  12 937.988 147.686  -2
   9  -2 -13 937.988 147.686   1
  10   2  12 1326.95 153.561  -2
  10  -2 -13 1326.95 153.561   1
  11   2  12 662.194 137.680  -2
  11  -2 -13 662.194 137.680   1
   2   1  13 693.274 50.4941  -2
   2  -1 -13 693.274 50.4941   1
   3   1  13 481.648 68.5252  -2
   3  -1 -13 481.648 68.5252   1
   4   1  13 2207.58 106.584  -2
   4  -1 -13 2207.58 106.584   1
   5  -1 -13 1358.20 87.2712   1
   6  -1 -13 473.819 72.6591   1
   7  -1 -13 237.696 77.7519   1
   8   1  12 1482.33 150.157  -2
   8  -1 -13 1482.33 150.157   1
   9   1  12 1573.13 156.789  -2
   9  -1 -13 1573.13 156.789   1
  10   1  12 921.028 185.211  -2
  10  -1 -13 921.028 185.211   1
  11   1  12 87.3275 123.529  -2
  11  -1 -13 87.3275 123.529   1
  -1   0  13 2164.20 63.5652  -2
  -1   0 -13 2164.20 63.5652   1
   0   0  13 458.729 39.4823  -2
   0   0 -13 458.729 39.4823   1
   1   0  13 2031.11 66.1833  -2
   1   0 -13 2031.11 66.1833   1
   2   0  13 2070.78 76.5459  -2
   2   0 -13 2070.78 76.5459   1
   3   0  13 5286.58 126.311  -2
   3   0 -13 5286.58 126.311   1
   4   0  13 1394.59 90.7789  -2
   4   0 -13 1394.59 90.7789   1
   5   0 -13 1006.57 79.6326   1
   6   0 -13 880.315 83.6964   1
   7   0 -13 1322.06 96.8769   1
   8   0  12 642.826 117.323  -2
   8   0 -13 642.826 117.323   1
   9   0  12 762.883 124.754  -2
   9   0 -13 762.883 124.754   1
  10   0  12 1360.63 145.952  -2
  10   0 -13 1360.63 145.952   1
  11   0  12 625.727 127.112  -2
  11   0 -13 625.727 127.112   1
  -2  -1  13 664.223 54.3847  -2
  -2   1 -13 664.223 54.3847   1
  -1  -1  13 5809.12 109.982  -2
  -1   1 -13 5809.12 109.982   1
   0  -1  13 1959.75 70.1007  -2
   0   1 -13 1959.75 70.1007   1
   1  -1  13 5736.00 112.135  -2
   1   1 -13 5736.00 112.135   1
   2  -1  13 669.072 56.9541  -2
   2   1 -13 669.072 56.9541   1
   3  -1  13 460.523 65.1980  -2
   3   1 -13 460.523 65.1980   1
   4  -1  13 1918.40 101.008  -2
   4   1 -13 1918.40 101.008   1
   5   1 -13 1270.72 83.7804   1
   6   1 -13 426.621 72.1191   1
   7   1 -13 55.3537 71.5793   1
   8  -1  12 1268.15 133.914  -2
   8   1 -13 1268.15 133.914   1
   9  -1  12 1343.60 134.070  -2
   9   1 -13 1343.60 134.070   1
  10  -1  12 922.354 124.750  -2
  10   1 -13 922.354 124.750   1
  11  -1  12 171.554 106.434  -2
  11   1 -13 171.554 106.434   1
  -2  -2  13 3138.63 99.5096  -2
  -2   2 -13 3138.63 99.5096   1
  -1  -2  13 1436.81 69.0490  -2
  -1   2 -13 1436.81 69.0490   1
   0  -2  13 1160.33 63.1844  -2
   0   2 -13 1160.33 63.1844   1
   1  -2  13 1297.52 66.2272  -2
   1   2 -13 1297.52 66.2272   1
   2  -2  13 2802.02 95.5824  -2
   2   2 -13 2802.02 95.5824   1
   3  -2  13 6470.27 146.620  -2
   3   2 -13 6470.27 146.620   1
   4  -2  13 1467.06 94.8065  -2
   4   2 -13 1467.06 94.8065   1
   5  -2  13 472.608 77.4230  -2
   5   2 -13 472.608 77.4230   1
   6   2 -13 200.044 63.5118   1
   7  -2  12 1411.75 118.632  -2
   7   2 -13 1411.75 118.632   1
   8  -2  12 720.754 117.942  -2
   8   2 -13 720.754 117.942   1
   9  -2  12 631.863 121.733  -2
   9   2 -13 631.863 121.733   1
  10  -2  12 1171.79 135.965  -2
  10   2 -13 1171.79 135.965   1
  11  -2  12 493.750 111.682  -2
  11   2 -13 493.750 111.682   1
  -2  -3  13 1989.41 90.4998  -2
  -2   3 -13 1989.41 90.4998   1
  -1  -3  13 2212.10 88.9433  -2
  -1   3 -13 2212.10 88.9433   1
   0  -3  13 579.068 60.3038  -2
   0   3 -13 579.068 60.3038   1
   1  -3  13 2108.73 87.3971  -2
   1   3 -13 2108.73 87.3971   1
   2  -3  13 1832.71 86.6001  -2
   2   3 -13 1832.71 86.6001   1
   3  -3  13 1680.61 88.4494  -2
   3   3 -13 1680.61 88.4494   1
   4  -3  13 1934.19 102.258  -2
   4   3 -13 1934.19 102.258   1
   5  -3  13 2293.07 117.438  -2
   5   3 -13 2293.07 117.438   1
   6  -3  13 659.981 92.1346  -2
   6   3 -13 659.981 92.1346   1
   7  -3  12 601.376 101.481  -2
   7   3 -13 601.376 101.481   1
   8  -3  12 953.908 120.809  -2
   8   3 -13 953.908 120.809   1
   9  -3  12 922.661 117.387  -2
   9   3 -13 922.661 117.387   1
  10  -3  12 556.472 115.597  -2
  10   3 -13 556.472 115.597   1
  11  -3  12 242.818 97.0557  -2
  11   3 -13 242.818 97.0557   1
  -2  -4  13 1540.48 94.7129  -2
  -2   4 -13 1540.48 94.7129   1
  -1  -4  13 1445.26 84.3670  -2
  -1   4 -13 1445.26 84.3670   1
   0  -4  13 1641.80 85.4625  -2
   0   4 -13 1641.80 85.4625   1
   1  -4  13 1238.45 78.3511  -2
   1   4 -13 1238.45 78.3511   1
   2  -4  13 1356.29 83.3078  -2
   2   4 -13 1356.29 83.3078   1
   3  -4  13 2631.85 112.306  -2
   3   4 -13 2631.85 112.306   1
   4  -4  13 1350.78 102.744  -2
   4   4 -13 1350.78 102.744   1
   5  -4  13 651.963 87.9495  -2
   5   4 -13 651.963 87.9495   1
   6  -4  13 1029.18 102.379  -2
   6   4 -13 1029.18 102.379   1
   7  -4  12 765.866 105.482  -2
   7   4 -13 765.866 105.482   1
   8  -4  12 570.461 104.358  -2
   8   4 -13 570.461 104.358   1
   9  -4  12 361.125 96.2971  -2
   9   4 -13 361.125 96.2971   1
  10  -4  12 591.791 111.196  -2
  10   4 -13 591.791 111.196   1
  -2  -5  13 1859.42 106.221  -2
  -2   5 -13 1859.42 106.221   1
  -1  -5  13 1304.11 87.4809  -2
  -1   5 -13 1304.11 87.4809   1
   0  -5  13 763.469 78.3991  -2
   0   5 -13 763.469 78.3991   1
   1  -5  13 1233.54 82.6683  -2
   1   5 -13 1233.54 82.6683   1
   2  -5  13 1700.17 97.9808  -2
   2   5 -13 1700.17 97.9808   1
   3  -5  13 385.787 77.1972  -2
   3   5 -13 385.787 77.1972   1
   4  -5  13 1273.26 96.8982  -2
   4   5 -13 1273.26 96.8982   1
   5  -5  13 845.372 104.227  -2
   5   5 -13 845.372 104.227   1
   6  -5  13 669.794 103.190  -2
   6   5 -13 669.794 103.190   1
   7  -5  12 662.726 100.982  -2
   7   5 -13 662.726 100.982   1
   8  -5  12 209.607 92.0963  -2
   8   5 -13 209.607 92.0963   1
   9  -5  12 577.049 104.176  -2
   9   5 -13 577.049 104.176   1
  -1  -6  13 1019.61 93.9371  -2
  -1   6 -13 1019.61 93.9371   1
   0  -6  13 3271.60 133.067  -2
   0   6 -13 3271.60 133.067   1
   1  -6  13 926.297 87.3384  -2
   1   6 -13 926.297 87.3384   1
   2  -6  13 536.618 83.9557  -2
   2   6 -13 536.618 83.9557   1
   3  -6  13 554.093 88.3531  -2
   3   6 -13 554.093 88.3531   1
   4  -6  13 1209.04 110.954  -2
   4   6 -13 1209.04 110.954   1
   5  -6  13 724.742 103.385  -2
   5   6 -13 724.742 103.385   1
   6  -6  13 756.029 110.174  -2
   6   6 -13 756.029 110.174   1
   7  -6  12 423.804 103.471  -2
   7   6 -13 423.804 103.471   1
   8  -6  12 268.571 109.706  -2
   8   6 -13 268.571 109.706   1
  -1  -7  13 343.776 84.3049  -2
  -1   7 -13 343.776 84.3049   1
   0  -7  13 163.346 72.7357  -2
   0   7 -13 163.346 72.7357   1
   1  -7  13 314.908 83.5570  -2
   1   7 -13 314.908 83.5570   1
   2  -7  13 1635.40 113.751  -2
   2   7 -13 1635.40 113.751   1
   3  -7  13 625.850 94.4551  -2
   3   7 -13 625.850 94.4551   1
   4  -7  13 592.644 101.908  -2
   4   7 -13 592.644 101.908   1
   5  -7  13 62.4860 84.2097  -2
   5   7 -13 62.4860 84.2097   1
   6  -7  13 609.145 115.737  -2
   6   7 -13 609.145 115.737   1
   0  -8  13 972.594 105.723  -2
   0   8 -13 972.594 105.723   1
   1  -8  13 673.291 93.7698  -2
   1   8 -13 673.291 93.7698   1
   2  -8  13 331.045 95.8515  -2
   2   8 -13 331.045 95.8515   1
   3  -8  13 185.916 123.073  -2
   3   8 -13 185.916 123.073   1
   8   4  11 2181.88 202.143  -2
   8  -4 -12 2181.88 202.143   1
   9   4  11 1415.28 181.989  -2
   9  -4 -12 1415.28 181.989   1
  10   4  11 619.246 152.631  -2
  10  -4 -12 619.246 152.631   1
  11   4  11 1010.53 166.762  -2
  11  -4 -12 1010.53 166.762   1
   5  -3 -12 383.605 77.1863   1
   6  -3 -12 421.949 88.6624   1
   7  -3 -12 1402.61 121.727   1
   8  -3 -12 357.372 115.710   1
   9   3  11 127.340 154.427  -2
   9  -3 -12 127.340 154.427   1
  10   3  11 1684.06 171.130  -2
  10  -3 -12 1684.06 171.130   1
  11   3  11 914.869 163.532  -2
  11  -3 -12 914.869 163.532   1
   3   2  12 2769.43 99.4285  -2
   3  -2 -12 2769.43 99.4285   1
   4   2  12 1651.11 105.410  -2
   4  -2 -12 1651.11 105.410   1
   5  -2 -12 2530.20 115.656   1
   6  -2 -12 345.471 77.9359   1
   7  -2 -12 20.8832 78.5700   1
   8   2  11 1862.73 159.306  -2
   8  -2 -12 1862.73 159.306   1
   9   2  11 1739.35 185.485  -2
   9  -2 -12 1739.35 185.485   1
  10   2  11 287.682 131.996  -2
  10  -2 -12 287.682 131.996   1
  11   2  11 500.818 134.510  -2
  11  -2 -12 500.818 134.510   1
  12   2  11 892.808 150.217  -2
  12  -2 -12 892.808 150.217   1
   0   1  12 686.342 35.8351  -2
   0  -1 -12 686.342 35.8351   1
   1   1  12 2560.32 66.4584  -2
   1  -1 -12 2560.32 66.4584   1
   2   1  12 2448.29 77.5882  -2
   2  -1 -12 2448.29 77.5882   1
   3   1  12 8921.13 157.440  -2
   3  -1 -12 8921.13 157.440   1
   4  -1 -12 441.676 57.4003   1
   5  -1 -12 618.819 70.8387   1
   6  -1 -12 777.242 86.0535   1
   7  -1 -12 2015.90 126.888   1
   8   1  11 300.084 122.669  -2
   8  -1 -12 300.084 122.669   1
   9   1  11 668.504 133.406  -2
   9  -1 -12 668.504 133.406   1
  10   1  11 2127.10 171.802  -2
  10  -1 -12 2127.10 171.802   1
  11   1  11 1511.55 166.122  -2
  11  -1 -12 1511.55 166.122   1
  12   1  11 141.596 140.469  -2
  12  -1 -12 141.596 140.469   1
  -2   0  12 209.561 36.3852  -2
  -2   0 -12 209.561 36.3852   1
  -1   0  12 3911.72 79.1607  -2
  -1   0 -12 3911.72 79.1607   1
   0   0  12 3141.13 72.6352  -2
   0   0 -12 3141.13 72.6352   1
   1   0  12 3665.36 80.8320  -2
   1   0 -12 3665.36 80.8320   1
   2   0  12 305.176 45.7970  -2
   2   0 -12 305.176 45.7970   1
   3   0  12 1970.19 79.4610  -2
   3   0 -12 1970.19 79.4610   1
   4   0 -12 605.695 62.0722   1
   5   0 -12 4549.28 132.166   1
   6   0 -12-9.72188 66.9934   1
   7   0 -12-30.5622 60.0408   1
   8   0  11 2342.19 154.808  -2
   8   0 -12 2342.19 154.808   1
   9   0  11 1887.24 156.984  -2
   9   0 -12 1887.24 156.984   1
  10   0  11 119.523 145.495  -2
  10   0 -12 119.523 145.495   1
  11   0  11 239.018 115.305  -2
  11   0 -12 239.018 115.305   1
  12   0  11 910.385 148.430  -2
  12   0 -12 910.385 148.430   1
  -2  -1  12 2399.02 77.2257  -2
  -2   1 -12 2399.02 77.2257   1
  -1  -1  12 2591.12 73.0182  -2
  -1   1 -12 2591.12 73.0182   1
   0  -1  12 655.265 46.3625  -2
   0   1 -12 655.265 46.3625   1
   1  -1  12 2485.27 75.0073  -2
   1   1 -12 2485.27 75.0073   1
   2  -1  12 2295.23 80.4620  -2
   2   1 -12 2295.23 80.4620   1
   3  -1  12 7645.85 145.628  -2
   3   1 -12 7645.85 145.628   1
   4  -1  12 1677.43 96.6342  -2
   4   1 -12 1677.43 96.6342   1
   5  -1  12 579.554 87.1570  -2
   5   1 -12 579.554 87.1570   1
   6   1 -12 757.111 79.8184   1
   7  -1  11 1815.45 124.677  -2
   7   1 -12 1815.45 124.677   1
   8  -1  11 216.040 107.061  -2
   8   1 -12 216.040 107.061   1
   9  -1  11 632.129 110.693  -2
   9   1 -12 632.129 110.693   1
  10  -1  11 1910.85 147.443  -2
  10   1 -12 1910.85 147.443   1
  11  -1  11 1289.45 139.934  -2
  11   1 -12 1289.45 139.934   1
  12  -1  11 98.5614 113.302  -2
  12   1 -12 98.5614 113.302   1
  -2  -2  12 2156.30 81.5523  -2
  -2   2 -12 2156.30 81.5523   1
  -1  -2  12 2754.20 83.5095  -2
  -1   2 -12 2754.20 83.5095   1
   0  -2  12 2603.82 81.1241  -2
   0   2 -12 2603.82 81.1241   1
   1  -2  12 2770.64 84.8748  -2
   1   2 -12 2770.64 84.8748   1
   2  -2  12 2056.74 81.7111  -2
   2   2 -12 2056.74 81.7111   1
   3  -2  12 2375.29 95.5752  -2
   3   2 -12 2375.29 95.5752   1
   4  -2  12 1232.06 85.2370  -2
   4   2 -12 1232.06 85.2370   1
   5  -2  12 3872.29 136.911  -2
   5   2 -12 3872.29 136.911   1
   6   2 -12 265.477 58.3784   1
   7  -2  11 401.336 103.681  -2
   7   2 -12 401.336 103.681   1
   8  -2  11 1376.98 127.528  -2
   8   2 -12 1376.98 127.528   1
   9  -2  11 1663.66 134.448  -2
   9   2 -12 1663.66 134.448   1
  10  -2  11 133.632 94.1482  -2
  10   2 -12 133.632 94.1482   1
  11  -2  11 429.042 106.875  -2
  11   2 -12 429.042 106.875   1
  -2  -3  12 1715.96 85.5498  -2
  -2   3 -12 1715.96 85.5498   1
  -1  -3  12 1838.05 79.6512  -2
  -1   3 -12 1838.05 79.6512   1
   0  -3  12 1038.77 64.4757  -2
   0   3 -12 1038.77 64.4757   1
   1  -3  12 1731.81 76.9702  -2
   1   3 -12 1731.81 76.9702   1
   2  -3  12 1578.91 79.6152  -2
   2   3 -12 1578.91 79.6152   1
   3  -3  12 5236.28 133.319  -2
   3   3 -12 5236.28 133.319   1
   4  -3  12 1588.78 96.7082  -2
   4   3 -12 1588.78 96.7082   1
   5  -3  12 623.525 81.2686  -2
   5   3 -12 623.525 81.2686   1
   6   3 -12 328.350 63.1655   1
   7  -3  11 1445.77 115.095  -2
   7   3 -12 1445.77 115.095   1
   8  -3  11 438.379 104.347  -2
   8   3 -12 438.379 104.347   1
   9  -3  11 153.374 79.8920  -2
   9   3 -12 153.374 79.8920   1
  10  -3  11 1333.35 121.962  -2
  10   3 -12 1333.35 121.962   1
  11  -3  11 428.903 105.301  -2
  11   3 -12 428.903 105.301   1
  -2  -4  12 2590.98 105.024  -2
  -2   4 -12 2590.98 105.024   1
  -1  -4  12 2166.92 93.5411  -2
  -1   4 -12 2166.92 93.5411   1
   0  -4  12 1003.74 70.0035  -2
   0   4 -12 1003.74 70.0035   1
   1  -4  12 1986.10 85.6504  -2
   1   4 -12 1986.10 85.6504   1
   2  -4  12 2367.11 97.8968  -2
   2   4 -12 2367.11 97.8968   1
   3  -4  12 1487.25 87.8411  -2
   3   4 -12 1487.25 87.8411   1
   4  -4  12 1253.76 95.1097  -2
   4   4 -12 1253.76 95.1097   1
   5  -4  12 1871.03 111.417  -2
   5   4 -12 1871.03 111.417   1
   6  -4  12 1173.80 101.222  -2
   6   4 -12 1173.80 101.222   1
   7  -4  11 488.772 91.4789  -2
   7   4 -12 488.772 91.4789   1
   8  -4  11 1415.46 118.788  -2
   8   4 -12 1415.46 118.788   1
   9  -4  11 832.717 104.901  -2
   9   4 -12 832.717 104.901   1
  10  -4  11 77.8265 114.672  -2
  10   4 -12 77.8265 114.672   1
  -2  -5  12 872.448 81.4655  -2
  -2   5 -12 872.448 81.4655   1
  -1  -5  12 1286.66 86.3640  -2
  -1   5 -12 1286.66 86.3640   1
   0  -5  12 3441.83 120.656  -2
   0   5 -12 3441.83 120.656   1
   1  -5  12 1244.06 82.5091  -2
   1   5 -12 1244.06 82.5091   1
   2  -5  12 809.464 75.3897  -2
   2   5 -12 809.464 75.3897   1
   3  -5  12 1494.59 96.6180  -2
   3   5 -12 1494.59 96.6180   1
   4  -5  12 1730.65 106.145  -2
   4   5 -12 1730.65 106.145   1
   5  -5  12 616.431 93.0374  -2
   5   5 -12 616.431 93.0374   1
   6  -5  12 841.428 102.329  -2
   6   5 -12 841.428 102.329   1
   7  -5  11 1091.18 105.229  -2
   7   5 -12 1091.18 105.229   1
   8  -5  11 398.962 96.8556  -2
   8   5 -12 398.962 96.8556   1
   9  -5  11 221.089 86.7627  -2
   9   5 -12 221.089 86.7627   1
  10  -5  11 507.285 97.8347  -2
  10   5 -12 507.285 97.8347   1
  -1  -6  12 913.175 86.8191  -2
  -1   6 -12 913.175 86.8191   1
   0  -6  12 195.249 61.9096  -2
   0   6 -12 195.249 61.9096   1
   1  -6  12 839.108 78.7116  -2
   1   6 -12 839.108 78.7116   1
   2  -6  12 1634.96 98.1793  -2
   2   6 -12 1634.96 98.1793   1
   3  -6  12 874.460 92.5994  -2
   3   6 -12 874.460 92.5994   1
   4  -6  12 646.660 94.3881  -2
   4   6 -12 646.660 94.3881   1
   5  -6  12 354.507 91.9985  -2
   5   6 -12 354.507 91.9985   1
   6  -6  12 1021.13 110.484  -2
   6   6 -12 1021.13 110.484   1
   7  -6  11 114.195 95.2290  -2
   7   6 -12 114.195 95.2290   1
   8  -6  11 520.734 104.801  -2
   8   6 -12 520.734 104.801   1
   9  -6  11 379.593 90.3805  -2
   9   6 -12 379.593 90.3805   1
  -1  -7  12 501.524 82.5106  -2
  -1   7 -12 501.524 82.5106   1
   0  -7  12 2198.91 119.932  -2
   0   7 -12 2198.91 119.932   1
   1  -7  12 410.946 76.0213  -2
   1   7 -12 410.946 76.0213   1
   2  -7  12 524.201 84.9007  -2
   2   7 -12 524.201 84.9007   1
   3  -7  12 529.780 86.5516  -2
   3   7 -12 529.780 86.5516   1
   4  -7  12 1107.51 107.798  -2
   4   7 -12 1107.51 107.798   1
   5  -7  12 629.248 113.889  -2
   5   7 -12 629.248 113.889   1
   6  -7  12 807.673 114.624  -2
   6   7 -12 807.673 114.624   1
   7  -7  11 522.870 110.226  -2
   7   7 -12 522.870 110.226   1
   0  -8  12 59.7996 74.3603  -2
   0   8 -12 59.7996 74.3603   1
   1  -8  12 277.749 82.8890  -2
   1   8 -12 277.749 82.8890   1
   2  -8  12 1440.43 117.044  -2
   2   8 -12 1440.43 117.044   1
   3  -8  12 749.681 103.273  -2
   3   8 -12 749.681 103.273   1
   4  -8  12 303.361 93.0340  -2
   4   8 -12 303.361 93.0340   1
   5  -8  12 121.809 106.057  -2
   5   8 -12 121.809 106.057   1
   9   5  10 872.990 193.530  -2
   9  -5 -11 872.990 193.530   1
  10   5  10 1913.56 218.140  -2
  10  -5 -11 1913.56 218.140   1
  11   5  10 637.177 187.526  -2
  11  -5 -11 637.177 187.526   1
   6  -4 -11 830.927 109.948   1
   7  -4 -11 98.9889 105.941   1
   8   4  10 1525.40 203.201  -2
   8  -4 -11 1525.40 203.201   1
   9   4  10 1795.64 214.897  -2
   9  -4 -11 1795.64 214.897   1
  10   4  10 398.159 173.242  -2
  10  -4 -11 398.159 173.242   1
  11   4  10 590.693 172.648  -2
  11  -4 -11 590.693 172.648   1
   4  -3 -11 4495.08 140.680   1
   5  -3 -11 411.864 85.7758   1
   6  -3 -11 1847.86 132.366   1
   7  -3 -11 842.093 119.645   1
   8  -3 -11 740.612 138.478   1
   9   3  10 895.202 198.691  -2
   9  -3 -11 895.202 198.691   1
  10   3  10 1516.57 170.244  -2
  10  -3 -11 1516.57 170.244   1
  11   3  10 389.496 148.535  -2
  11  -3 -11 389.496 148.535   1
  12   3  10 189.665 167.466  -2
  12  -3 -11 189.665 167.466   1
   2   2  11 13001.7 158.874  -2
   2  -2 -11 13001.7 158.874   1
   3   2  11 630.212 71.9799  -2
   3  -2 -11 630.212 71.9799   1
   4  -2 -11 881.550 72.1015   1
   5  -2 -11 1305.10 94.0801   1
   6  -2 -11 1257.20 103.196   1
   7  -2 -11-44.9690 83.1899   1
   8  -2 -11 1393.06 150.250   1
   9   2  10 1441.88 166.366  -2
   9  -2 -11 1441.88 166.366   1
  10   2  10 595.851 142.343  -2
  10  -2 -11 595.851 142.343   1
  11   2  10 1702.75 177.347  -2
  11  -2 -11 1702.75 177.347   1
  12   2  10 1680.45 186.206  -2
  12  -2 -11 1680.45 186.206   1
  -1   1  11 190.445 21.9863  -2
  -1  -1 -11 190.445 21.9863   1
   0   1  11 9751.48 102.833  -2
   0  -1 -11 9751.48 102.833   1
   1   1  11 221.852 28.7076  -2
   1  -1 -11 221.852 28.7076   1
   2   1  11 2406.85 75.9344  -2
   2  -1 -11 2406.85 75.9344   1
   3   1  11 404.699 60.3416  -2
   3  -1 -11 404.699 60.3416   1
   4  -1 -11 5057.35 129.323   1
   5  -1 -11 50.7838 62.3303   1
   6  -1 -11 1605.75 104.809   1
   7  -1 -11 226.535 85.5173   1
   8  -1 -11 1162.50 114.972   1
   9   1  10 1050.06 150.855  -2
   9  -1 -11 1050.06 150.855   1
  10   1  10 1949.52 164.827  -2
  10  -1 -11 1949.52 164.827   1
  11   1  10 502.593 128.765  -2
  11  -1 -11 502.593 128.765   1
  12   1  10 53.0789 125.390  -2
  12  -1 -11 53.0789 125.390   1
  -2   0  11 11539.0 128.164  -2
  -2   0 -11 11539.0 128.164   1
  -1   0  11 2002.32 56.0272  -2
  -1   0 -11 2002.32 56.0272   1
   0   0  11 314.371 31.7432  -2
   0   0 -11 314.371 31.7432   1
   1   0  11 1934.99 60.2065  -2
   1   0 -11 1934.99 60.2065   1
   2   0  11 13045.6 160.753  -2
   2   0 -11 13045.6 160.753   1
   3   0  11 305.573 61.0336  -2
   3   0 -11 305.573 61.0336   1
   4   0  11 4784.68 136.626  -2
   4   0 -11 4784.68 136.626   1
   5   0 -11 425.249 67.6219   1
   6   0 -11 3148.39 127.639   1
   7   0 -11 38.5550 64.3974   1
   8   0  10 1758.95 145.706  -2
   8   0 -11 1758.95 145.706   1
   9   0  10 1203.67 143.900  -2
   9   0 -11 1203.67 143.900   1
  10   0  10 136.173 146.841  -2
  10   0 -11 136.173 146.841   1
  11   0  10 1357.79 148.772  -2
  11   0 -11 1357.79 148.772   1
  12   0  10 1300.36 159.353  -2
  12   0 -11 1300.36 159.353   1
  -2  -1  11 2319.10 71.4180  -2
  -2   1 -11 2319.10 71.4180   1
  -1  -1  11 182.637 33.0068  -2
  -1   1 -11 182.637 33.0068   1
   0  -1  11 9488.71 126.663  -2
   0   1 -11 9488.71 126.663   1
   1  -1  11 141.167 31.7130  -2
   1   1 -11 141.167 31.7130   1
   2  -1  11 2537.54 82.7063  -2
   2   1 -11 2537.54 82.7063   1
   3  -1  11 315.871 61.8838  -2
   3   1 -11 315.871 61.8838   1
   4  -1  11 7024.85 153.138  -2
   4   1 -11 7024.85 153.138   1
   5   1 -11-14.5441 53.5824   1
   6   1 -11 1364.71 89.1573   1
   7  -1  10 2524.17 134.859  -2
   7   1 -11 2524.17 134.859   1
   8  -1  10 896.180 108.765  -2
   8   1 -11 896.180 108.765   1
   9  -1  10 643.839 102.988  -2
   9   1 -11 643.839 102.988   1
  10  -1  10 1614.86 141.874  -2
  10   1 -11 1614.86 141.874   1
  11  -1  10 234.098 102.090  -2
  11   1 -11 234.098 102.090   1
  12  -1  10-18.9075 106.578  -2
  12   1 -11-18.9075 106.578   1
  -2  -2  11 10920.5 158.345  -2
  -2   2 -11 10920.5 158.345   1
  -1  -2  11 1256.48 58.5091  -2
  -1   2 -11 1256.48 58.5091   1
   0  -2  11 894.082 53.8584  -2
   0   2 -11 894.082 53.8584   1
   1  -2  11 1296.68 62.0315  -2
   1   2 -11 1296.68 62.0315   1
   2  -2  11 9834.58 150.612  -2
   2   2 -11 9834.58 150.612   1
   3  -2  11 561.185 62.6386  -2
   3   2 -11 561.185 62.6386   1
   4  -2  11 3506.02 116.216  -2
   4   2 -11 3506.02 116.216   1
   5  -2  11 1325.17 95.4118  -2
   5   2 -11 1325.17 95.4118   1
   6   2 -11 948.919 82.3696   1
   7  -2  10 304.049 93.6464  -2
   7   2 -11 304.049 93.6464   1
   8  -2  10 1572.22 132.503  -2
   8   2 -11 1572.22 132.503   1
   9  -2  10 1266.44 121.630  -2
   9   2 -11 1266.44 121.630   1
  10  -2  10 468.120 101.087  -2
  10   2 -11 468.120 101.087   1
  11  -2  10 1152.20 121.805  -2
  11   2 -11 1152.20 121.805   1
  12  -2  10 997.975 134.777  -2
  12   2 -11 997.975 134.777   1
  -2  -3  11 1205.81 71.9783  -2
  -2   3 -11 1205.81 71.9783   1
  -1  -3  11 1082.21 64.0769  -2
  -1   3 -11 1082.21 64.0769   1
   0  -3  11 3636.66 99.3404  -2
   0   3 -11 3636.66 99.3404   1
   1  -3  11 933.698 60.5143  -2
   1   3 -11 933.698 60.5143   1
   2  -3  11 994.682 66.9679  -2
   2   3 -11 994.682 66.9679   1
   3  -3  11 3215.20 105.507  -2
   3   3 -11 3215.20 105.507   1
   4  -3  11 5559.19 140.938  -2
   4   3 -11 5559.19 140.938   1
   5  -3  11 700.057 81.9745  -2
   5   3 -11 700.057 81.9745   1
   6   3 -11 1212.97 85.0281   1
   7  -3  10 1918.16 122.531  -2
   7   3 -11 1918.16 122.531   1
   8  -3  10 480.230 98.4778  -2
   8   3 -11 480.230 98.4778   1
   9  -3  10 539.673 99.6930  -2
   9   3 -11 539.673 99.6930   1
  10  -3  10 971.121 113.520  -2
  10   3 -11 971.121 113.520   1
  11  -3  10 203.979 90.6871  -2
  11   3 -11 203.979 90.6871   1
  -2  -4  11 4227.52 125.715  -2
  -2   4 -11 4227.52 125.715   1
  -1  -4  11 1977.47 86.4431  -2
  -1   4 -11 1977.47 86.4431   1
   0  -4  11 104.675 42.9727  -2
   0   4 -11 104.675 42.9727   1
   1  -4  11 1898.04 85.9207  -2
   1   4 -11 1898.04 85.9207   1
   2  -4  11 3669.64 111.252  -2
   2   4 -11 3669.64 111.252   1
   3  -4  11 897.921 74.6235  -2
   3   4 -11 897.921 74.6235   1
   4  -4  11 1454.54 88.3780  -2
   4   4 -11 1454.54 88.3780   1
   5  -4  11 2543.06 119.094  -2
   5   4 -11 2543.06 119.094   1
   6  -4  11 837.862 94.4937  -2
   6   4 -11 837.862 94.4937   1
   7  -4  10 234.507 85.1877  -2
   7   4 -11 234.507 85.1877   1
   8  -4  10 813.215 107.548  -2
   8   4 -11 813.215 107.548   1
   9  -4  10 895.281 106.151  -2
   9   4 -11 895.281 106.151   1
  10  -4  10 229.515 79.6735  -2
  10   4 -11 229.515 79.6735   1
  11  -4  10 443.803 97.3354  -2
  11   4 -11 443.803 97.3354   1
  -2  -5  11 822.906 74.3311  -2
  -2   5 -11 822.906 74.3311   1
  -1  -5  11 1772.60 91.8931  -2
  -1   5 -11 1772.60 91.8931   1
   0  -5  11 3004.16 108.515  -2
   0   5 -11 3004.16 108.515   1
   1  -5  11 1834.22 89.5207  -2
   1   5 -11 1834.22 89.5207   1
   2  -5  11 856.471 74.8342  -2
   2   5 -11 856.471 74.8342   1
   3  -5  11 3508.90 122.368  -2
   3   5 -11 3508.90 122.368   1
   4  -5  11 1136.73 93.7855  -2
   4   5 -11 1136.73 93.7855   1
   5  -5  11 205.871 82.0632  -2
   5   5 -11 205.871 82.0632   1
   6  -5  11 543.305 87.2956  -2
   6   5 -11 543.305 87.2956   1
   7  -5  10 1424.80 115.650  -2
   7   5 -11 1424.80 115.650   1
   8  -5  10 394.557 88.8329  -2
   8   5 -11 394.557 88.8329   1
   9  -5  10 93.4789 103.558  -2
   9   5 -11 93.4789 103.558   1
  10  -5  10 917.515 105.017  -2
  10   5 -11 917.515 105.017   1
  -1  -6  11 3046.92 119.497  -2
  -1   6 -11 3046.92 119.497   1
   0  -6  11 216.166 68.0076  -2
   0   6 -11 216.166 68.0076   1
   1  -6  11 2958.75 116.102  -2
   1   6 -11 2958.75 116.102   1
   2  -6  11 622.275 73.0624  -2
   2   6 -11 622.275 73.0624   1
   3  -6  11 278.833 83.6261  -2
   3   6 -11 278.833 83.6261   1
   4  -6  11 181.530 80.2135  -2
   4   6 -11 181.530 80.2135   1
   5  -6  11 2518.00 130.455  -2
   5   6 -11 2518.00 130.455   1
   6  -6  11 247.433 90.9851  -2
   6   6 -11 247.433 90.9851   1
   7  -6  10 83.0862 88.7157  -2
   7   6 -11 83.0862 88.7157   1
   8  -6  10 1188.05 110.313  -2
   8   6 -11 1188.05 110.313   1
   9  -6  10 673.685 94.7218  -2
   9   6 -11 673.685 94.7218   1
  -1  -7  11 1212.44 96.9387  -2
  -1   7 -11 1212.44 96.9387   1
   0  -7  11 131.256 72.2693  -2
   0   7 -11 131.256 72.2693   1
   1  -7  11 1172.88 97.9155  -2
   1   7 -11 1172.88 97.9155   1
   2  -7  11 129.540 62.9966  -2
   2   7 -11 129.540 62.9966   1
   3  -7  11 2381.77 121.116  -2
   3   7 -11 2381.77 121.116   1
   4  -7  11 276.585 80.9875  -2
   4   7 -11 276.585 80.9875   1
   5  -7  11 246.278 90.7890  -2
   5   7 -11 246.278 90.7890   1
   6  -7  11 78.4081 94.7876  -2
   6   7 -11 78.4081 94.7876   1
   7  -7  10 1196.63 122.458  -2
   7   7 -11 1196.63 122.458   1
   8  -7  10-51.1497 114.633  -2
   8   7 -11-51.1497 114.633   1
   0  -8  11 0.31336 67.0083  -2
   0   8 -11 0.31336 67.0083   1
   1  -8  11 2220.27 126.721  -2
   1   8 -11 2220.27 126.721   1
   2  -8  11 145.647 76.6868  -2
   2   8 -11 145.647 76.6868   1
   3  -8  11 305.242 84.2710  -2
   3   8 -11 305.242 84.2710   1
   4  -8  11-88.3908 99.6826  -2
   4   8 -11-88.3908 99.6826   1
   5  -8  11 1162.18 125.514  -2
   5   8 -11 1162.18 125.514   1
   6   8 -11 27.0607 70.8250   1
   1  -9  11 606.772 98.9497  -2
   1   9 -11 606.772 98.9497   1
   2  -9  11 72.0402 122.664  -2
   2   9 -11 72.0402 122.664   1
   7  -5 -10 807.352 137.667   1
   8   5   9 1508.89 214.254  -2
   8  -5 -10 1508.89 214.254   1
   9   5   9 997.789 210.666  -2
   9  -5 -10 997.789 210.666   1
  10   5   9 1732.59 222.253  -2
  10  -5 -10 1732.59 222.253   1
  11   5   9 775.021 188.274  -2
  11  -5 -10 775.021 188.274   1
   5  -4 -10 3075.32 153.803   1
   6  -4 -10 1358.52 129.416   1
   7  -4 -10 281.607 118.622   1
   8  -4 -10 1015.84 143.032   1
   9   4   9 853.452 189.638  -2
   9  -4 -10 853.452 189.638   1
  10   4   9 535.610 172.677  -2
  10  -4 -10 535.610 172.677   1
  11   4   9 699.220 192.367  -2
  11  -4 -10 699.220 192.367   1
  12   4   9 753.430 207.041  -2
  12  -4 -10 753.430 207.041   1
   3   3  10 7160.01 163.136  -2
   3  -3 -10 7160.01 163.136   1
   4  -3 -10 1926.87 111.859   1
   5  -3 -10 469.749 94.6113   1
   6  -3 -10 887.735 117.705   1
   7  -3 -10 3011.07 174.382   1
   8  -3 -10 652.093 132.752   1
   9   3   9 832.881 170.068  -2
   9  -3 -10 832.881 170.068   1
  10   3   9 1245.10 233.609  -2
  10  -3 -10 1245.10 233.609   1
  11   3   9 1205.67 177.478  -2
  11  -3 -10 1205.67 177.478   1
  12   3   9 479.578 163.295  -2
  12  -3 -10 479.578 163.295   1
   1   2  10 9183.73 106.431  -2
   1  -2 -10 9183.73 106.431   1
   2   2  10 1964.57 71.5064  -2
   2  -2 -10 1964.57 71.5064   1
   3   2  10 2048.09 97.1511  -2
   3  -2 -10 2048.09 97.1511   1
   4  -2 -10 915.498 76.4895   1
   5  -2 -10 4112.93 148.821   1
   6  -2 -10 425.415 95.1471   1
   7  -2 -10 76.5592 95.6804   1
   8   2   9 2118.46 180.343  -2
   8  -2 -10 2118.46 180.343   1
   9   2   9 2629.59 202.940  -2
   9  -2 -10 2629.59 202.940   1
  10   2   9 851.971 148.077  -2
  10  -2 -10 851.971 148.077   1
  11   2   9 617.268 164.251  -2
  11  -2 -10 617.268 164.251   1
  12   2   9 1818.13 202.705  -2
  12  -2 -10 1818.13 202.705   1
  -1   1  10 7705.74 81.4578  -2
  -1  -1 -10 7705.74 81.4578   1
   0   1  10 512.936 28.4457  -2
   0  -1 -10 512.936 28.4457   1
   1   1  10 7845.96 101.310  -2
   1  -1 -10 7845.96 101.310   1
   2   1  10 1347.20 63.5645  -2
   2  -1 -10 1347.20 63.5645   1
   3   1  10 13259.8 184.382  -2
   3  -1 -10 13259.8 184.382   1
   4  -1 -10 204.069 54.2378   1
   5  -1 -10 169.923 63.1530   1
   6  -1 -10 1337.44 101.960   1
   7  -1 -10 2509.02 133.391   1
   8   1   9 1766.47 155.856  -2
   8  -1 -10 1766.47 155.856   1
   9   1   9 171.542 129.818  -2
   9  -1 -10 171.542 129.818   1
  10   1   9 1830.87 147.888  -2
  10  -1 -10 1830.87 147.888   1
  11   1   9 912.851 143.763  -2
  11  -1 -10 912.851 143.763   1
  12   1   9 903.389 156.732  -2
  12  -1 -10 903.389 156.732   1
  -2   0  10 3546.50 70.5349  -2
  -2   0 -10 3546.50 70.5349   1
  -1   0  10 3505.50 67.0373  -2
  -1   0 -10 3505.50 67.0373   1
   0   0  10 1007.44 40.7197  -2
   0   0 -10 1007.44 40.7197   1
   1   0  10 3661.80 75.3654  -2
   1   0 -10 3661.80 75.3654   1
   2   0  10 3259.30 84.6144  -2
   2   0 -10 3259.30 84.6144   1
   3   0  10 4580.43 114.540  -2
   3   0 -10 4580.43 114.540   1
   4   0  10 1724.96 95.1270  -2
   4   0 -10 1724.96 95.1270   1
   5   0 -10 7035.02 160.938   1
   6   0 -10 399.164 73.4226   1
   7   0 -10 119.623 75.3282   1
   8   0   9 2606.67 161.971  -2
   8   0 -10 2606.67 161.971   1
   9   0   9 1547.17 133.918  -2
   9   0 -10 1547.17 133.918   1
  10   0   9 504.225 122.197  -2
  10   0 -10 504.225 122.197   1
  11   0   9 381.920 123.402  -2
  11   0 -10 381.920 123.402   1
  12   0   9 1168.53 159.180  -2
  12   0 -10 1168.53 159.180   1
  -2  -1  10 1127.66 52.7302  -2
  -2   1 -10 1127.66 52.7302   1
  -1  -1  10 7645.68 108.923  -2
  -1   1 -10 7645.68 108.923   1
   0  -1  10 504.415 38.1207  -2
   0   1 -10 504.415 38.1207   1
   1  -1  10 7313.07 109.825  -2
   1   1 -10 7313.07 109.825   1
   2  -1  10 1064.53 55.7691  -2
   2   1 -10 1064.53 55.7691   1
   3  -1  10 12638.4 176.204  -2
   3   1 -10 12638.4 176.204   1
   4  -1  10 502.217 75.1334  -2
   4   1 -10 502.217 75.1334   1
   5   1 -10 124.527 50.6038   1
   6   1 -10 922.566 80.7322   1
   7   1 -10 2286.41 115.732   1
   8  -1   9 1404.26 128.195  -2
   8   1 -10 1404.26 128.195   1
   9  -1   9 278.244 107.256  -2
   9   1 -10 278.244 107.256   1
  10  -1   9 1846.10 153.344  -2
  10   1 -10 1846.10 153.344   1
  11  -1   9 685.455 120.391  -2
  11   1 -10 685.455 120.391   1
  12  -1   9 593.438 127.452  -2
  12   1 -10 593.438 127.452   1
  -2  -2  10 1773.57 70.9543  -2
  -2   2 -10 1773.57 70.9543   1
  -1  -2  10 8148.68 125.115  -2
  -1   2 -10 8148.68 125.115   1
   0  -2  10 1627.18 61.8621  -2
   0   2 -10 1627.18 61.8621   1
   1  -2  10 8016.23 125.450  -2
   1   2 -10 8016.23 125.450   1
   2  -2  10 1676.19 68.6434  -2
   2   2 -10 1676.19 68.6434   1
   3  -2  10 1502.28 74.7005  -2
   3   2 -10 1502.28 74.7005   1
   4  -2  10 1398.46 87.7994  -2
   4   2 -10 1398.46 87.7994   1
   5  -2  10 6694.01 161.539  -2
   5   2 -10 6694.01 161.539   1
   6   2 -10 297.134 62.3453   1
   7  -2   9 638.716 97.7241  -2
   7   2 -10 638.716 97.7241   1
   8  -2   9 1325.42 117.004  -2
   8   2 -10 1325.42 117.004   1
   9  -2   9 1514.30 119.967  -2
   9   2 -10 1514.30 119.967   1
  10  -2   9 749.586 105.193  -2
  10   2 -10 749.586 105.193   1
  11  -2   9 347.948 97.6506  -2
  11   2 -10 347.948 97.6506   1
  12  -2   9 968.722 115.138  -2
  12   2 -10 968.722 115.138   1
  -2  -3  10 772.725 60.8001  -2
  -2   3 -10 772.725 60.8001   1
  -1  -3  10 3014.26 89.0474  -2
  -1   3 -10 3014.26 89.0474   1
   0  -3  10 2101.34 76.1497  -2
   0   3 -10 2101.34 76.1497   1
   1  -3  10 2792.80 85.3364  -2
   1   3 -10 2792.80 85.3364   1
   2  -3  10 608.672 54.9041  -2
   2   3 -10 608.672 54.9041   1
   3  -3  10 5717.42 128.933  -2
   3   3 -10 5717.42 128.933   1
   4  -3  10 2466.75 102.426  -2
   4   3 -10 2466.75 102.426   1
   5  -3  10 529.788 77.7954  -2
   5   3 -10 529.788 77.7954   1
   6  -3  10 2111.07 111.848  -2
   6   3 -10 2111.07 111.848   1
   7  -3   9 2594.41 130.248  -2
   7   3 -10 2594.41 130.248   1
   8  -3   9 655.921 99.5856  -2
   8   3 -10 655.921 99.5856   1
   9  -3   9 530.105 103.247  -2
   9   3 -10 530.105 103.247   1
  10  -3   9 833.109 107.939  -2
  10   3 -10 833.109 107.939   1
  11  -3   9 607.909 99.4190  -2
  11   3 -10 607.909 99.4190   1
  12  -3   9 188.341 103.590  -2
  12   3 -10 188.341 103.590   1
  -2  -4  10 3801.98 114.477  -2
  -2   4 -10 3801.98 114.477   1
  -1  -4  10 2908.71 97.6210  -2
  -1   4 -10 2908.71 97.6210   1
   0  -4  10 1021.79 65.4398  -2
   0   4 -10 1021.79 65.4398   1
   1  -4  10 2826.99 93.9284  -2
   1   4 -10 2826.99 93.9284   1
   2  -4  10 3365.77 104.376  -2
   2   4 -10 3365.77 104.376   1
   3  -4  10 1811.26 85.0364  -2
   3   4 -10 1811.26 85.0364   1
   4  -4  10 1503.03 89.9066  -2
   4   4 -10 1503.03 89.9066   1
   5  -4  10 3480.12 126.518  -2
   5   4 -10 3480.12 126.518   1
   6   4 -10 868.141 75.8327   1
   7  -4   9 745.722 94.9196  -2
   7   4 -10 745.722 94.9196   1
   8  -4   9 1683.83 118.212  -2
   8   4 -10 1683.83 118.212   1
   9  -4   9 773.643 97.9724  -2
   9   4 -10 773.643 97.9724   1
  10  -4   9 215.899 79.8904  -2
  10   4 -10 215.899 79.8904   1
  11  -4   9 411.056 88.3634  -2
  11   4 -10 411.056 88.3634   1
  -2  -5  10 1131.23 84.8221  -2
  -2   5 -10 1131.23 84.8221   1
  -1  -5  10 1958.83 91.3773  -2
  -1   5 -10 1958.83 91.3773   1
   0  -5  10 4583.38 126.472  -2
   0   5 -10 4583.38 126.472   1
   1  -5  10 1857.27 85.1860  -2
   1   5 -10 1857.27 85.1860   1
   2  -5  10 999.172 73.3288  -2
   2   5 -10 999.172 73.3288   1
   3  -5  10 1802.34 92.3414  -2
   3   5 -10 1802.34 92.3414   1
   4  -5  10 1688.51 97.7462  -2
   4   5 -10 1688.51 97.7462   1
   5  -5  10 117.488 74.4963  -2
   5   5 -10 117.488 74.4963   1
   6  -5  10 1204.63 96.6136  -2
   6   5 -10 1204.63 96.6136   1
   7  -5   9 1006.91 98.9956  -2
   7   5 -10 1006.91 98.9956   1
   8  -5   9 743.094 95.3597  -2
   8   5 -10 743.094 95.3597   1
   9  -5   9 461.187 87.7758  -2
   9   5 -10 461.187 87.7758   1
  10  -5   9 667.601 92.8410  -2
  10   5 -10 667.601 92.8410   1
  11  -5   9 503.572 86.3210  -2
  11   5 -10 503.572 86.3210   1
  -1  -6  10 904.194 78.2639  -2
  -1   6 -10 904.194 78.2639   1
   0  -6  10 187.329 62.0978  -2
   0   6 -10 187.329 62.0978   1
   1  -6  10 812.260 72.9270  -2
   1   6 -10 812.260 72.9270   1
   2  -6  10 3299.74 118.627  -2
   2   6 -10 3299.74 118.627   1
   3  -6  10 315.255 68.5676  -2
   3   6 -10 315.255 68.5676   1
   4  -6  10 1521.91 99.3656  -2
   4   6 -10 1521.91 99.3656   1
   5  -6  10 506.286 90.7623  -2
   5   6 -10 506.286 90.7623   1
   6  -6  10 819.326 101.192  -2
   6   6 -10 819.326 101.192   1
   7  -6   9 411.089 90.9235  -2
   7   6 -10 411.089 90.9235   1
   8  -6   9 650.770 102.530  -2
   8   6 -10 650.770 102.530   1
   9  -6   9 693.827 98.6684  -2
   9   6 -10 693.827 98.6684   1
  10  -6   9 235.753 76.6984  -2
  10   6 -10 235.753 76.6984   1
  -1  -7  10 256.489 69.1205  -2
  -1   7 -10 256.489 69.1205   1
   0  -7  10 2847.28 123.847  -2
   0   7 -10 2847.28 123.847   1
   1  -7  10 357.151 73.8545  -2
   1   7 -10 357.151 73.8545   1
   2  -7  10 444.158 74.9972  -2
   2   7 -10 444.158 74.9972   1
   3  -7  10 194.104 72.9803  -2
   3   7 -10 194.104 72.9803   1
   4  -7  10 2096.53 118.793  -2
   4   7 -10 2096.53 118.793   1
   5  -7  10 329.441 89.4325  -2
   5   7 -10 329.441 89.4325   1
   6   7 -10 204.978 74.0007   1
   7  -7   9 634.620 110.263  -2
   7   7 -10 634.620 110.263   1
   8  -7   9 290.508 95.5652  -2
   8   7 -10 290.508 95.5652   1
   9  -7   9 417.929 96.5737  -2
   9   7 -10 417.929 96.5737   1
   0  -8  10 193.843 71.3975  -2
   0   8 -10 193.843 71.3975   1
   1  -8  10 387.682 83.3889  -2
   1   8 -10 387.682 83.3889   1
   2  -8  10 2125.13 122.218  -2
   2   8 -10 2125.13 122.218   1
   3  -8  10 187.305 81.8481  -2
   3   8 -10 187.305 81.8481   1
   4  -8  10 592.215 94.9565  -2
   4   8 -10 592.215 94.9565   1
   5  -8  10 143.723 97.8175  -2
   5   8 -10 143.723 97.8175   1
   6   8 -10 370.461 79.7538   1
   7  -8   9 345.821 107.077  -2
   7   8 -10 345.821 107.077   1
   1  -9  10 62.1099 80.5190  -2
   1   9 -10 62.1099 80.5190   1
   2  -9  10 635.722 104.385  -2
   2   9 -10 635.722 104.385   1
   3  -9  10 14.9390 123.920  -2
   3   9 -10 14.9390 123.920   1
   4  -9  10 722.081 101.891  -2
   4   9 -10 722.081 101.891   1
   9   6   8 971.176 212.783  -2
   9  -6  -9 971.176 212.783   1
  10   6   8 1324.67 231.879  -2
  10  -6  -9 1324.67 231.879   1
  11   6   8 528.036 195.688  -2
  11  -6  -9 528.036 195.688   1
   6  -5  -9 909.337 120.794   1
   7  -5  -9 622.908 128.980   1
   8  -5  -9 961.721 153.744   1
   9   5   8 1514.39 219.374  -2
   9  -5  -9 1514.39 219.374   1
  10   5   8 886.734 208.305  -2
  10  -5  -9 886.734 208.305   1
  11   5   8 790.286 193.897  -2
  11  -5  -9 790.286 193.897   1
   4  -4  -9 1665.43 117.457   1
   5  -4  -9 512.840 101.115   1
   6  -4  -9 1091.06 124.558   1
   7  -4  -9 1590.24 153.778   1
   8   4   8 1044.53 190.843  -2
   8  -4  -9 1044.53 190.843   1
   9   4   8 2031.32 231.198  -2
   9  -4  -9 2031.32 231.198   1
  10   4   8 1490.89 204.661  -2
  10  -4  -9 1490.89 204.661   1
  11   4   8 876.949 191.300  -2
  11  -4  -9 876.949 191.300   1
  12   4   8 984.396 202.779  -2
  12  -4  -9 984.396 202.779   1
   2   3   9 3083.50 104.608  -2
   2  -3  -9 3083.50 104.608   1
   3  -3  -9 2393.24 108.428   1
   4  -3  -9 1886.84 114.781   1
   5  -3  -9 4482.33 169.396   1
   6  -3  -9 1549.03 140.084   1
   7  -3  -9 353.063 116.179   1
   8  -3  -9 890.520 139.481   1
   9   3   8 1749.62 203.714  -2
   9  -3  -9 1749.62 203.714   1
  10   3   8 437.992 167.741  -2
  10  -3  -9 437.992 167.741   1
  11   3   8 815.173 188.407  -2
  11  -3  -9 815.173 188.407   1
  12   3   8 803.769 187.365  -2
  12  -3  -9 803.769 187.365   1
   0   2   9 2868.43 44.3488  -2
   0  -2  -9 2868.43 44.3488   1
   1   2   9 6765.55 90.8373  -2
   1  -2  -9 6765.55 90.8373   1
   2   2   9 8246.31 136.362  -2
   2  -2  -9 8246.31 136.362   1
   3  -2  -9 2614.65 94.7528   1
   4  -2  -9 530.539 73.1430   1
   5  -2  -9 345.882 82.6967   1
   6  -2  -9 1390.19 120.543   1
   7  -2  -9 3768.59 180.158   1
   8   2   8 1311.57 166.424  -2
   8  -2  -9 1311.57 166.424   1
   9   2   8 1041.91 172.109  -2
   9  -2  -9 1041.91 172.109   1
  10   2   8 2136.64 194.279  -2
  10  -2  -9 2136.64 194.279   1
  11   2   8 1349.46 186.323  -2
  11  -2  -9 1349.46 186.323   1
  12   2   8 884.688 182.527  -2
  12  -2  -9 884.688 182.527   1
  -1   1   9 7337.56 74.2832  -2
  -1  -1  -9 7337.56 74.2832   1
   0   1   9 7845.46 81.0056  -2
   0  -1  -9 7845.46 81.0056   1
   1   1   9 7799.96 97.9086  -2
   1  -1  -9 7799.96 97.9086   1
   2   1   9 914.381 51.9026  -2
   2  -1  -9 914.381 51.9026   1
   3   1   9 1990.75 90.9382  -2
   3  -1  -9 1990.75 90.9382   1
   4  -1  -9 3347.50 111.020   1
   5  -1  -9 2995.22 120.864   1
   6  -1  -9 973.860 98.7377   1
   7  -1  -9 216.051 84.6811   1
   8   1   8 3164.06 186.636  -2
   8  -1  -9 3164.06 186.636   1
   9   1   8 2648.19 184.301  -2
   9  -1  -9 2648.19 184.301   1
  10   1   8 848.627 145.564  -2
  10  -1  -9 848.627 145.564   1
  11   1   8 661.449 147.220  -2
  11  -1  -9 661.449 147.220   1
  12   1   8 988.253 168.923  -2
  12  -1  -9 988.253 168.923   1
  13   1   8 1344.50 188.269  -2
  13  -1  -9 1344.50 188.269   1
  -2   0   9 8439.44 98.7428  -2
  -2   0  -9 8439.44 98.7428   1
  -1   0   9 2900.55 57.5086  -2
  -1   0  -9 2900.55 57.5086   1
   0   0   9 90.6013 22.4451  -2
   0   0  -9 90.6013 22.4451   1
   1   0   9 2864.80 63.9207  -2
   1   0  -9 2864.80 63.9207   1
   2   0   9 8377.00 127.153  -2
   2   0  -9 8377.00 127.153   1
   3   0   9 3843.87 104.975  -2
   3   0  -9 3843.87 104.975   1
   4   0   9 5845.24 142.260  -2
   4   0  -9 5845.24 142.260   1
   5   0  -9 310.940 62.3285   1
   6   0  -9 1038.91 92.5507   1
   7   0  -9 6900.96 192.282   1
   8   0   8 499.889 115.803  -2
   8   0  -9 499.889 115.803   1
   9   0   8 1341.33 138.460  -2
   9   0  -9 1341.33 138.460   1
  10   0   8 805.192 119.900  -2
  10   0  -9 805.192 119.900   1
  11   0   8 927.051 134.052  -2
  11   0  -9 927.051 134.052   1
  12   0   8 528.931 128.204  -2
  12   0  -9 528.931 128.204   1
  13   0   8 830.895 159.277  -2
  13   0  -9 830.895 159.277   1
  -2  -1   9 755.032 43.6536  -2
  -2   1  -9 755.032 43.6536   1
  -1  -1   9 7239.66 101.042  -2
  -1   1  -9 7239.66 101.042   1
   0  -1   9 7969.33 105.723  -2
   0   1  -9 7969.33 105.723   1
   1  -1   9 7303.02 106.095  -2
   1   1  -9 7303.02 106.095   1
   2  -1   9 639.076 42.7481  -2
   2   1  -9 639.076 42.7481   1
   3  -1   9 1747.53 77.9271  -2
   3   1  -9 1747.53 77.9271   1
   4  -1   9 4047.16 120.793  -2
   4   1  -9 4047.16 120.793   1
   5   1  -9 2496.70 98.4783   1
   6   1  -9 841.771 75.3764   1
   7   1  -9 160.103 72.3447   1
   8  -1   8 2825.63 155.293  -2
   8   1  -9 2825.63 155.293   1
   9  -1   8 2117.91 152.335  -2
   9   1  -9 2117.91 152.335   1
  10  -1   8 421.369 105.684  -2
  10   1  -9 421.369 105.684   1
  11  -1   8 587.397 120.001  -2
  11   1  -9 587.397 120.001   1
  12  -1   8 904.516 137.172  -2
  12   1  -9 904.516 137.172   1
  13  -1   8 921.493 145.541  -2
  13   1  -9 921.493 145.541   1
  -2  -2   9 5796.33 109.675  -2
  -2   2  -9 5796.33 109.675   1
  -1  -2   9 6090.51 104.977  -2
  -1   2  -9 6090.51 104.977   1
   0  -2   9 2817.63 74.3694  -2
   0   2  -9 2817.63 74.3694   1
   1  -2   9 5851.20 103.482  -2
   1   2  -9 5851.20 103.482   1
   2  -2   9 5188.89 106.153  -2
   2   2  -9 5188.89 106.153   1
   3  -2   9 3012.17 92.7851  -2
   3   2  -9 3012.17 92.7851   1
   4  -2   9 2016.80 91.1518  -2
   4   2  -9 2016.80 91.1518   1
   5  -2   9 998.133 85.4901  -2
   5   2  -9 998.133 85.4901   1
   6   2  -9 899.084 79.2218   1
   7  -2   8 3509.85 142.225  -2
   7   2  -9 3509.85 142.225   1
   8  -2   8 931.622 103.981  -2
   8   2  -9 931.622 103.981   1
   9  -2   8 614.750 94.2044  -2
   9   2  -9 614.750 94.2044   1
  10  -2   8 1302.30 123.734  -2
  10   2  -9 1302.30 123.734   1
  11  -2   8 740.743 110.989  -2
  11   2  -9 740.743 110.989   1
  12  -2   8 277.385 100.264  -2
  12   2  -9 277.385 100.264   1
  13  -2   8 480.366 118.632  -2
  13   2  -9 480.366 118.632   1
  -2  -3   9 2024.38 79.4492  -2
  -2   3  -9 2024.38 79.4492   1
  -1  -3   9 3487.75 90.7408  -2
  -1   3  -9 3487.75 90.7408   1
   0  -3   9 6007.74 114.294  -2
   0   3  -9 6007.74 114.294   1
   1  -3   9 3348.31 88.1914  -2
   1   3  -9 3348.31 88.1914   1
   2  -3   9 1842.14 72.8071  -2
   2   3  -9 1842.14 72.8071   1
   3  -3   9 1831.31 76.1878  -2
   3   3  -9 1831.31 76.1878   1
   4  -3   9 2186.03 92.3227  -2
   4   3  -9 2186.03 92.3227   1
   5  -3   9 4578.71 135.297  -2
   5   3  -9 4578.71 135.297   1
   6   3  -9 1062.84 77.5643   1
   7  -3   8 958.639 96.6833  -2
   7   3  -9 958.639 96.6833   1
   8  -3   8 1480.43 114.550  -2
   8   3  -9 1480.43 114.550   1
   9  -3   8 889.036 104.117  -2
   9   3  -9 889.036 104.117   1
  10  -3   8 311.479 85.6497  -2
  10   3  -9 311.479 85.6497   1
  11  -3   8 280.431 86.4500  -2
  11   3  -9 280.431 86.4500   1
  12  -3   8 367.732 93.9485  -2
  12   3  -9 367.732 93.9485   1
  -2  -4   9 2475.21 93.1205  -2
  -2   4  -9 2475.21 93.1205   1
  -1  -4   9 2821.84 92.9633  -2
  -1   4  -9 2821.84 92.9633   1
   0  -4   9 1932.17 76.8712  -2
   0   4  -9 1932.17 76.8712   1
   1  -4   9 2511.33 86.1963  -2
   1   4  -9 2511.33 86.1963   1
   2  -4   9 2120.68 82.2363  -2
   2   4  -9 2120.68 82.2363   1
   3  -4   9 2436.86 93.9184  -2
   3   4  -9 2436.86 93.9184   1
   4  -4   9 2221.40 96.6143  -2
   4   4  -9 2221.40 96.6143   1
   5  -4   9 2283.27 104.276  -2
   5   4  -9 2283.27 104.276   1
   6   4  -9 738.169 66.8993   1
   7  -4   8 1755.04 110.888  -2
   7   4  -9 1755.04 110.888   1
   8  -4   8 591.330 91.5327  -2
   8   4  -9 591.330 91.5327   1
   9  -4   8 957.518 102.388  -2
   9   4  -9 957.518 102.388   1
  10  -4   8 704.748 101.641  -2
  10   4  -9 704.748 101.641   1
  11  -4   8 376.708 83.2638  -2
  11   4  -9 376.708 83.2638   1
  12  -4   8 237.176 87.8898  -2
  12   4  -9 237.176 87.8898   1
  -2  -5   9 3862.18 122.689  -2
  -2   5  -9 3862.18 122.689   1
  -1  -5   9 3255.51 108.770  -2
  -1   5  -9 3255.51 108.770   1
   0  -5   9 2583.77 98.8060  -2
   0   5  -9 2583.77 98.8060   1
   1  -5   9 3082.02 101.567  -2
   1   5  -9 3082.02 101.567   1
   2  -5   9 3299.60 106.412  -2
   2   5  -9 3299.60 106.412   1
   3  -5   9 3200.26 108.765  -2
   3   5  -9 3200.26 108.765   1
   4  -5   9 718.583 74.7868  -2
   4   5  -9 718.583 74.7868   1
   5  -5   9 487.862 77.9966  -2
   5   5  -9 487.862 77.9966   1
   6  -5   9 929.321 91.3462  -2
   6   5  -9 929.321 91.3462   1
   7  -5   8 665.994 85.2974  -2
   7   5  -9 665.994 85.2974   1
   8  -5   8 933.212 94.9461  -2
   8   5  -9 933.212 94.9461   1
   9  -5   8 769.643 99.9458  -2
   9   5  -9 769.643 99.9458   1
  10  -5   8 358.927 79.9148  -2
  10   5  -9 358.927 79.9148   1
  11  -5   8 246.302 86.5810  -2
  11   5  -9 246.302 86.5810   1
  -1  -6   9 1868.22 95.6874  -2
  -1   6  -9 1868.22 95.6874   1
   0  -6   9 2314.70 100.541  -2
   0   6  -9 2314.70 100.541   1
   1  -6   9 1820.90 90.4466  -2
   1   6  -9 1820.90 90.4466   1
   2  -6   9 1002.37 74.0061  -2
   2   6  -9 1002.37 74.0061   1
   3  -6   9 837.736 75.9825  -2
   3   6  -9 837.736 75.9825   1
   4  -6   9 1451.93 95.1919  -2
   4   6  -9 1451.93 95.1919   1
   5  -6   9 1288.28 97.0977  -2
   5   6  -9 1288.28 97.0977   1
   6   6  -9 480.520 68.3924   1
   7  -6   8 941.145 99.2219  -2
   7   6  -9 941.145 99.2219   1
   8  -6   8 743.277 99.9568  -2
   8   6  -9 743.277 99.9568   1
   9  -6   8 532.551 92.7185  -2
   9   6  -9 532.551 92.7185   1
  10  -6   8 503.613 87.2754  -2
  10   6  -9 503.613 87.2754   1
  -1  -7   9 952.891 79.5075  -2
  -1   7  -9 952.891 79.5075   1
   0  -7   9 281.744 64.6329  -2
   0   7  -9 281.744 64.6329   1
   1  -7   9 851.774 82.8983  -2
   1   7  -9 851.774 82.8983   1
   2  -7   9 1783.70 100.745  -2
   2   7  -9 1783.70 100.745   1
   3  -7   9 1926.74 107.287  -2
   3   7  -9 1926.74 107.287   1
   4  -7   9 533.105 82.8391  -2
   4   7  -9 533.105 82.8391   1
   5  -7   9 207.722 80.6598  -2
   5   7  -9 207.722 80.6598   1
   6   7  -9 483.334 74.3315   1
   7  -7   8 422.842 104.070  -2
   7   7  -9 422.842 104.070   1
   8  -7   8 451.769 93.5752  -2
   8   7  -9 451.769 93.5752   1
   9  -7   8 214.968 110.019  -2
   9   7  -9 214.968 110.019   1
   0  -8   9 1489.84 104.242  -2
   0   8  -9 1489.84 104.242   1
   1  -8   9 1426.29 102.077  -2
   1   8  -9 1426.29 102.077   1
   2  -8   9 115.908 74.2639  -2
   2   8  -9 115.908 74.2639   1
   3  -8   9 241.592 79.8717  -2
   3   8  -9 241.592 79.8717   1
   4  -8   9 859.857 105.287  -2
   4   8  -9 859.857 105.287   1
   5  -8   9 998.982 108.554  -2
   5   8  -9 998.982 108.554   1
   6   8  -9 117.789 66.4241   1
   7  -8   8 303.995 100.505  -2
   7   8  -9 303.995 100.505   1
   8  -8   8 290.361 98.1728  -2
   8   8  -9 290.361 98.1728   1
   1  -9   9 366.215 78.1090  -2
   1   9  -9 366.215 78.1090   1
   2  -9   9 1006.97 101.990  -2
   2   9  -9 1006.97 101.990   1
   3  -9   9 984.344 115.718  -2
   3   9  -9 984.344 115.718   1
   4  -9   9 166.893 107.061  -2
   4   9  -9 166.893 107.061   1
   5  -9   9 231.982 104.375  -2
   5   9  -9 231.982 104.375   1
   6   9  -9 118.877 73.9609   1
   7  -6  -8 1945.93 159.648   1
   8   6   7 461.049 196.747  -2
   8  -6  -8 461.049 196.747   1
   9   6   7 220.063 169.064  -2
   9  -6  -8 220.063 169.064   1
  10   6   7 1862.92 230.835  -2
  10  -6  -8 1862.92 230.835   1
  11   6   7 881.118 207.750  -2
  11  -6  -8 881.118 207.750   1
   4  -5  -8 553.912 93.2335   1
   5  -5  -8 2051.69 137.726   1
   6  -5  -8 533.601 112.654   1
   7  -5  -8 119.228 111.462   1
   8  -5  -8 636.121 143.800   1
   9   5   7 2908.95 238.885  -2
   9  -5  -8 2908.95 238.885   1
  10   5   7 533.834 168.791  -2
  10  -5  -8 533.834 168.791   1
  11   5   7 1315.74 218.614  -2
  11  -5  -8 1315.74 218.614   1
   3  -4  -8 2243.48 109.484   1
   4  -4  -8 2447.09 128.422   1
   5  -4  -8 340.893 95.0242   1
   6  -4  -8 2118.47 148.316   1
   7  -4  -8 2140.60 167.194   1
   8   4   7 580.899 169.443  -2
   8  -4  -8 580.899 169.443   1
   9   4   7 913.705 179.517  -2
   9  -4  -8 913.705 179.517   1
  10   4   7 2622.66 238.635  -2
  10  -4  -8 2622.66 238.635   1
  11   4   7 728.527 205.987  -2
  11  -4  -8 728.527 205.987   1
  12   4   7 34.9471 182.903  -2
  12  -4  -8 34.9471 182.903   1
   1   3   8 5689.53 104.298  -2
   1  -3  -8 5689.53 104.298   1
   2   3   8 6812.69 148.269  -2
   2  -3  -8 6812.69 148.269   1
   3  -3  -8 418.967 71.0108   1
   4  -3  -8 680.185 87.5079   1
   5  -3  -8 2603.85 145.696   1
   6  -3  -8 4240.37 185.994   1
   7  -3  -8 163.998 109.796   1
   8  -3  -8 2682.12 186.916   1
   9   3   7 1902.35 216.917  -2
   9  -3  -8 1902.35 216.917   1
  10   3   7 328.826 167.473  -2
  10  -3  -8 328.826 167.473   1
  11   3   7 1110.18 185.570  -2
  11  -3  -8 1110.18 185.570   1
  12   3   7 1948.04 226.908  -2
  12  -3  -8 1948.04 226.908   1
   0   2   8 35118.2 140.938  -2
   0  -2  -8 35118.2 140.938   1
   1   2   8 4835.96 83.8978  -2
   1  -2  -8 4835.96 83.8978   1
   2   2   8 3472.91 96.8140  -2
   2  -2  -8 3472.91 96.8140   1
   3  -2  -8 801.859 67.5512   1
   4  -2  -8 1630.79 101.163   1
   5  -2  -8 223.827 80.2626   1
   6  -2  -8 2406.12 139.836   1
   7  -2  -8 1252.68 133.079   1
   8  -2  -8 1505.68 147.579   1
   9   2   7 1460.92 154.391  -2
   9  -2  -8 1460.92 154.391   1
  10   2   7 2567.31 205.938  -2
  10  -2  -8 2567.31 205.938   1
  11   2   7 1004.42 171.132  -2
  11  -2  -8 1004.42 171.132   1
  12   2   7 153.903 162.502  -2
  12  -2  -8 153.903 162.502   1
  13   2   7 1615.53 209.793  -2
  13  -2  -8 1615.53 209.793   1
  -1   1   8 1957.56 36.3305  -2
  -1  -1  -8 1957.56 36.3305   1
   0   1   8 1400.01 35.7270  -2
   0  -1  -8 1400.01 35.7270   1
   1   1   8 1987.30 51.9578  -2
   1  -1  -8 1987.30 51.9578   1
   2   1   8 20117.3 193.415  -2
   2  -1  -8 20117.3 193.415   1
   3   1   8 2889.44 102.554  -2
   3  -1  -8 2889.44 102.554   1
   4  -1  -8 1551.59 84.5109   1
   5  -1  -8 369.390 68.8671   1
   6  -1  -8 3643.24 150.636   1
   7  -1  -8 122.413 91.4876   1
   8   1   7 4101.35 204.863  -2
   8  -1  -8 4101.35 204.863   1
   9   1   7 2183.21 178.791  -2
   9  -1  -8 2183.21 178.791   1
  10   1   7 423.361 139.484  -2
  10  -1  -8 423.361 139.484   1
  11   1   7 1838.88 185.232  -2
  11  -1  -8 1838.88 185.232   1
  12   1   7 2097.56 197.599  -2
  12  -1  -8 2097.56 197.599   1
  13   1   7 189.458 149.362  -2
  13  -1  -8 189.458 149.362   1
  -2   0   8 1180.67 39.5361  -2
  -2   0  -8 1180.67 39.5361   1
  -1   0   8 861.307 33.2619  -2
  -1   0  -8 861.307 33.2619   1
   0   0   8 15141.6 120.763  -2
   0   0  -8 15141.6 120.763   1
   1   0   8 858.636 37.6470  -2
   1   0  -8 858.636 37.6470   1
   2   0   8 1651.83 65.0526  -2
   2   0  -8 1651.83 65.0526   1
   3   0   8 321.178 55.6942  -2
   3   0  -8 321.178 55.6942   1
   4   0  -8 3272.91 105.270   1
   5   0  -8 509.928 67.3978   1
   6   0  -8 3551.00 133.610   1
   7   0  -8 31.4192 67.4756   1
   8   0   7 3198.18 171.954  -2
   8   0  -8 3198.18 171.954   1
   9   0   7 1813.49 146.603  -2
   9   0  -8 1813.49 146.603   1
  10   0   7 1962.06 197.337  -2
  10   0  -8 1962.06 197.337   1
  11   0   7 163.245 108.295  -2
  11   0  -8 163.245 108.295   1
  12   0   7 296.272 123.581  -2
  12   0  -8 296.272 123.581   1
  13   0   7 649.848 147.164  -2
  13   0  -8 649.848 147.164   1
  -2  -1   8 15140.6 144.506  -2
  -2   1  -8 15140.6 144.506   1
  -1  -1   8 1925.18 53.1666  -2
  -1   1  -8 1925.18 53.1666   1
   0  -1   8 1273.80 44.2629  -2
   0   1  -8 1273.80 44.2629   1
   1  -1   8 2021.16 57.9807  -2
   1   1  -8 2021.16 57.9807   1
   2  -1   8 14300.7 158.060  -2
   2   1  -8 14300.7 158.060   1
   3  -1   8 2857.12 90.3172  -2
   3   1  -8 2857.12 90.3172   1
   4  -1   8 4077.01 115.856  -2
   4   1  -8 4077.01 115.856   1
   5   1  -8 222.219 53.2630   1
   6   1  -8 2957.99 117.768   1
   7   1  -8 67.8643 64.6224   1
   8  -1   7 3508.39 164.250  -2
   8   1  -8 3508.39 164.250   1
   9  -1   7 1416.51 151.995  -2
   9   1  -8 1416.51 151.995   1
  10  -1   7 291.491 105.643  -2
  10   1  -8 291.491 105.643   1
  11  -1   7 1198.21 137.303  -2
  11   1  -8 1198.21 137.303   1
  12  -1   7 1255.14 136.869  -2
  12   1  -8 1255.14 136.869   1
  13  -1   7 36.2664 121.362  -2
  13   1  -8 36.2664 121.362   1
  -2  -2   8 2716.91 75.1889  -2
  -2   2  -8 2716.91 75.1889   1
  -1  -2   8 3600.32 80.2095  -2
  -1   2  -8 3600.32 80.2095   1
   0  -2   8 32539.1 223.785  -2
   0   2  -8 32539.1 223.785   1
   1  -2   8 3364.13 76.6960  -2
   1   2  -8 3364.13 76.6960   1
   2  -2   8 2700.60 76.9432  -2
   2   2  -8 2700.60 76.9432   1
   3  -2   8 1118.76 63.7390  -2
   3   2  -8 1118.76 63.7390   1
   4  -2   8 1914.72 87.2381  -2
   4   2  -8 1914.72 87.2381   1
   5   2  -8 267.222 56.0128   1
   6   2  -8 1830.98 91.9570   1
   7  -2   7 4392.81 153.543  -2
   7   2  -8 4392.81 153.543   1
   8  -2   7 1309.30 112.000  -2
   8   2  -8 1309.30 112.000   1
   9  -2   7 928.372 102.021  -2
   9   2  -8 928.372 102.021   1
  10  -2   7 1892.04 132.802  -2
  10   2  -8 1892.04 132.802   1
  11  -2   7 502.038 96.3168  -2
  11   2  -8 502.038 96.3168   1
  12  -2   7 150.511 105.094  -2
  12   2  -8 150.511 105.094   1
  13  -2   7 806.177 131.548  -2
  13   2  -8 806.177 131.548   1
  -2  -3   8 5498.66 113.997  -2
  -2   3  -8 5498.66 113.997   1
  -1  -3   8 3770.28 91.3586  -2
  -1   3  -8 3770.28 91.3586   1
   0  -3   8 828.505 49.1869  -2
   0   3  -8 828.505 49.1869   1
   1  -3   8 3467.33 86.0912  -2
   1   3  -8 3467.33 86.0912   1
   2  -3   8 4680.14 102.415  -2
   2   3  -8 4680.14 102.415   1
   3  -3   8 1618.58 73.0842  -2
   3   3  -8 1618.58 73.0842   1
   4  -3   8 2212.14 89.0841  -2
   4   3  -8 2212.14 89.0841   1
   5  -3   8 3071.93 112.137  -2
   5   3  -8 3071.93 112.137   1
   6   3  -8 2731.51 107.314   1
   7  -3   7 738.050 94.0170  -2
   7   3  -8 738.050 94.0170   1
   8  -3   7 2362.84 131.649  -2
   8   3  -8 2362.84 131.649   1
   9  -3   7 859.382 104.141  -2
   9   3  -8 859.382 104.141   1
  10  -3   7 139.377 77.3918  -2
  10   3  -8 139.377 77.3918   1
  11  -3   7 531.207 93.7535  -2
  11   3  -8 531.207 93.7535   1
  12  -3   7 918.842 114.021  -2
  12   3  -8 918.842 114.021   1
  13  -3   7 101.862 91.8622  -2
  13   3  -8 101.862 91.8622   1
  -2  -4   8 1388.20 72.4302  -2
  -2   4  -8 1388.20 72.4302   1
  -1  -4   8 2709.01 88.6779  -2
  -1   4  -8 2709.01 88.6779   1
   0  -4   8 6279.49 122.815  -2
   0   4  -8 6279.49 122.815   1
   1  -4   8 2471.95 80.5850  -2
   1   4  -8 2471.95 80.5850   1
   2  -4   8 1173.53 64.6492  -2
   2   4  -8 1173.53 64.6492   1
   3  -4   8 3047.40 96.5398  -2
   3   4  -8 3047.40 96.5398   1
   4  -4   8 2720.05 100.873  -2
   4   4  -8 2720.05 100.873   1
   5  -4   8 718.331 74.3171  -2
   5   4  -8 718.331 74.3171   1
   6   4  -8 1428.09 80.9534   1
   7  -4   7 2732.78 120.885  -2
   7   4  -8 2732.78 120.885   1
   8  -4   7 189.216 73.1705  -2
   8   4  -8 189.216 73.1705   1
   9  -4   7 505.190 90.8150  -2
   9   4  -8 505.190 90.8150   1
  10  -4   7 985.916 105.800  -2
  10   4  -8 985.916 105.800   1
  11  -4   7 339.158 89.6068  -2
  11   4  -8 339.158 89.6068   1
  12  -4   7 24.7750 93.0149  -2
  12   4  -8 24.7750 93.0149   1
  -2  -5   8 3056.95 107.597  -2
  -2   5  -8 3056.95 107.597   1
  -1  -5   8 4272.90 119.288  -2
  -1   5  -8 4272.90 119.288   1
   0  -5   8 421.626 54.2349  -2
   0   5  -8 421.626 54.2349   1
   1  -5   8 3831.40 107.953  -2
   1   5  -8 3831.40 107.953   1
   2  -5   8 2858.24 97.7981  -2
   2   5  -8 2858.24 97.7981   1
   3  -5   8 1067.86 70.5595  -2
   3   5  -8 1067.86 70.5595   1
   4  -5   8 1135.31 83.2628  -2
   4   5  -8 1135.31 83.2628   1
   5  -5   8 2176.07 101.466  -2
   5   5  -8 2176.07 101.466   1
   6   5  -8 409.992 59.4521   1
   7  -5   7 355.875 79.9092  -2
   7   5  -8 355.875 79.9092   1
   8  -5   7 1153.02 99.0747  -2
   8   5  -8 1153.02 99.0747   1
   9  -5   7 1403.93 106.627  -2
   9   5  -8 1403.93 106.627   1
  10  -5   7-19.6051 218.518  -2
  10   5  -8-19.6051 218.518   1
  11  -5   7 404.398 78.3390  -2
  11   5  -8 404.398 78.3390   1
  12  -5   7 525.129 97.0045  -2
  12   5  -8 525.129 97.0045   1
  -1  -6   8 2288.61 98.1965  -2
  -1   6  -8 2288.61 98.1965   1
   0  -6   8 1125.48 78.8276  -2
   0   6  -8 1125.48 78.8276   1
   1  -6   8 1989.45 91.5025  -2
   1   6  -8 1989.45 91.5025   1
   2  -6   8 768.902 65.9542  -2
   2   6  -8 768.902 65.9542   1
   3  -6   8 4972.02 135.770  -2
   3   6  -8 4972.02 135.770   1
   4  -6   8 1053.78 87.5990  -2
   4   6  -8 1053.78 87.5990   1
   5  -6   8 135.718 74.8880  -2
   5   6  -8 135.718 74.8880   1
   6   6  -8 148.720 58.2985   1
   7  -6   7 1398.51 101.145  -2
   7   6  -8 1398.51 101.145   1
   8  -6   7 473.926 85.3835  -2
   8   6  -8 473.926 85.3835   1
   9  -6   7 61.3321 72.1349  -2
   9   6  -8 61.3321 72.1349   1
  10  -6   7 859.419 96.8976  -2
  10   6  -8 859.419 96.8976   1
  11  -6   7 145.559 73.0166  -2
  11   6  -8 145.559 73.0166   1
  -1  -7   8 1755.09 95.9181  -2
  -1   7  -8 1755.09 95.9181   1
   0  -7   8 631.988 67.6476  -2
   0   7  -8 631.988 67.6476   1
   1  -7   8 1782.93 97.3964  -2
   1   7  -8 1782.93 97.3964   1
   2  -7   8 323.055 67.8474  -2
   2   7  -8 323.055 67.8474   1
   3  -7   8 787.142 77.9825  -2
   3   7  -8 787.142 77.9825   1
   4  -7   8 449.356 81.9343  -2
   4   7  -8 449.356 81.9343   1
   5  -7   8 3329.24 138.563  -2
   5   7  -8 3329.24 138.563   1
   6   7  -8 46.4079 59.9381   1
   7  -7   7-59.8489 85.9187  -2
   7   7  -8-59.8489 85.9187   1
   8  -7   7 971.637 104.147  -2
   8   7  -8 971.637 104.147   1
   9  -7   7 583.203 93.4893  -2
   9   7  -8 583.203 93.4893   1
  10  -7   7 5.58978 135.439  -2
  10   7  -8 5.58978 135.439   1
   0  -8   8 218.350 65.9889  -2
   0   8  -8 218.350 65.9889   1
   1  -8   8 1447.71 99.5760  -2
   1   8  -8 1447.71 99.5760   1
   2  -8   8 465.782 77.4812  -2
   2   8  -8 465.782 77.4812   1
   3  -8   8 2444.03 122.535  -2
   3   8  -8 2444.03 122.535   1
   4  -8   8 202.817 85.2390  -2
   4   8  -8 202.817 85.2390   1
   5  -8   8 237.394 83.2909  -2
   5   8  -8 237.394 83.2909   1
   6   8  -8 65.2439 68.4321   1
   7  -8   7 656.610 106.372  -2
   7   8  -8 656.610 106.372   1
   8  -8   7-25.3082 101.979  -2
   8   8  -8-25.3082 101.979   1
   1  -9   8 1143.41 101.154  -2
   1   9  -8 1143.41 101.154   1
   2  -9   8 143.096 72.2309  -2
   2   9  -8 143.096 72.2309   1
   3  -9   8 225.157 81.4524  -2
   3   9  -8 225.157 81.4524   1
   4  -9   8-25.1019 117.240  -2
   4   9  -8-25.1019 117.240   1
   5  -9   8 1542.32 125.900  -2
   5   9  -8 1542.32 125.900   1
   6   9  -8 21.6315 73.2807   1
   2 -10   8 241.690 86.5686  -2
   2  10  -8 241.690 86.5686   1
   9   7   6 1285.27 220.775  -2
   9  -7  -7 1285.27 220.775   1
  10   7   6 637.849 187.590  -2
  10  -7  -7 637.849 187.590   1
   8  -6  -7 911.146 157.257   1
   9   6   6 985.474 200.366  -2
   9  -6  -7 985.474 200.366   1
  10   6   6 1626.39 222.039  -2
  10  -6  -7 1626.39 222.039   1
  11   6   6 505.358 185.613  -2
  11  -6  -7 505.358 185.613   1
   7  -5  -7 220.624 113.838   1
   8  -5  -7 1861.66 177.535   1
   9   5   6 2513.59 229.477  -2
   9  -5  -7 2513.59 229.477   1
  10   5   6 377.714 237.737  -2
  10  -5  -7 377.714 237.737   1
  11   5   6 1380.63 212.009  -2
  11  -5  -7 1380.63 212.009   1
  12   5   6 1139.69 226.561  -2
  12  -5  -7 1139.69 226.561   1
   4  -4  -7 2220.04 121.258   1
   5  -4  -7 483.296 94.0510   1
   6  -4  -7 789.077 124.764   1
   7  -4  -7 2817.31 173.542   1
   8   4   6 921.008 175.699  -2
   8  -4  -7 921.008 175.699   1
   9   4   6 1295.38 190.602  -2
   9  -4  -7 1295.38 190.602   1
  10   4   6 3191.91 236.303  -2
  10  -4  -7 3191.91 236.303   1
  11   4   6 1062.59 189.897  -2
  11  -4  -7 1062.59 189.897   1
  12   4   6 388.494 209.031  -2
  12  -4  -7 388.494 209.031   1
   0   3   7 602.740 28.9784  -2
   0  -3  -7 602.740 28.9784   1
   1   3   7 15068.8 176.331  -2
   1  -3  -7 15068.8 176.331   1
   2   3   7 3635.53 115.054  -2
   2  -3  -7 3635.53 115.054   1
   3  -3  -7 470.158 67.0761   1
   4  -3  -7 263.206 75.0116   1
   5  -3  -7 5180.81 178.935   1
   6  -3  -7 1273.55 121.575   1
   7  -3  -7 134.540 104.894   1
   8  -3  -7 1256.66 144.117   1
   9   3   6 2438.11 210.393  -2
   9  -3  -7 2438.11 210.393   1
  10   3   6 744.914 172.549  -2
  10  -3  -7 744.914 172.549   1
  11   3   6 903.772 192.678  -2
  11  -3  -7 903.772 192.678   1
  12   3   6 2286.46 238.084  -2
  12  -3  -7 2286.46 238.084   1
  13   3   6 572.984 209.689  -2
  13  -3  -7 572.984 209.689   1
   0   2   7 6466.35 60.8467  -2
   0  -2  -7 6466.35 60.8467   1
   1   2   7 13174.1 134.977  -2
   1  -2  -7 13174.1 134.977   1
   2   2   7 1712.64 84.6406  -2
   2  -2  -7 1712.64 84.6406   1
   3  -2  -7 6135.30 145.269   1
   4  -2  -7 1209.41 89.8112   1
   5  -2  -7 1331.53 108.170   1
   6  -2  -7 948.313 121.084   1
   7  -2  -7 5971.43 221.210   1
   8   2   6 311.429 166.078  -2
   8  -2  -7 311.429 166.078   1
   9   2   6 1546.89 194.525  -2
   9  -2  -7 1546.89 194.525   1
  10   2   6 3642.51 230.424  -2
  10  -2  -7 3642.51 230.424   1
  11   2   6 1579.63 190.871  -2
  11  -2  -7 1579.63 190.871   1
  12   2   6 753.462 180.305  -2
  12  -2  -7 753.462 180.305   1
  13   2   6 899.445 200.344  -2
  13  -2  -7 899.445 200.344   1
  -1   1   7 18938.2 96.4617  -2
  -1  -1  -7 18938.2 96.4617   1
   0   1   7 1959.28 37.2319  -2
   0  -1  -7 1959.28 37.2319   1
   1   1   7 20554.1 150.041  -2
   1  -1  -7 20554.1 150.041   1
   2   1   7 1288.90 65.1152  -2
   2  -1  -7 1288.90 65.1152   1
   3  -1  -7 2667.88 91.0117   1
   4  -1  -7 101.257 54.5258   1
   5  -1  -7 7630.43 188.374   1
   6  -1  -7 437.088 89.4323   1
   7  -1  -7 32.4423 88.5994   1
   8  -1  -7 990.261 127.640   1
   9   1   6 2912.35 225.704  -2
   9  -1  -7 2912.35 225.704   1
  10   1   6 21.0161 181.593  -2
  10  -1  -7 21.0161 181.593   1
  11   1   6 803.420 160.706  -2
  11  -1  -7 803.420 160.706   1
  12   1   6 2004.31 191.119  -2
  12  -1  -7 2004.31 191.119   1
  13   1   6 757.375 178.464  -2
  13  -1  -7 757.375 178.464   1
  -1   0   7 6424.02 72.6200  -2
  -1   0  -7 6424.02 72.6200   1
   0   0   7 55.0730 16.6356  -2
   0   0  -7 55.0730 16.6356   1
   1   0   7 6334.87 85.4512  -2
   1   0  -7 6334.87 85.4512   1
   2   0   7 153.141 38.0500  -2
   2   0  -7 153.141 38.0500   1
   3   0  -7 13048.6 171.704   1
   4   0  -7 57.3773 41.1395   1
   5   0  -7 603.840 66.0289   1
   6   0  -7 407.355 73.7663   1
   7   0  -7 6666.16 197.368   1
   8   0   6 1078.12 144.127  -2
   8   0  -7 1078.12 144.127   1
   9   0   6 554.803 116.788  -2
   9   0  -7 554.803 116.788   1
  10   0   6 2438.02 165.038  -2
  10   0  -7 2438.02 165.038   1
  11   0   6 565.296 126.365  -2
  11   0  -7 565.296 126.365   1
  12   0   6 656.840 135.660  -2
  12   0  -7 656.840 135.660   1
  13   0   6 572.111 134.524  -2
  13   0  -7 572.111 134.524   1
  -2  -1   7 908.573 41.2762  -2
  -2   1  -7 908.573 41.2762   1
  -1  -1   7 18913.7 145.065  -2
  -1   1  -7 18913.7 145.065   1
   0  -1   7 1896.05 49.8518  -2
   0   1  -7 1896.05 49.8518   1
   1  -1   7 18904.8 154.651  -2
   1   1  -7 18904.8 154.651   1
   2  -1   7 1158.12 54.0137  -2
   2   1  -7 1158.12 54.0137   1
   3  -1   7 2923.85 87.9296  -2
   3   1  -7 2923.85 87.9296   1
   4  -1   7 676.421 66.0362  -2
   4   1  -7 676.421 66.0362   1
   5   1  -7 6450.41 148.587   1
   6   1  -7 371.334 68.4411   1
   7   1  -7 73.4389 69.3465   1
   8  -1   6 5481.90 191.547  -2
   8   1  -7 5481.90 191.547   1
   9  -1   6 2548.01 171.251  -2
   9   1  -7 2548.01 171.251   1
  10  -1   6 242.507 92.9203  -2
  10   1  -7 242.507 92.9203   1
  11  -1   6 418.251 109.677  -2
  11   1  -7 418.251 109.677   1
  12  -1   6 1472.03 145.031  -2
  12   1  -7 1472.03 145.031   1
  13  -1   6 556.898 124.433  -2
  13   1  -7 556.898 124.433   1
  -2  -2   7 1327.47 55.2946  -2
  -2   2  -7 1327.47 55.2946   1
  -1  -2   7 9999.29 121.981  -2
  -1   2  -7 9999.29 121.981   1
   0  -2   7 5563.44 90.7105  -2
   0   2  -7 5563.44 90.7105   1
   1  -2   7 9241.05 117.325  -2
   1   2  -7 9241.05 117.325   1
   2  -2   7 1167.99 53.1298  -2
   2   2  -7 1167.99 53.1298   1
   3  -2   7 9537.80 143.569  -2
   3   2  -7 9537.80 143.569   1
   4  -2   7 1026.91 69.9112  -2
   4   2  -7 1026.91 69.9112   1
   5  -2   7 906.108 77.8689  -2
   5   2  -7 906.108 77.8689   1
   6   2  -7 748.515 65.9304   1
   7  -2   6 4553.90 152.665  -2
   7   2  -7 4553.90 152.665   1
   8  -2   6 228.964 89.2357  -2
   8   2  -7 228.964 89.2357   1
   9  -2   6 1123.99 112.317  -2
   9   2  -7 1123.99 112.317   1
  10  -2   6 2302.19 145.546  -2
  10   2  -7 2302.19 145.546   1
  11  -2   6 812.687 109.293  -2
  11   2  -7 812.687 109.293   1
  12  -2   6 230.210 106.171  -2
  12   2  -7 230.210 106.171   1
  13  -2   6 418.101 126.751  -2
  13   2  -7 418.101 126.751   1
  -2  -3   7 2724.23 81.4820  -2
  -2   3  -7 2724.23 81.4820   1
  -1  -3   7 10717.9 142.297  -2
  -1   3  -7 10717.9 142.297   1
   0  -3   7 425.929 38.1661  -2
   0   3  -7 425.929 38.1661   1
   1  -3   7 10107.0 134.659  -2
   1   3  -7 10107.0 134.659   1
   2  -3   7 2777.87 78.0320  -2
   2   3  -7 2777.87 78.0320   1
   3  -3   7 896.873 57.4027  -2
   3   3  -7 896.873 57.4027   1
   4  -3   7 789.793 64.8132  -2
   4   3  -7 789.793 64.8132   1
   5  -3   7 9096.10 169.949  -2
   5   3  -7 9096.10 169.949   1
   6   3  -7 980.283 71.2681   1
   7  -3   6 755.384 90.6804  -2
   7   3  -7 755.384 90.6804   1
   8  -3   6 2279.04 121.710  -2
   8   3  -7 2279.04 121.710   1
   9  -3   6 1566.81 111.777  -2
   9   3  -7 1566.81 111.777   1
  10  -3   6 398.469 88.8222  -2
  10   3  -7 398.469 88.8222   1
  11  -3   6 413.898 87.4227  -2
  11   3  -7 413.898 87.4227   1
  12  -3   6 860.927 106.578  -2
  12   3  -7 860.927 106.578   1
  13  -3   6 177.868 99.2157  -2
  13   3  -7 177.868 99.2157   1
  -2  -4   7 904.924 62.5528  -2
  -2   4  -7 904.924 62.5528   1
  -1  -4   7 3541.80 95.7373  -2
  -1   4  -7 3541.80 95.7373   1
   0  -4   7 5764.09 113.860  -2
   0   4  -7 5764.09 113.860   1
   1  -4   7 3259.44 88.3004  -2
   1   4  -7 3259.44 88.3004   1
   2  -4   7 766.359 52.9860  -2
   2   4  -7 766.359 52.9860   1
   3  -4   7 4742.91 111.124  -2
   3   4  -7 4742.91 111.124   1
   4  -4   7 3106.20 102.839  -2
   4   4  -7 3106.20 102.839   1
   5  -4   7 311.918 59.6992  -2
   5   4  -7 311.918 59.6992   1
   6   4  -7 494.212 61.8456   1
   7  -4   6 2708.80 119.524  -2
   7   4  -7 2708.80 119.524   1
   8  -4   6 377.839 85.7848  -2
   8   4  -7 377.839 85.7848   1
   9  -4   6 601.290 91.4053  -2
   9   4  -7 601.290 91.4053   1
  10  -4   6 1402.78 113.925  -2
  10   4  -7 1402.78 113.925   1
  11  -4   6 403.312 91.5077  -2
  11   4  -7 403.312 91.5077   1
  12  -4   6 141.909 74.4583  -2
  12   4  -7 141.909 74.4583   1
  -1  -5   7 2402.71 89.1887  -2
  -1   5  -7 2402.71 89.1887   1
   0  -5   7 343.022 51.0672  -2
   0   5  -7 343.022 51.0672   1
   1  -5   7 2312.80 84.7160  -2
   1   5  -7 2312.80 84.7160   1
   2  -5   7 6253.99 130.978  -2
   2   5  -7 6253.99 130.978   1
   3  -5   7 820.322 64.9744  -2
   3   5  -7 820.322 64.9744   1
   4  -5   7 1751.76 88.7582  -2
   4   5  -7 1751.76 88.7582   1
   5  -5   7 1918.03 96.9207  -2
   5   5  -7 1918.03 96.9207   1
   6   5  -7 613.926 62.8402   1
   7  -5   6 270.591 74.1840  -2
   7   5  -7 270.591 74.1840   1
   8  -5   6 1724.57 110.227  -2
   8   5  -7 1724.57 110.227   1
   9  -5   6 951.940 93.2873  -2
   9   5  -7 951.940 93.2873   1
  10  -5   6 105.553 70.9609  -2
  10   5  -7 105.553 70.9609   1
  11  -5   6 329.653 75.1613  -2
  11   5  -7 329.653 75.1613   1
  12  -5   6 334.775 96.0751  -2
  12   5  -7 334.775 96.0751   1
  -1  -6   7 434.829 59.7427  -2
  -1   6  -7 434.829 59.7427   1
   0  -6   7 4140.72 122.312  -2
   0   6  -7 4140.72 122.312   1
   1  -6   7 452.848 57.0438  -2
   1   6  -7 452.848 57.0438   1
   2  -6   7 1119.10 73.0506  -2
   2   6  -7 1119.10 73.0506   1
   3  -6   7 1333.13 79.4861  -2
   3   6  -7 1333.13 79.4861   1
   4  -6   7 2774.52 109.941  -2
   4   6  -7 2774.52 109.941   1
   5  -6   7 93.5536 69.1761  -2
   5   6  -7 93.5536 69.1761   1
   6   6  -7 617.052 69.3038   1
   7  -6   6 1389.26 96.8248  -2
   7   6  -7 1389.26 96.8248   1
   8  -6   6 631.227 85.4076  -2
   8   6  -7 631.227 85.4076   1
   9  -6   6 371.450 74.4670  -2
   9   6  -7 371.450 74.4670   1
  10  -6   6 499.843 83.5315  -2
  10   6  -7 499.843 83.5315   1
  11  -6   6 91.5782 74.2515  -2
  11   6  -7 91.5782 74.2515   1
  -1  -7   7 252.126 61.5199  -2
  -1   7  -7 252.126 61.5199   1
   0  -7   7 34.2093 54.1647  -2
   0   7  -7 34.2093 54.1647   1
   1  -7   7 238.382 58.1156  -2
   1   7  -7 238.382 58.1156   1
   2  -7   7 4318.45 131.482  -2
   2   7  -7 4318.45 131.482   1
   3  -7   7 114.997 60.9192  -2
   3   7  -7 114.997 60.9192   1
   4  -7   7 1511.51 97.3484  -2
   4   7  -7 1511.51 97.3484   1
   5  -7   7 451.682 83.4841  -2
   5   7  -7 451.682 83.4841   1
   6   7  -7 768.702 78.0344   1
   7  -7   6 310.695 88.1976  -2
   7   7  -7 310.695 88.1976   1
   8  -7   6 391.581 87.0143  -2
   8   7  -7 391.581 87.0143   1
   9  -7   6 151.198 100.326  -2
   9   7  -7 151.198 100.326   1
  10  -7   6 119.878 109.734  -2
  10   7  -7 119.878 109.734   1
   0  -8   7 3817.28 136.361  -2
   0   8  -7 3817.28 136.361   1
   1  -8   7 95.1342 63.0029  -2
   1   8  -7 95.1342 63.0029   1
   2  -8   7 175.770 68.2009  -2
   2   8  -7 175.770 68.2009   1
   3  -8   7-12.1815 95.9434  -2
   3   8  -7-12.1815 95.9434   1
   4  -8   7 2228.04 122.582  -2
   4   8  -7 2228.04 122.582   1
   5  -8   7 139.670 79.3506  -2
   5   8  -7 139.670 79.3506   1
   6   8  -7 274.092 69.7358   1
   7  -8   6 839.314 105.069  -2
   7   8  -7 839.314 105.069   1
   8  -8   6 177.794 92.9599  -2
   8   8  -7 177.794 92.9599   1
   9  -8   6 161.031 105.940  -2
   9   8  -7 161.031 105.940   1
   1  -9   7 107.427 67.8675  -2
   1   9  -7 107.427 67.8675   1
   2  -9   7 2217.63 126.780  -2
   2   9  -7 2217.63 126.780   1
   3  -9   7 23.8693 97.0252  -2
   3   9  -7 23.8693 97.0252   1
   4  -9   7 617.096 106.846  -2
   4   9  -7 617.096 106.846   1
   5  -9   7 387.827 101.721  -2
   5   9  -7 387.827 101.721   1
   6   9  -7 442.233 78.6261   1
   2 -10   7 116.770 110.394  -2
   2  10  -7 116.770 110.394   1
   3 -10   7 313.449 102.913  -2
   3  10  -7 313.449 102.913   1
   4 -10   7 1040.63 139.438  -2
   4  10  -7 1040.63 139.438   1
  10   7   5 514.109 182.409  -2
  10  -7  -6 514.109 182.409   1
  10   6   5 1300.80 195.742  -2
  10  -6  -6 1300.80 195.742   1
  11   6   5 1011.15 221.879  -2
  11  -6  -6 1011.15 221.879   1
   9   5   5 1495.48 204.874  -2
   9  -5  -6 1495.48 204.874   1
  10   5   5 1189.39 193.625  -2
  10  -5  -6 1189.39 193.625   1
  11   5   5 583.605 188.224  -2
  11  -5  -6 583.605 188.224   1
  12   5   5 1278.45 229.224  -2
  12  -5  -6 1278.45 229.224   1
   7  -4  -6 1011.25 129.392   1
   8   4   5 1907.45 193.944  -2
   8  -4  -6 1907.45 193.944   1
   9   4   5 2053.94 219.079  -2
   9  -4  -6 2053.94 219.079   1
  10   4   5 1466.62 185.109  -2
  10  -4  -6 1466.62 185.109   1
  11   4   5 1492.06 204.569  -2
  11  -4  -6 1492.06 204.569   1
  12   4   5 842.140 209.821  -2
  12  -4  -6 842.140 209.821   1
   0   3   6 2828.91 59.7305  -2
   0  -3  -6 2828.91 59.7305   1
   1   3   6 7191.68 120.131  -2
   1  -3  -6 7191.68 120.131   1
   3  -3  -6 1675.01 88.2551   1
   4  -3  -6 1679.29 103.643   1
   5  -3  -6 2251.14 130.512   1
   6  -3  -6 3533.65 169.410   1
   7  -3  -6 2304.34 161.011   1
   8   3   5 3209.16 209.147  -2
   8  -3  -6 3209.16 209.147   1
   9   3   5 1875.10 192.129  -2
   9  -3  -6 1875.10 192.129   1
  10   3   5 860.702 173.803  -2
  10  -3  -6 860.702 173.803   1
  11   3   5 1527.24 204.145  -2
  11  -3  -6 1527.24 204.145   1
  12   3   5 1023.10 209.820  -2
  12  -3  -6 1023.10 209.820   1
  13   3   5 787.291 210.032  -2
  13  -3  -6 787.291 210.032   1
   0   2   6 24816.9 120.962  -2
   0  -2  -6 24816.9 120.962   1
   1   2   6 9291.86 125.245  -2
   1  -2  -6 9291.86 125.245   1
   2   2   6 5392.74 129.685  -2
   2  -2  -6 5392.74 129.685   1
   3  -2  -6 1155.16 77.7162   1
   4  -2  -6 5917.24 157.968   1
   5  -2  -6 3103.23 134.499   1
   6  -2  -6 949.860 108.551   1
   7  -2  -6 860.585 114.269   1
   8   2   5 1121.38 183.587  -2
   8  -2  -6 1121.38 183.587   1
   9   2   5 4471.89 243.189  -2
   9  -2  -6 4471.89 243.189   1
  10   2   5 3046.53 225.029  -2
  10  -2  -6 3046.53 225.029   1
  11   2   5 1872.03 195.089  -2
  11  -2  -6 1872.03 195.089   1
  12   2   5 1292.35 199.192  -2
  12  -2  -6 1292.35 199.192   1
  13   2   5 864.419 206.927  -2
  13  -2  -6 864.419 206.927   1
  -1   1   6 5735.35 46.8309  -2
  -1  -1  -6 5735.35 46.8309   1
   0   1   6 643.426 22.6068  -2
   0  -1  -6 643.426 22.6068   1
   1   1   6 7937.94 99.8250  -2
   1  -1  -6 7937.94 99.8250   1
   2   1   6 20173.7 198.032  -2
   2  -1  -6 20173.7 198.032   1
   3  -1  -6 3748.89 108.869   1
   4  -1  -6 2104.65 101.402   1
   5  -1  -6 413.195 77.8242   1
   6  -1  -6 2501.84 136.860   1
   7  -1  -6 3223.35 162.573   1
   8   1   5 3300.65 203.645  -2
   8  -1  -6 3300.65 203.645   1
   9   1   5 2441.36 174.937  -2
   9  -1  -6 2441.36 174.937   1
  10   1   5 1641.20 228.802  -2
  10  -1  -6 1641.20 228.802   1
  11   1   5 1704.53 181.111  -2
  11  -1  -6 1704.53 181.111   1
  12   1   5 808.171 161.476  -2
  12  -1  -6 808.171 161.476   1
  13   1   5 1175.38 187.676  -2
  13  -1  -6 1175.38 187.676   1
  -1   0   6 204.817 18.1974  -2
  -1   0  -6 204.817 18.1974   1
   0   0   6 12070.8 93.1147  -2
   0   0  -6 12070.8 93.1147   1
   1   0   6 189.602 22.4765  -2
   1   0  -6 189.602 22.4765   1
   2   0   6 10633.9 134.130  -2
   2   0  -6 10633.9 134.130   1
   3   0  -6 4247.65 101.618   1
   4   0  -6 8106.94 154.451   1
   5   0  -6 4403.20 136.775   1
   6   0  -6 325.369 72.5483   1
   7   0  -6 257.606 83.6603   1
   8   0   5 1901.54 159.578  -2
   8   0  -6 1901.54 159.578   1
   9   0   5 3609.49 188.074  -2
   9   0  -6 3609.49 188.074   1
  10   0   5 2040.87 156.552  -2
  10   0  -6 2040.87 156.552   1
  11   0   5 1538.08 161.244  -2
  11   0  -6 1538.08 161.244   1
  12   0   5 348.393 133.810  -2
  12   0  -6 348.393 133.810   1
  13   0   5 1200.02 162.837  -2
  13   0  -6 1200.02 162.837   1
  -1  -1   6 5741.85 77.2317  -2
  -1   1  -6 5741.85 77.2317   1
   0  -1   6 641.392 31.2054  -2
   0   1  -6 641.392 31.2054   1
   1  -1   6 5673.28 81.3615  -2
   1   1  -6 5673.28 81.3615   1
   2  -1   6 15107.5 152.776  -2
   2   1  -6 15107.5 152.776   1
   3  -1   6 4902.44 105.164  -2
   3   1  -6 4902.44 105.164   1
   4   1  -6 1823.41 74.6630   1
   5   1  -6 323.472 53.7072   1
   6   1  -6 2106.79 104.002   1
   7   1  -6 2540.93 119.566   1
   8  -1   5 2604.45 149.771  -2
   8   1  -6 2604.45 149.771   1
   9  -1   5 2388.79 145.541  -2
   9   1  -6 2388.79 145.541   1
  10  -1   5 1347.96 125.499  -2
  10   1  -6 1347.96 125.499   1
  11  -1   5 883.607 118.646  -2
  11   1  -6 883.607 118.646   1
  12  -1   5 542.857 111.392  -2
  12   1  -6 542.857 111.392   1
  13  -1   5 671.982 133.468  -2
  13   1  -6 671.982 133.468   1
  -2  -2   6 4451.98 84.9312  -2
  -2   2  -6 4451.98 84.9312   1
  -1  -2   6 5842.49 91.0190  -2
  -1   2  -6 5842.49 91.0190   1
   0  -2   6 19466.6 158.093  -2
   0   2  -6 19466.6 158.093   1
   1  -2   6 5666.07 88.6312  -2
   1   2  -6 5666.07 88.6312   1
   2  -2   6 4093.34 83.8042  -2
   2   2  -6 4093.34 83.8042   1
   3  -2   6 1834.90 69.7129  -2
   3   2  -6 1834.90 69.7129   1
   4  -2   6 7670.85 142.288  -2
   4   2  -6 7670.85 142.288   1
   5   2  -6 2303.88 87.4030   1
   6   2  -6 701.490 66.1739   1
   7   2  -6 743.279 76.0535   1
   8  -2   5 951.460 105.934  -2
   8   2  -6 951.460 105.934   1
   9  -2   5 2753.91 148.867  -2
   9   2  -6 2753.91 148.867   1
  10  -2   5 1848.11 131.752  -2
  10   2  -6 1848.11 131.752   1
  11  -2   5 1091.77 114.442  -2
  11   2  -6 1091.77 114.442   1
  12  -2   5 499.214 105.315  -2
  12   2  -6 499.214 105.315   1
  13  -2   5 277.363 115.052  -2
  13   2  -6 277.363 115.052   1
  -2  -3   6 6705.01 115.492  -2
  -2   3  -6 6705.01 115.492   1
  -1  -3   6 5985.06 104.079  -2
  -1   3  -6 5985.06 104.079   1
   0  -3   6 2254.33 64.8630  -2
   0   3  -6 2254.33 64.8630   1
   1  -3   6 5585.67 97.7538  -2
   1   3  -6 5585.67 97.7538   1
   2  -3   6 5870.53 103.499  -2
   2   3  -6 5870.53 103.499   1
   3  -3   6 1426.71 59.8261  -2
   3   3  -6 1426.71 59.8261   1
   4  -3   6 3989.59 106.868  -2
   4   3  -6 3989.59 106.868   1
   5  -3   6 3070.57 106.608  -2
   5   3  -6 3070.57 106.608   1
   6   3  -6 2605.46 102.031   1
   7  -3   5 1848.35 108.195  -2
   7   3  -6 1848.35 108.195   1
   8  -3   5 1931.18 119.285  -2
   8   3  -6 1931.18 119.285   1
   9  -3   5 1026.51 99.2051  -2
   9   3  -6 1026.51 99.2051   1
  10  -3   5 383.127 85.5566  -2
  10   3  -6 383.127 85.5566   1
  11  -3   5 529.992 84.3957  -2
  11   3  -6 529.992 84.3957   1
  12  -3   5 491.023 98.6043  -2
  12   3  -6 491.023 98.6043   1
  13  -3   5 221.624 108.762  -2
  13   3  -6 221.624 108.762   1
  -2  -4   6 2344.72 82.6831  -2
  -2   4  -6 2344.72 82.6831   1
  -1  -4   6 2435.40 78.1486  -2
  -1   4  -6 2435.40 78.1486   1
   0  -4   6 4777.54 100.846  -2
   0   4  -6 4777.54 100.846   1
   1  -4   6 2356.66 73.2936  -2
   1   4  -6 2356.66 73.2936   1
   2  -4   6 2247.35 73.6165  -2
   2   4  -6 2247.35 73.6165   1
   3  -4   6 5216.18 111.763  -2
   3   4  -6 5216.18 111.763   1
   4  -4   6 3532.99 104.212  -2
   4   4  -6 3532.99 104.212   1
   5  -4   6 2016.37 90.7079  -2
   5   4  -6 2016.37 90.7079   1
   6   4  -6 959.159 68.7439   1
   7  -4   5 1110.94 93.4958  -2
   7   4  -6 1110.94 93.4958   1
   8  -4   5 851.999 92.6878  -2
   8   4  -6 851.999 92.6878   1
   9  -4   5 1066.32 101.513  -2
   9   4  -6 1066.32 101.513   1
  10  -4   5 812.220 97.8411  -2
  10   4  -6 812.220 97.8411   1
  11  -4   5 565.368 91.3380  -2
  11   4  -6 565.368 91.3380   1
  12  -4   5 319.074 85.3098  -2
  12   4  -6 319.074 85.3098   1
  13  -4   5 311.952 98.9939  -2
  13   4  -6 311.952 98.9939   1
  -1  -5   6 4348.23 111.701  -2
  -1   5  -6 4348.23 111.701   1
   0  -5   6 3306.59 95.5428  -2
   0   5  -6 3306.59 95.5428   1
   1  -5   6 4010.68 103.326  -2
   1   5  -6 4010.68 103.326   1
   2  -5   6 3941.22 103.670  -2
   2   5  -6 3941.22 103.670   1
   3  -5   6 2250.70 85.9698  -2
   3   5  -6 2250.70 85.9698   1
   4  -5   6 1134.35 74.2345  -2
   4   5  -6 1134.35 74.2345   1
   5  -5   6 2874.42 106.756  -2
   5   5  -6 2874.42 106.756   1
   6   5  -6 523.582 60.3295   1
   7  -5   5 842.520 82.7268  -2
   7   5  -6 842.520 82.7268   1
   8  -5   5 1463.14 106.533  -2
   8   5  -6 1463.14 106.533   1
   9  -5   5 863.430 88.6466  -2
   9   5  -6 863.430 88.6466   1
  10  -5   5 513.684 86.8770  -2
  10   5  -6 513.684 86.8770   1
  11  -5   5 322.002 83.0883  -2
  11   5  -6 322.002 83.0883   1
  12  -5   5 293.967 81.4277  -2
  12   5  -6 293.967 81.4277   1
  -1  -6   6 2168.52 92.1009  -2
  -1   6  -6 2168.52 92.1009   1
   0  -6   6 610.531 59.7879  -2
   0   6  -6 610.531 59.7879   1
   1  -6   6 1996.93 85.6281  -2
   1   6  -6 1996.93 85.6281   1
   2  -6   6 2374.07 91.9573  -2
   2   6  -6 2374.07 91.9573   1
   3  -6   6 4792.16 126.072  -2
   3   6  -6 4792.16 126.072   1
   4  -6   6 1302.61 88.0639  -2
   4   6  -6 1302.61 88.0639   1
   5  -6   6 64.3200 62.9346  -2
   5   6  -6 64.3200 62.9346   1
   6   6  -6 183.191 57.1773   1
   7  -6   5 876.893 87.7396  -2
   7   6  -6 876.893 87.7396   1
   8  -6   5 969.272 93.7480  -2
   8   6  -6 969.272 93.7480   1
   9  -6   5 587.075 83.6044  -2
   9   6  -6 587.075 83.6044   1
  10  -6   5 551.822 79.5906  -2
  10   6  -6 551.822 79.5906   1
  11  -6   5 321.553 79.4581  -2
  11   6  -6 321.553 79.4581   1
  12  -6   5 260.531 81.9582  -2
  12   6  -6 260.531 81.9582   1
   0  -7   6 1086.14 80.9211  -2
   0   7  -6 1086.14 80.9211   1
   1  -7   6 2879.32 111.564  -2
   1   7  -6 2879.32 111.564   1
   2  -7   6 269.270 58.8917  -2
   2   7  -6 269.270 58.8917   1
   3  -7   6 626.125 70.7910  -2
   3   7  -6 626.125 70.7910   1
   4  -7   6 1014.48 86.9664  -2
   4   7  -6 1014.48 86.9664   1
   5  -7   6 2749.59 117.671  -2
   5   7  -6 2749.59 117.671   1
   6   7  -6 222.023 60.6481   1
   7  -7   5 781.708 89.0851  -2
   7   7  -6 781.708 89.0851   1
   8  -7   5 296.887 84.0473  -2
   8   7  -6 296.887 84.0473   1
   9  -7   5 421.986 85.1388  -2
   9   7  -6 421.986 85.1388   1
  10  -7   5 330.500 78.8029  -2
  10   7  -6 330.500 78.8029   1
   0  -8   6 29.9568 57.3736  -2
   0   8  -6 29.9568 57.3736   1
   1  -8   6 1915.00 101.721  -2
   1   8  -6 1915.00 101.721   1
   2  -8   6 774.096 80.2054  -2
   2   8  -6 774.096 80.2054   1
   3  -8   6 1966.33 111.000  -2
   3   8  -6 1966.33 111.000   1
   4  -8   6 188.037 85.6915  -2
   4   8  -6 188.037 85.6915   1
   5  -8   6 191.475 87.6331  -2
   5   8  -6 191.475 87.6331   1
   6   8  -6 273.091 70.7772   1
   7  -8   5 527.718 98.8424  -2
   7   8  -6 527.718 98.8424   1
   8  -8   5 325.093 85.1886  -2
   8   8  -6 325.093 85.1886   1
   1  -9   6 1106.90 94.7746  -2
   1   9  -6 1106.90 94.7746   1
   2  -9   6 270.545 78.7591  -2
   2   9  -6 270.545 78.7591   1
   3  -9   6 339.832 80.5852  -2
   3   9  -6 339.832 80.5852   1
   4  -9   6 320.548 97.0584  -2
   4   9  -6 320.548 97.0584   1
   5  -9   6 1593.27 124.106  -2
   5   9  -6 1593.27 124.106   1
   6   9  -6 139.106 66.5401   1
   2 -10   6 275.042 81.5401  -2
   2  10  -6 275.042 81.5401   1
   3 -10   6 1218.71 119.599  -2
   3  10  -6 1218.71 119.599   1
  11   6   4 895.505 209.025  -2
  11  -6  -5 895.505 209.025   1
  10   5   4 2559.73 219.235  -2
  10  -5  -5 2559.73 219.235   1
  11   5   4 1156.00 211.097  -2
  11  -5  -5 1156.00 211.097   1
  12   5   4 180.264 195.738  -2
  12  -5  -5 180.264 195.738   1
   9   4   4 2510.54 218.954  -2
   9  -4  -5 2510.54 218.954   1
  10   4   4 952.972 185.115  -2
  10  -4  -5 952.972 185.115   1
  11   4   4 1806.26 211.657  -2
  11  -4  -5 1806.26 211.657   1
  12   4   4 1518.06 218.868  -2
  12  -4  -5 1518.06 218.868   1
   7  -3  -5 2005.57 146.472   1
   8   3   4 989.328 172.201  -2
   8  -3  -5 989.328 172.201   1
   9   3   4 2387.55 209.635  -2
   9  -3  -5 2387.55 209.635   1
  10   3   4 4831.20 256.750  -2
  10  -3  -5 4831.20 256.750   1
  11   3   4 1712.21 206.174  -2
  11  -3  -5 1712.21 206.174   1
  12   3   4 807.551 199.634  -2
  12  -3  -5 807.551 199.634   1
  13   3   4 1749.05 260.653  -2
  13  -3  -5 1749.05 260.653   1
   0   2   5 828.395 30.0680  -2
   0  -2  -5 828.395 30.0680   1
   1   2   5 6081.40 102.522  -2
   1  -2  -5 6081.40 102.522   1
   2  -2  -5 8871.92 144.767   1
   3  -2  -5 2039.22 90.7432   1
   4  -2  -5 1994.39 104.878   1
   5  -2  -5 2140.66 119.067   1
   6  -2  -5 2337.51 135.519   1
   7  -2  -5 1083.55 123.698   1
   8  -2  -5 2342.10 167.918   1
   9   2   4 3526.76 202.797  -2
   9  -2  -5 3526.76 202.797   1
  10   2   4 2040.78 199.411  -2
  10  -2  -5 2040.78 199.411   1
  11   2   4 1824.71 204.858  -2
  11  -2  -5 1824.71 204.858   1
  12   2   4 2655.74 230.260  -2
  12  -2  -5 2655.74 230.260   1
  13   2   4 95.3352 164.651  -2
  13  -2  -5 95.3352 164.651   1
   0   1   5 7802.98 60.8669  -2
   0  -1  -5 7802.98 60.8669   1
   1   1   5 12200.2 118.935  -2
   1  -1  -5 12200.2 118.935   1
   2  -1  -5 175.488 37.8025   1
   3  -1  -5 1279.40 74.0149   1
   4  -1  -5 8896.17 186.206   1
   5  -1  -5 2250.95 120.380   1
   6  -1  -5 3938.65 163.972   1
   7  -1  -5 343.469 99.8510   1
   8   1   4 2677.81 193.577  -2
   8  -1  -5 2677.81 193.577   1
   9   1   4 2559.35 197.071  -2
   9  -1  -5 2559.35 197.071   1
  10   1   4 4987.22 238.829  -2
  10  -1  -5 4987.22 238.829   1
  11   1   4 1232.50 174.153  -2
  11  -1  -5 1232.50 174.153   1
  12   1   4 738.419 170.049  -2
  12  -1  -5 738.419 170.049   1
  13   1   4 1047.00 194.513  -2
  13  -1  -5 1047.00 194.513   1
  -1   0   5 691.526 23.6328  -2
  -1   0  -5 691.526 23.6328   1
   0   0   5 38.2813 13.3980  -2
   0   0  -5 38.2813 13.3980   1
   1   0   5 795.628 33.4795  -2
   1   0  -5 795.628 33.4795   1
   2   0   5 34806.7 238.689  -2
   2   0  -5 34806.7 238.689   1
   3   0  -5 5884.14 116.189   1
   4   0  -5 2630.46 100.251   1
   5   0  -5 545.925 72.6883   1
   6   0  -5 846.987 85.1952   1
   7   0  -5 1298.65 110.633   1
   8   0   4 3241.80 179.836  -2
   8   0  -5 3241.80 179.836   1
   9   0   4 2059.71 189.594  -2
   9   0  -5 2059.71 189.594   1
  10   0   4 968.188 147.468  -2
  10   0  -5 968.188 147.468   1
  11   0   4 2169.04 170.036  -2
  11   0  -5 2169.04 170.036   1
  12   0   4 2524.65 191.054  -2
  12   0  -5 2524.65 191.054   1
  13   0   4 249.742 146.952  -2
  13   0  -5 249.742 146.952   1
  14   0   4 640.143 174.054  -2
  14   0  -5 640.143 174.054   1
  -1  -1   5 8196.96 86.8592  -2
  -1   1  -5 8196.96 86.8592   1
   0  -1   5 6794.69 77.3798  -2
   0   1  -5 6794.69 77.3798   1
   1  -1   5 7897.60 89.4361  -2
   1   1  -5 7897.60 89.4361   1
   2  -1   5 2114.05 61.4110  -2
   2   1  -5 2114.05 61.4110   1
   3  -1   5 1761.60 69.7189  -2
   3   1  -5 1761.60 69.7189   1
   4   1  -5 7972.13 145.963   1
   5   1  -5 1680.86 84.4942   1
   6   1  -5 3126.43 117.319   1
   7   1  -5 279.569 70.4899   1
   8  -1   4 2119.27 140.846  -2
   8   1  -5 2119.27 140.846   1
   9  -1   4 1958.88 144.481  -2
   9   1  -5 1958.88 144.481   1
  10  -1   4 3259.05 169.003  -2
  10   1  -5 3259.05 169.003   1
  11  -1   4 793.395 115.174  -2
  11   1  -5 793.395 115.174   1
  12  -1   4 506.545 114.034  -2
  12   1  -5 506.545 114.034   1
  13  -1   4 959.375 133.901  -2
  13   1  -5 959.375 133.901   1
  14  -1   4 797.810 146.995  -2
  14   1  -5 797.810 146.995   1
  -1  -2   5 4931.39 81.2592  -2
  -1   2  -5 4931.39 81.2592   1
   0  -2   5 656.360 33.7611  -2
   0   2  -5 656.360 33.7611   1
   1  -2   5 4438.54 75.3760  -2
   1   2  -5 4438.54 75.3760   1
   2  -2   5 13065.1 135.786  -2
   2   2  -5 13065.1 135.786   1
   3  -2   5 7444.40 121.395  -2
   3   2  -5 7444.40 121.395   1
   4  -2   5 4142.58 107.124  -2
   4   2  -5 4142.58 107.124   1
   5   2  -5 1585.33 74.9639   1
   6   2  -5 1938.22 91.0707   1
   7  -2   4 1543.83 109.070  -2
   7   2  -5 1543.83 109.070   1
   8  -2   4 1971.97 130.009  -2
   8   2  -5 1971.97 130.009   1
   9  -2   4 2561.31 146.688  -2
   9   2  -5 2561.31 146.688   1
  10  -2   4 966.016 110.074  -2
  10   2  -5 966.016 110.074   1
  11  -2   4 867.783 107.071  -2
  11   2  -5 867.783 107.071   1
  12  -2   4 1484.42 141.653  -2
  12   2  -5 1484.42 141.653   1
  13  -2   4 72.8785 100.007  -2
  13   2  -5 72.8785 100.007   1
  14  -2   4 422.107 122.370  -2
  14   2  -5 422.107 122.370   1
  -1  -3   5 5440.71 96.6452  -2
  -1   3  -5 5440.71 96.6452   1
   0  -3   5 9681.04 121.658  -2
   0   3  -5 9681.04 121.658   1
   1  -3   5 4951.00 88.2713  -2
   1   3  -5 4951.00 88.2713   1
   2  -3   5 2286.76 65.3029  -2
   2   3  -5 2286.76 65.3029   1
   3  -3   5 1861.50 66.4103  -2
   3   3  -5 1861.50 66.4103   1
   4  -3   5 6223.07 123.092  -2
   4   3  -5 6223.07 123.092   1
   5   3  -5 511.615 52.2157   1
   6   3  -5 1166.25 73.6904   1
   7   3  -5 1316.24 82.1032   1
   8  -3   4 592.053 86.4250  -2
   8   3  -5 592.053 86.4250   1
   9  -3   4 1402.73 109.445  -2
   9   3  -5 1402.73 109.445   1
  10  -3   4 2223.37 129.565  -2
  10   3  -5 2223.37 129.565   1
  11  -3   4 812.799 97.7541  -2
  11   3  -5 812.799 97.7541   1
  12  -3   4 114.635 96.4369  -2
  12   3  -5 114.635 96.4369   1
  13  -3   4 523.562 107.567  -2
  13   3  -5 523.562 107.567   1
  -1  -4   5 4221.35 96.0000  -2
  -1   4  -5 4221.35 96.0000   1
   0  -4   5 4613.55 96.0233  -2
   0   4  -5 4613.55 96.0233   1
   1  -4   5 3945.79 89.4082  -2
   1   4  -5 3945.79 89.4082   1
   2  -4   5 6178.21 110.989  -2
   2   4  -5 6178.21 110.989   1
   3  -4   5 3995.94 95.0049  -2
   3   4  -5 3995.94 95.0049   1
   4  -4   5 2525.61 87.9071  -2
   4   4  -5 2525.61 87.9071   1
   5  -4   5 3622.44 110.063  -2
   5   4  -5 3622.44 110.063   1
   6   4  -5 923.452 67.1310   1
   7  -4   4 746.105 81.6977  -2
   7   4  -5 746.105 81.6977   1
   8  -4   4 1941.92 110.702  -2
   8   4  -5 1941.92 110.702   1
   9  -4   4 1317.42 106.921  -2
   9   4  -5 1317.42 106.921   1
  10  -4   4 388.471 80.3344  -2
  10   4  -5 388.471 80.3344   1
  11  -4   4 695.451 95.1041  -2
  11   4  -5 695.451 95.1041   1
  12  -4   4 573.114 97.6347  -2
  12   4  -5 573.114 97.6347   1
  13  -4   4 130.705 91.7503  -2
  13   4  -5 130.705 91.7503   1
  -1  -5   5 3188.38 95.9660  -2
  -1   5  -5 3188.38 95.9660   1
   0  -5   5 2590.49 84.8182  -2
   0   5  -5 2590.49 84.8182   1
   1  -5   5 2862.37 86.3077  -2
   1   5  -5 2862.37 86.3077   1
   2  -5   5 3120.17 89.8868  -2
   2   5  -5 3120.17 89.8868   1
   3  -5   5 5980.77 124.887  -2
   3   5  -5 5980.77 124.887   1
   4  -5   5 2032.69 87.6675  -2
   4   5  -5 2032.69 87.6675   1
   5  -5   5 1093.12 76.4883  -2
   5   5  -5 1093.12 76.4883   1
   6   5  -5 576.310 58.8995   1
   7  -5   4 1941.92 102.745  -2
   7   5  -5 1941.92 102.745   1
   8  -5   4 569.416 83.2078  -2
   8   5  -5 569.416 83.2078   1
   9  -5   4 632.396 86.2881  -2
   9   5  -5 632.396 86.2881   1
  10  -5   4 844.426 92.1982  -2
  10   5  -5 844.426 92.1982   1
  11  -5   4 273.205 78.9844  -2
  11   5  -5 273.205 78.9844   1
  12  -5   4 122.451 82.5599  -2
  12   5  -5 122.451 82.5599   1
  13  -5   4 222.226 90.0753  -2
  13   5  -5 222.226 90.0753   1
  -1  -6   5 3069.35 103.629  -2
  -1   6  -5 3069.35 103.629   1
   0  -6   5 1499.97 76.4160  -2
   0   6  -5 1499.97 76.4160   1
   1  -6   5 2910.14 96.6901  -2
   1   6  -5 2910.14 96.6901   1
   2  -6   5 1207.29 71.3717  -2
   2   6  -5 1207.29 71.3717   1
   3  -6   5 1599.09 82.3105  -2
   3   6  -5 1599.09 82.3105   1
   4  -6   5 1706.51 90.1744  -2
   4   6  -5 1706.51 90.1744   1
   5  -6   5 2180.70 102.563  -2
   5   6  -5 2180.70 102.563   1
   6   6  -5 568.304 61.1494   1
   7  -6   4 534.034 76.8929  -2
   7   6  -5 534.034 76.8929   1
   8  -6   4 1110.82 92.2345  -2
   8   6  -5 1110.82 92.2345   1
   9  -6   4 996.902 91.1594  -2
   9   6  -5 996.902 91.1594   1
  10  -6   4 20.5658 65.3763  -2
  10   6  -5 20.5658 65.3763   1
  11  -6   4 241.195 70.7886  -2
  11   6  -5 241.195 70.7886   1
  12  -6   4 357.393 83.1072  -2
  12   6  -5 357.393 83.1072   1
   0  -7   5 338.746 58.9605  -2
   0   7  -5 338.746 58.9605   1
   1  -7   5 1590.19 83.6923  -2
   1   7  -5 1590.19 83.6923   1
   2  -7   5 1868.66 91.0976  -2
   2   7  -5 1868.66 91.0976   1
   3  -7   5 2547.68 103.948  -2
   3   7  -5 2547.68 103.948   1
   4  -7   5 1045.56 82.6807  -2
   4   7  -5 1045.56 82.6807   1
   5  -7   5 294.638 75.9058  -2
   5   7  -5 294.638 75.9058   1
   6   7  -5 218.484 57.4096   1
   7  -7   4 983.245 94.5904  -2
   7   7  -5 983.245 94.5904   1
   8  -7   4 15.2706 78.8357  -2
   8   7  -5 15.2706 78.8357   1
   9  -7   4 405.349 79.5266  -2
   9   7  -5 405.349 79.5266   1
   1  -8   5 2291.56 105.599  -2
   1   8  -5 2291.56 105.599   1
   2  -8   5 136.582 65.3576  -2
   2   8  -5 136.582 65.3576   1
   3  -8   5 167.440 65.4617  -2
   3   8  -5 167.440 65.4617   1
   4  -8   5 793.448 89.8843  -2
   4   8  -5 793.448 89.8843   1
   5  -8   5 2019.74 114.690  -2
   5   8  -5 2019.74 114.690   1
   6   8  -5 45.6238 57.4385   1
   7  -8   4 62.6023 85.2765  -2
   7   8  -5 62.6023 85.2765   1
   2  -9   5 735.796 94.4875  -2
   2   9  -5 735.796 94.4875   1
   3  -9   5 1479.77 111.902  -2
   3   9  -5 1479.77 111.902   1
   4  -9   5 483.420 91.6882  -2
   4   9  -5 483.420 91.6882   1
   5  -9   5 53.7018 86.5796  -2
   5   9  -5 53.7018 86.5796   1
  11   5   3 1187.21 200.413  -2
  11  -5  -4 1187.21 200.413   1
  12   5   3 102.857 185.349  -2
  12  -5  -4 102.857 185.349   1
  10   4   3 229.015 198.840  -2
  10  -4  -4 229.015 198.840   1
  11   4   3 738.493 179.248  -2
  11  -4  -4 738.493 179.248   1
  12   4   3 2644.42 252.556  -2
  12  -4  -4 2644.42 252.556   1
  13   4   3 506.968 213.004  -2
  13  -4  -4 506.968 213.004   1
   9   3   3 1565.55 186.046  -2
   9  -3  -4 1565.55 186.046   1
  10   3   3 4625.43 256.098  -2
  10  -3  -4 4625.43 256.098   1
  11   3   3 1963.65 204.957  -2
  11  -3  -4 1963.65 204.957   1
  12   3   3 395.128 171.952  -2
  12  -3  -4 395.128 171.952   1
  13   3   3 1645.96 250.289  -2
  13  -3  -4 1645.96 250.289   1
   5  -2  -4 12292.3 233.507   1
   6  -2  -4 743.530 97.9325   1
   7  -2  -4 259.102 97.6302   1
   8   2   3 5792.17 236.910  -2
   8  -2  -4 5792.17 236.910   1
   9   2   3 4306.43 224.281  -2
   9  -2  -4 4306.43 224.281   1
  10   2   3 201.097 150.312  -2
  10  -2  -4 201.097 150.312   1
  11   2   3 1839.68 195.263  -2
  11  -2  -4 1839.68 195.263   1
  12   2   3 2858.85 242.615  -2
  12  -2  -4 2858.85 242.615   1
  13   2   3 352.052 182.964  -2
  13  -2  -4 352.052 182.964   1
   1   1   4 8858.97 113.334  -2
   1  -1  -4 8858.97 113.334   1
   2  -1  -4 1585.17 67.0706   1
   3  -1  -4 21034.8 236.045   1
   4  -1  -4 376.334 63.3641   1
   5  -1  -4 195.491 66.1206   1
   6  -1  -4 302.123 82.5891   1
   7  -1  -4 4500.18 180.029   1
   8   1   3 813.284 155.181  -2
   8  -1  -4 813.284 155.181   1
   9   1   3 1048.05 146.959  -2
   9  -1  -4 1048.05 146.959   1
  10   1   3 5685.28 248.199  -2
  10  -1  -4 5685.28 248.199   1
  11   1   3 2783.11 202.066  -2
  11  -1  -4 2783.11 202.066   1
  12   1   3 238.844 147.059  -2
  12  -1  -4 238.844 147.059   1
  13   1   3 1414.86 206.094  -2
  13  -1  -4 1414.86 206.094   1
  14   1   3 734.005 202.980  -2
  14  -1  -4 734.005 202.980   1
  -1   0   4 7458.85 61.1908  -2
  -1   0  -4 7458.85 61.1908   1
   0   0   4 3022.26 40.3526  -2
   0   0  -4 3022.26 40.3526   1
   1   0   4 9402.13 94.9412  -2
   1   0  -4 9402.13 94.9412   1
   2   0   4 13084.0 145.703  -2
   2   0  -4 13084.0 145.703   1
   3   0  -4 7149.07 133.352   1
   4   0  -4 565.899 61.0347   1
   5   0  -4 11608.9 215.805   1
   6   0  -4 263.406 73.6779   1
   7   0  -4 383.417 91.5729   1
   8   0   3 2973.86 169.004  -2
   8   0  -4 2973.86 169.004   1
   9   0   3 7489.41 257.720  -2
   9   0  -4 7489.41 257.720   1
  10   0   3 505.157 122.882  -2
  10   0  -4 505.157 122.882   1
  11   0   3 1627.58 161.482  -2
  11   0  -4 1627.58 161.482   1
  12   0   3 2597.20 198.186  -2
  12   0  -4 2597.20 198.186   1
  13   0   3 693.812 144.591  -2
  13   0  -4 693.812 144.591   1
  14   0   3 628.211 246.653  -2
  14   0  -4 628.211 246.653   1
  -1  -1   4 6106.37 72.6062  -2
  -1   1  -4 6106.37 72.6062   1
   0  -1   4 1183.70 33.6609  -2
   0   1  -4 1183.70 33.6609   1
   1  -1   4 5827.40 73.4910  -2
   1   1  -4 5827.40 73.4910   1
   2  -1   4 3771.19 76.1830  -2
   2   1  -4 3771.19 76.1830   1
   3  -1   4 37949.5 268.381  -2
   3   1  -4 37949.5 268.381   1
   4   1  -4 335.483 46.6045   1
   5   1  -4 230.101 48.9570   1
   6   1  -4 293.369 62.9733   1
   7   1  -4 3712.96 142.476   1
   8  -1   3 393.758 106.090  -2
   8   1  -4 393.758 106.090   1
   9  -1   3 804.458 119.071  -2
   9   1  -4 804.458 119.071   1
  10  -1   3 3797.27 181.501  -2
  10   1  -4 3797.27 181.501   1
  11  -1   3 1900.96 154.292  -2
  11   1  -4 1900.96 154.292   1
  12  -1   3 175.230 98.5535  -2
  12   1  -4 175.230 98.5535   1
  13  -1   3 1152.58 146.192  -2
  13   1  -4 1152.58 146.192   1
  14  -1   3 838.648 154.186  -2
  14   1  -4 838.648 154.186   1
  -1  -2   4 9973.95 108.001  -2
  -1   2  -4 9973.95 108.001   1
   0  -2   4 1534.27 43.2276  -2
   0   2  -4 1534.27 43.2276   1
   1  -2   4 9227.38 100.418  -2
   1   2  -4 9227.38 100.418   1
   2  -2   4 4434.13 78.3350  -2
   2   2  -4 4434.13 78.3350   1
   3  -2   4 4664.40 94.1387  -2
   3   2  -4 4664.40 94.1387   1
   4  -2   4 1715.17 73.7775  -2
   4   2  -4 1715.17 73.7775   1
   5   2  -4 10012.5 165.785   1
   6   2  -4 561.797 61.2605   1
   7   2  -4 215.836 61.1182   1
   8  -2   3 3859.05 158.624  -2
   8   2  -4 3859.05 158.624   1
   9  -2   3 2593.42 141.144  -2
   9   2  -4 2593.42 141.144   1
  10  -2   3 164.839 85.3567  -2
  10   2  -4 164.839 85.3567   1
  11  -2   3 1144.61 120.785  -2
  11   2  -4 1144.61 120.785   1
  12  -2   3 1365.11 133.025  -2
  12   2  -4 1365.11 133.025   1
  13  -2   3 262.790 110.470  -2
  13   2  -4 262.790 110.470   1
  14  -2   3 209.863 132.840  -2
  14   2  -4 209.863 132.840   1
  -1  -3   4 3908.66 80.1203  -2
  -1   3  -4 3908.66 80.1203   1
   0  -3   4 6682.33 97.4288  -2
   0   3  -4 6682.33 97.4288   1
   1  -3   4 3618.04 72.9312  -2
   1   3  -4 3618.04 72.9312   1
   2  -3   4 980.272 45.2203  -2
   2   3  -4 980.272 45.2203   1
   3  -3   4 15544.9 163.426  -2
   3   3  -4 15544.9 163.426   1
   4  -3   4 5458.08 113.244  -2
   4   3  -4 5458.08 113.244   1
   5  -3   4 513.323 63.6697  -2
   5   3  -4 513.323 63.6697   1
   6   3  -4 1244.60 72.6388   1
   7  -3   3 3270.65 124.590  -2
   7   3  -4 3270.65 124.590   1
   8  -3   3 481.107 86.2189  -2
   8   3  -4 481.107 86.2189   1
   9  -3   3 897.386 94.7961  -2
   9   3  -4 897.386 94.7961   1
  10  -3   3 1667.52 122.334  -2
  10   3  -4 1667.52 122.334   1
  11  -3   3 885.755 104.935  -2
  11   3  -4 885.755 104.935   1
  12  -3   3 177.803 84.6043  -2
  12   3  -4 177.803 84.6043   1
  13  -3   3 579.518 108.609  -2
  13   3  -4 579.518 108.609   1
  14  -3   3 525.547 121.666  -2
  14   3  -4 525.547 121.666   1
  -1  -4   4 5281.95 103.474  -2
  -1   4  -4 5281.95 103.474   1
   0  -4   4 1145.00 51.3352  -2
   0   4  -4 1145.00 51.3352   1
   1  -4   4 4967.12 94.0970  -2
   1   4  -4 4967.12 94.0970   1
   2  -4   4 6488.90 109.037  -2
   2   4  -4 6488.90 109.037   1
   3  -4   4 1619.71 64.3823  -2
   3   4  -4 1619.71 64.3823   1
   4  -4   4 2518.85 85.3908  -2
   4   4  -4 2518.85 85.3908   1
   5  -4   4 5280.02 125.733  -2
   5   4  -4 5280.02 125.733   1
   6   4  -4 1071.08 66.5039   1
   7  -4   3 249.761 74.3813  -2
   7   4  -4 249.761 74.3813   1
   8  -4   3 1533.96 107.486  -2
   8   4  -4 1533.96 107.486   1
   9  -4   3 1835.87 115.099  -2
   9   4  -4 1835.87 115.099   1
  10  -4   3 59.2094 70.1753  -2
  10   4  -4 59.2094 70.1753   1
  11  -4   3 290.282 85.4737  -2
  11   4  -4 290.282 85.4737   1
  12  -4   3 873.900 105.404  -2
  12   4  -4 873.900 105.404   1
  13  -4   3 176.803 89.6125  -2
  13   4  -4 176.803 89.6125   1
  -1  -5   4 1475.78 67.8050  -2
  -1   5  -4 1475.78 67.8050   1
   0  -5   4 7614.17 133.532  -2
   0   5  -4 7614.17 133.532   1
   1  -5   4 1428.82 63.8146  -2
   1   5  -4 1428.82 63.8146   1
   2  -5   4 1221.98 61.4917  -2
   2   5  -4 1221.98 61.4917   1
   3  -5   4 5277.48 113.351  -2
   3   5  -4 5277.48 113.351   1
   4  -5   4 4149.34 108.739  -2
   4   5  -4 4149.34 108.739   1
   5  -5   4 263.774 57.7045  -2
   5   5  -4 263.774 57.7045   1
   6   5  -4 1272.52 71.7227   1
   7  -5   3 2113.04 103.018  -2
   7   5  -4 2113.04 103.018   1
   8  -5   3 504.388 74.9669  -2
   8   5  -4 504.388 74.9669   1
   9  -5   3 686.318 84.2053  -2
   9   5  -4 686.318 84.2053   1
  10  -5   3 1243.72 99.1764  -2
  10   5  -4 1243.72 99.1764   1
  11  -5   3 331.677 77.2386  -2
  11   5  -4 331.677 77.2386   1
  12  -5   3 3.34001 81.3470  -2
  12   5  -4 3.34001 81.3470   1
  13  -5   3 237.864 97.5425  -2
  13   5  -4 237.864 97.5425   1
   0  -6   4 212.808 48.3002  -2
   0   6  -4 212.808 48.3002   1
   1  -6   4 1508.37 73.4917  -2
   1   6  -4 1508.37 73.4917   1
   2  -6   4 6861.32 135.697  -2
   2   6  -4 6861.32 135.697   1
   3  -6   4 316.463 57.4677  -2
   3   6  -4 316.463 57.4677   1
   4  -6   4 1742.21 85.5961  -2
   4   6  -4 1742.21 85.5961   1
   5  -6   4 900.900 79.5733  -2
   5   6  -4 900.900 79.5733   1
   6   6  -4 837.673 66.3124   1
   7  -6   3 226.755 68.3710  -2
   7   6  -4 226.755 68.3710   1
   8  -6   3 1483.36 98.9302  -2
   8   6  -4 1483.36 98.9302   1
   9  -6   3 809.028 87.6291  -2
   9   6  -4 809.028 87.6291   1
  10  -6   3 116.668 83.8245  -2
  10   6  -4 116.668 83.8245   1
  11  -6   3 358.288 72.4179  -2
  11   6  -4 358.288 72.4179   1
   0  -7   4 7011.35 153.733  -2
   0   7  -4 7011.35 153.733   1
   1  -7   4 450.868 62.7650  -2
   1   7  -4 450.868 62.7650   1
   2  -7   4 642.816 67.1688  -2
   2   7  -4 642.816 67.1688   1
   3  -7   4 883.481 74.6422  -2
   3   7  -4 883.481 74.6422   1
   4  -7   4 2816.46 110.665  -2
   4   7  -4 2816.46 110.665   1
   5  -7   4 240.376 70.7309  -2
   5   7  -4 240.376 70.7309   1
   6   7  -4 600.862 68.0961   1
   7  -7   3 1450.66 102.411  -2
   7   7  -4 1450.66 102.411   1
   8  -7   3 216.796 89.9660  -2
   8   7  -4 216.796 89.9660   1
   1  -8   4 310.688 62.5329  -2
   1   8  -4 310.688 62.5329   1
   2  -8   4 3839.56 129.513  -2
   2   8  -4 3839.56 129.513   1
   3  -8   4 136.446 67.2408  -2
   3   8  -4 136.446 67.2408   1
   4  -8   4 816.367 90.5237  -2
   4   8  -4 816.367 90.5237   1
   5  -8   4 110.067 78.6665  -2
   5   8  -4 110.067 78.6665   1
   6   8  -4 947.868 78.6178   1
   2  -9   4 373.461 75.8369  -2
   2   9  -4 373.461 75.8369   1
   3  -9   4 99.2842 78.1749  -2
   3   9  -4 99.2842 78.1749   1
  12   5   2 245.104 182.454  -2
  12  -5  -3 245.104 182.454   1
  11   4   2 2202.30 221.059  -2
  11  -4  -3 2202.30 221.059   1
  12   4   2 1501.46 221.126  -2
  12  -4  -3 1501.46 221.126   1
  13   4   2 873.016 207.313  -2
  13  -4  -3 873.016 207.313   1
  10   3   2 3919.09 237.966  -2
  10  -3  -3 3919.09 237.966   1
  11   3   2 1419.20 187.809  -2
  11  -3  -3 1419.20 187.809   1
  12   3   2 639.848 183.996  -2
  12  -3  -3 639.848 183.996   1
  13   3   2 1377.23 213.467  -2
  13  -3  -3 1377.23 213.467   1
   7  -2  -3 1294.45 114.515   1
   8   2   2 2768.14 191.121  -2
   8  -2  -3 2768.14 191.121   1
   9   2   2 5154.18 241.058  -2
   9  -2  -3 5154.18 241.058   1
  10   2   2 611.256 150.866  -2
  10  -2  -3 611.256 150.866   1
  11   2   2 2349.79 201.800  -2
  11  -2  -3 2349.79 201.800   1
  12   2   2 1794.60 208.102  -2
  12  -2  -3 1794.60 208.102   1
  13   2   2 1124.47 205.916  -2
  13  -2  -3 1124.47 205.916   1
  14   2   2 451.753 290.829  -2
  14  -2  -3 451.753 290.829   1
   1   1   3 1355.63 56.4316  -2
   1  -1  -3 1355.63 56.4316   1
   2  -1  -3 158.710 46.3654   1
   3  -1  -3 1632.27 76.1625   1
   4  -1  -3 11723.7 199.275   1
   5  -1  -3 2892.65 123.534   1
   6  -1  -3 4630.70 159.612   1
   7  -1  -3 254.005 87.4838   1
   8  -1  -3 1103.46 123.895   1
   9   1   2 2889.27 193.616  -2
   9  -1  -3 2889.27 193.616   1
  10   1   2 3411.20 208.403  -2
  10  -1  -3 3411.20 208.403   1
  11   1   2 2126.18 192.497  -2
  11  -1  -3 2126.18 192.497   1
  12   1   2 402.735 146.413  -2
  12  -1  -3 402.735 146.413   1
  13   1   2 1757.84 209.984  -2
  13  -1  -3 1757.84 209.984   1
  14   1   2 576.567 310.073  -2
  14  -1  -3 576.567 310.073   1
  -1   0   3 160.456 15.4785  -2
  -1   0  -3 160.456 15.4785   1
   0   0   3 169.881 11.3313  -2
   0   0  -3 169.881 11.3313   1
   1   0   3 214.323 30.5861  -2
   1   0  -3 214.323 30.5861   1
   2   0  -3 26169.5 203.849   1
   3   0  -3 3527.26 98.7029   1
   4   0  -3 4146.43 122.457   1
   5   0  -3 48.5016 59.0443   1
   6   0  -3 1383.52 102.064   1
   7   0  -3 492.554 86.8532   1
   8   0  -3 2153.24 146.243   1
   9   0   2 4449.69 215.652  -2
   9   0  -3 4449.69 215.652   1
  10   0   2 1236.22 146.046  -2
  10   0  -3 1236.22 146.046   1
  11   0   2 2680.64 195.993  -2
  11   0  -3 2680.64 195.993   1
  12   0   2 2955.67 210.822  -2
  12   0  -3 2955.67 210.822   1
  13   0   2 646.330 174.870  -2
  13   0  -3 646.330 174.870   1
  14   0   2 608.919 251.403  -2
  14   0  -3 608.919 251.403   1
  -1  -1   3 987.714 30.8431  -2
  -1   1  -3 987.714 30.8431   1
   0  -1   3 39771.3 156.501  -2
   0   1  -3 39771.3 156.501   1
   1  -1   3 1143.06 34.8129  -2
   1   1  -3 1143.06 34.8129   1
   2  -1   3 901.651 52.6446  -2
   2   1  -3 901.651 52.6446   1
   3  -1   3 2301.75 76.4461  -2
   3   1  -3 2301.75 76.4461   1
   4   1  -3 12342.1 172.555   1
   5   1  -3 2710.31 102.121   1
   6   1  -3 4330.35 142.692   1
   7   1  -3 315.413 71.8616   1
   8  -1   2 1678.27 138.732  -2
   8   1  -3 1678.27 138.732   1
   9  -1   2 2000.20 150.990  -2
   9   1  -3 2000.20 150.990   1
  10  -1   2 2595.46 161.105  -2
  10   1  -3 2595.46 161.105   1
  11  -1   2 1679.10 149.713  -2
  11   1  -3 1679.10 149.713   1
  12  -1   2 354.330 114.561  -2
  12   1  -3 354.330 114.561   1
  13  -1   2 1536.59 167.163  -2
  13   1  -3 1536.59 167.163   1
  14  -1   2 688.197 161.443  -2
  14   1  -3 688.197 161.443   1
  -1  -2   3 2376.31 53.1432  -2
  -1   2  -3 2376.31 53.1432   1
   0  -2   3 630.740 28.8305  -2
   0   2  -3 630.740 28.8305   1
   1  -2   3 2225.61 48.2628  -2
   1   2  -3 2225.61 48.2628   1
   2  -2   3 28265.1 186.678  -2
   2   2  -3 28265.1 186.678   1
   3  -2   3 5313.14 97.5723  -2
   3   2  -3 5313.14 97.5723   1
   4  -2   3 8288.27 136.233  -2
   4   2  -3 8288.27 136.233   1
   5   2  -3 1443.56 72.9730   1
   6   2  -3 1871.75 89.8029   1
   7   2  -3 876.654 77.5907   1
   8  -2   2 1747.96 117.587  -2
   8   2  -3 1747.96 117.587   1
   9  -2   2 2919.12 150.886  -2
   9   2  -3 2919.12 150.886   1
  10  -2   2 240.277 88.3600  -2
  10   2  -3 240.277 88.3600   1
  11  -2   2 1492.89 119.894  -2
  11   2  -3 1492.89 119.894   1
  12  -2   2 1146.87 128.528  -2
  12   2  -3 1146.87 128.528   1
  13  -2   2 606.201 114.483  -2
  13   2  -3 606.201 114.483   1
  14  -2   2 421.834 144.623  -2
  14   2  -3 421.834 144.623   1
  -1  -3   3 5430.88 89.7923  -2
  -1   3  -3 5430.88 89.7923   1
   0  -3   3 15459.4 139.670  -2
   0   3  -3 15459.4 139.670   1
   1  -3   3 5159.02 81.7411  -2
   1   3  -3 5159.02 81.7411   1
   2  -3   3 3356.95 70.2830  -2
   2   3  -3 3356.95 70.2830   1
   3  -3   3 7000.53 107.787  -2
   3   3  -3 7000.53 107.787   1
   4  -3   3 8965.87 138.244  -2
   4   3  -3 8965.87 138.244   1
   5  -3   3 571.238 63.5681  -2
   5   3  -3 571.238 63.5681   1
   6   3  -3 1377.14 72.0495   1
   7  -3   2 2760.93 115.733  -2
   7   3  -3 2760.93 115.733   1
   8  -3   2 1065.47 100.025  -2
   8   3  -3 1065.47 100.025   1
   9  -3   2 853.028 99.0651  -2
   9   3  -3 853.028 99.0651   1
  10  -3   2 1924.86 126.242  -2
  10   3  -3 1924.86 126.242   1
  11  -3   2 599.578 86.7646  -2
  11   3  -3 599.578 86.7646   1
  12  -3   2 225.184 84.9825  -2
  12   3  -3 225.184 84.9825   1
  13  -3   2 468.133 110.023  -2
  13   3  -3 468.133 110.023   1
  14  -3   2 391.574 117.894  -2
  14   3  -3 391.574 117.894   1
  -1  -4   3 5052.21 97.7774  -2
  -1   4  -3 5052.21 97.7774   1
   0  -4   3 1149.47 51.9746  -2
   0   4  -3 1149.47 51.9746   1
   1  -4   3 5063.96 91.5377  -2
   1   4  -3 5063.96 91.5377   1
   2  -4   3 9367.26 124.767  -2
   2   4  -3 9367.26 124.767   1
   3  -4   3 1445.76 57.0694  -2
   3   4  -3 1445.76 57.0694   1
   4  -4   3 3116.67 87.9235  -2
   4   4  -3 3116.67 87.9235   1
   5  -4   3 4373.79 114.588  -2
   5   4  -3 4373.79 114.588   1
   6   4  -3 663.117 56.8222   1
   7  -4   2 714.819 81.8229  -2
   7   4  -3 714.819 81.8229   1
   8  -4   2 2504.54 123.621  -2
   8   4  -3 2504.54 123.621   1
   9  -4   2 1408.85 100.252  -2
   9   4  -3 1408.85 100.252   1
  10  -4   2 605.376 81.0850  -2
  10   4  -3 605.376 81.0850   1
  11  -4   2 761.113 91.6796  -2
  11   4  -3 761.113 91.6796   1
  12  -4   2 453.163 91.2169  -2
  12   4  -3 453.163 91.2169   1
  13  -4   2 114.297 95.7628  -2
  13   4  -3 114.297 95.7628   1
  -1  -5   3 2689.70 83.5056  -2
  -1   5  -3 2689.70 83.5056   1
   0  -5   3 3482.15 90.8144  -2
   0   5  -3 3482.15 90.8144   1
   1  -5   3 2622.89 77.2556  -2
   1   5  -3 2622.89 77.2556   1
   2  -5   3 1429.94 62.2980  -2
   2   5  -3 1429.94 62.2980   1
   3  -5   3 5765.13 115.455  -2
   3   5  -3 5765.13 115.455   1
   4  -5   3 3347.77 96.6618  -2
   4   5  -3 3347.77 96.6618   1
   5  -5   3 743.097 66.2497  -2
   5   5  -3 743.097 66.2497   1
   6   5  -3 688.560 56.2036   1
   7  -5   2 2545.73 109.358  -2
   7   5  -3 2545.73 109.358   1
   8  -5   2 307.354 72.8256  -2
   8   5  -3 307.354 72.8256   1
   9  -5   2 577.812 77.5537  -2
   9   5  -3 577.812 77.5537   1
  10  -5   2 619.719 81.9291  -2
  10   5  -3 619.719 81.9291   1
  11  -5   2 301.139 75.8962  -2
  11   5  -3 301.139 75.8962   1
  12  -5   2 60.8621 78.1012  -2
  12   5  -3 60.8621 78.1012   1
   0  -6   3 1405.76 71.6611  -2
   0   6  -3 1405.76 71.6611   1
   1  -6   3 5652.15 123.004  -2
   1   6  -3 5652.15 123.004   1
   2  -6   3 1884.61 77.7280  -2
   2   6  -3 1884.61 77.7280   1
   3  -6   3 1092.85 70.5816  -2
   3   6  -3 1092.85 70.5816   1
   4  -6   3 1016.99 72.3058  -2
   4   6  -3 1016.99 72.3058   1
   5  -6   3 4574.19 125.234  -2
   5   6  -3 4574.19 125.234   1
   6   6  -3 127.158 47.1293   1
   7  -6   2 529.966 70.6134  -2
   7   6  -3 529.966 70.6134   1
   8  -6   2 1195.74 88.3487  -2
   8   6  -3 1195.74 88.3487   1
   9  -6   2 742.318 79.7843  -2
   9   6  -3 742.318 79.7843   1
  10  -6   2 415.453 72.8850  -2
  10   6  -3 415.453 72.8850   1
   0  -7   3 419.742 59.9567  -2
   0   7  -3 419.742 59.9567   1
   1  -7   3 2088.65 89.3543  -2
   1   7  -3 2088.65 89.3543   1
   2  -7   3 801.125 70.1318  -2
   2   7  -3 801.125 70.1318   1
   3  -7   3 5083.93 130.251  -2
   3   7  -3 5083.93 130.251   1
   4  -7   3 360.629 66.4709  -2
   4   7  -3 360.629 66.4709   1
   5  -7   3 150.152 63.7235  -2
   5   7  -3 150.152 63.7235   1
   6   7  -3 251.596 56.1116   1
   7   7  -3 866.581 72.2340   1
   1  -8   3 3246.96 115.935  -2
   1   8  -3 3246.96 115.935   1
   2  -8   3 140.497 62.3859  -2
   2   8  -3 140.497 62.3859   1
   3  -8   3 408.487 75.8391  -2
   3   8  -3 408.487 75.8391   1
   4  -8   3 275.838 66.8330  -2
   4   8  -3 275.838 66.8330   1
   5  -8   3 2674.78 118.150  -2
   5   8  -3 2674.78 118.150   1
   2  -9   3 189.782 69.9855  -2
   2   9  -3 189.782 69.9855   1
  12   5   1 1164.54 211.785  -2
  12  -5  -2 1164.54 211.785   1
  12   4   1 820.717 185.657  -2
  12  -4  -2 820.717 185.657   1
  13   4   1 939.904 212.805  -2
  13  -4  -2 939.904 212.805   1
  10   3   1 2682.23 206.583  -2
  10  -3  -2 2682.23 206.583   1
  11   3   1 1727.36 200.106  -2
  11  -3  -2 1727.36 200.106   1
  12   3   1 2115.57 215.889  -2
  12  -3  -2 2115.57 215.889   1
  13   3   1 1238.10 201.529  -2
  13  -3  -2 1238.10 201.529   1
   9   2   1 3022.40 199.743  -2
   9  -2  -2 3022.40 199.743   1
  10   2   1 2693.09 197.604  -2
  10  -2  -2 2693.09 197.604   1
  11   2   1 1190.79 165.974  -2
  11  -2  -2 1190.79 165.974   1
  12   2   1 1268.97 186.164  -2
  12  -2  -2 1268.97 186.164   1
  13   2   1 1155.28 212.011  -2
  13  -2  -2 1155.28 212.011   1
  14   2   1 1254.00 235.032  -2
  14  -2  -2 1254.00 235.032   1
   6  -1  -2 3021.49 131.504   1
   7  -1  -2 4713.17 176.763   1
   8  -1  -2 3521.67 174.423   1
   9   1   1 2581.64 181.416  -2
   9  -1  -2 2581.64 181.416   1
  10   1   1 1810.30 166.467  -2
  10  -1  -2 1810.30 166.467   1
  11   1   1 1517.91 175.990  -2
  11  -1  -2 1517.91 175.990   1
  12   1   1 2407.21 219.758  -2
  12  -1  -2 2407.21 219.758   1
  13   1   1 1001.70 183.115  -2
  13  -1  -2 1001.70 183.115   1
  14   1   1 1168.91 205.729  -2
  14  -1  -2 1168.91 205.729   1
   1   0   2 20707.9 129.320  -2
   1   0  -2 20707.9 129.320   1
   2   0  -2 4359.10 87.8141   1
   3   0  -2 390.995 54.7513   1
   4   0  -2 4591.15 125.005   1
   5   0  -2 5232.45 147.572   1
   6   0  -2 1287.52 97.0709   1
   7   0  -2 366.060 84.2605   1
   8   0   1 1832.53 160.845  -2
   8   0  -2 1832.53 160.845   1
   9   0   1 3517.43 212.546  -2
   9   0  -2 3517.43 212.546   1
  10   0   1 5632.21 241.703  -2
  10   0  -2 5632.21 241.703   1
  11   0   1 1418.45 166.916  -2
  11   0  -2 1418.45 166.916   1
  12   0   1 2260.28 190.608  -2
  12   0  -2 2260.28 190.608   1
  13   0   1 888.875 176.100  -2
  13   0  -2 888.875 176.100   1
  14   0   1 1813.87 224.760  -2
  14   0  -2 1813.87 224.760   1
  -1  -1   2 6010.44 62.1195  -2
  -1   1  -2 6010.44 62.1195   1
   0  -1   2 756.963 21.9593  -2
   0   1  -2 756.963 21.9593   1
   1  -1   2 6294.88 65.8821  -2
   1   1  -2 6294.88 65.8821   1
   2  -1   2 13024.0 123.033  -2
   2   1  -2 13024.0 123.033   1
   3   1  -2 3548.66 81.3019   1
   4   1  -2 2502.88 89.1939   1
   5   1  -2 132.341 51.5367   1
   6   1  -2 2683.46 117.372   1
   7   1  -2 4036.14 153.027   1
   8  -1   1 2955.87 166.321  -2
   8   1  -2 2955.87 166.321   1
   9  -1   1 1437.48 133.957  -2
   9   1  -2 1437.48 133.957   1
  10  -1   1 1477.46 144.908  -2
  10   1  -2 1477.46 144.908   1
  11  -1   1 1167.49 136.578  -2
  11   1  -2 1167.49 136.578   1
  12  -1   1 2257.50 173.370  -2
  12   1  -2 2257.50 173.370   1
  13  -1   1 741.782 152.937  -2
  13   1  -2 741.782 152.937   1
  14  -1   1 1129.30 169.924  -2
  14   1  -2 1129.30 169.924   1
  -1  -2   2 2387.59 50.7629  -2
  -1   2  -2 2387.59 50.7629   1
   0  -2   2 7984.15 82.0870  -2
   0   2  -2 7984.15 82.0870   1
   1  -2   2 2579.04 48.7127  -2
   1   2  -2 2579.04 48.7127   1
   2  -2   2 14432.3 126.082  -2
   2   2  -2 14432.3 126.082   1
   3  -2   2 8619.21 116.090  -2
   3   2  -2 8619.21 116.090   1
   4  -2   2 9344.06 141.278  -2
   4   2  -2 9344.06 141.278   1
   5   2  -2 5914.08 127.911   1
   6   2  -2 2532.05 98.9584   1
   7   2  -2 798.625 76.8424   1
   8  -2   1 1814.40 121.854  -2
   8   2  -2 1814.40 121.854   1
   9  -2   1 1841.43 132.628  -2
   9   2  -2 1841.43 132.628   1
  10  -2   1 1632.26 122.416  -2
  10   2  -2 1632.26 122.416   1
  11  -2   1 712.074 105.558  -2
  11   2  -2 712.074 105.558   1
  12  -2   1 763.548 112.009  -2
  12   2  -2 763.548 112.009   1
  13  -2   1 661.174 129.000  -2
  13   2  -2 661.174 129.000   1
  14  -2   1 884.352 153.370  -2
  14   2  -2 884.352 153.370   1
  -1  -3   2 10212.8 116.192  -2
  -1   3  -2 10212.8 116.192   1
   0  -3   2 2652.33 58.1714  -2
   0   3  -2 2652.33 58.1714   1
   1  -3   2 9932.28 106.488  -2
   1   3  -2 9932.28 106.488   1
   2  -3   2 8942.09 106.004  -2
   2   3  -2 8942.09 106.004   1
   3  -3   2 9652.81 121.550  -2
   3   3  -2 9652.81 121.550   1
   4  -3   2 3021.71 85.1718  -2
   4   3  -2 3021.71 85.1718   1
   5  -3   2 1636.43 77.7508  -2
   5   3  -2 1636.43 77.7508   1
   6   3  -2 943.211 63.5503   1
   7  -3   1 1320.47 91.0624  -2
   7   3  -2 1320.47 91.0624   1
   8  -3   1 3967.35 145.664  -2
   8   3  -2 3967.35 145.664   1
   9  -3   1 1237.93 109.429  -2
   9   3  -2 1237.93 109.429   1
  10  -3   1 1126.54 98.7933  -2
  10   3  -2 1126.54 98.7933   1
  11  -3   1 802.428 105.021  -2
  11   3  -2 802.428 105.021   1
  12  -3   1 876.956 117.875  -2
  12   3  -2 876.956 117.875   1
  13  -3   1 397.807 118.105  -2
  13   3  -2 397.807 118.105   1
  14  -3   1 612.716 189.801  -2
  14   3  -2 612.716 189.801   1
  -1  -4   2 5624.62 98.9321  -2
  -1   4  -2 5624.62 98.9321   1
   0  -4   2 4738.50 88.5215  -2
   0   4  -2 4738.50 88.5215   1
   1  -4   2 5651.27 92.9098  -2
   1   4  -2 5651.27 92.9098   1
   2  -4   2 6762.42 103.081  -2
   2   4  -2 6762.42 103.081   1
   3  -4   2 2683.13 72.4935  -2
   3   4  -2 2683.13 72.4935   1
   4  -4   2 4784.06 102.336  -2
   4   4  -2 4784.06 102.336   1
   5  -4   2 2582.40 89.1811  -2
   5   4  -2 2582.40 89.1811   1
   6   4  -2 835.793 60.8713   1
   7  -4   1 2109.80 103.884  -2
   7   4  -2 2109.80 103.884   1
   8  -4   1 669.760 87.7465  -2
   8   4  -2 669.760 87.7465   1
   9  -4   1 1398.51 99.4969  -2
   9   4  -2 1398.51 99.4969   1
  10  -4   1 676.754 80.3559  -2
  10   4  -2 676.754 80.3559   1
  11  -4   1 463.298 84.1875  -2
  11   4  -2 463.298 84.1875   1
  12  -4   1 215.008 76.2225  -2
  12   4  -2 215.008 76.2225   1
  13  -4   1 247.895 92.3189  -2
  13   4  -2 247.895 92.3189   1
   0  -5   2 4927.20 102.614  -2
   0   5  -2 4927.20 102.614   1
   1  -5   2 3343.40 84.2305  -2
   1   5  -2 3343.40 84.2305   1
   2  -5   2 2252.27 71.4367  -2
   2   5  -2 2252.27 71.4367   1
   3  -5   2 1642.29 67.5400  -2
   3   5  -2 1642.29 67.5400   1
   4  -5   2 4697.19 108.045  -2
   4   5  -2 4697.19 108.045   1
   5  -5   2 2928.13 95.0146  -2
   5   5  -2 2928.13 95.0146   1
   6   5  -2 996.696 60.9819   1
   7  -5   1 1515.17 90.1504  -2
   7   5  -2 1515.17 90.1504   1
   8  -5   1 1208.09 87.4523  -2
   8   5  -2 1208.09 87.4523   1
   9  -5   1 1055.55 92.5428  -2
   9   5  -2 1055.55 92.5428   1
  10  -5   1 337.402 74.3189  -2
  10   5  -2 337.402 74.3189   1
  11  -5   1 517.363 79.4785  -2
  11   5  -2 517.363 79.4785   1
   0  -6   2 1397.56 68.5743  -2
   0   6  -2 1397.56 68.5743   1
   1  -6   2 2802.97 89.5416  -2
   1   6  -2 2802.97 89.5416   1
   2  -6   2 3851.88 100.752  -2
   2   6  -2 3851.88 100.752   1
   3  -6   2 2911.22 91.8018  -2
   3   6  -2 2911.22 91.8018   1
   4  -6   2 868.212 68.0010  -2
   4   6  -2 868.212 68.0010   1
   5  -6   2 784.827 71.4396  -2
   5   6  -2 784.827 71.4396   1
   6   6  -2 818.973 60.7839   1
   7   6  -2 783.256 64.0190   1
   8  -6   1 880.931 80.4813  -2
   8   6  -2 880.931 80.4813   1
   1  -7   2 1812.81 83.4892  -2
   1   7  -2 1812.81 83.4892   1
   2  -7   2 1403.79 80.5487  -2
   2   7  -2 1403.79 80.5487   1
   3  -7   2 732.767 68.9830  -2
   3   7  -2 732.767 68.9830   1
   4  -7   2 1811.18 89.1522  -2
   4   7  -2 1811.18 89.1522   1
   5  -7   2 1663.01 92.8004  -2
   5   7  -2 1663.01 92.8004   1
   6   7  -2 185.257 49.6634   1
   2  -8   2 2913.95 110.422  -2
   2   8  -2 2913.95 110.422   1
   3  -8   2 1929.57 100.292  -2
   3   8  -2 1929.57 100.292   1
   4  -8   2 797.667 79.6928  -2
   4   8  -2 797.667 79.6928   1
  12   4   0 260.927 169.446  -2
  12  -4  -1 260.927 169.446   1
  13   4   0 1778.16 242.833  -2
  13  -4  -1 1778.16 242.833   1
  11   3   0 1960.26 198.235  -2
  11  -3  -1 1960.26 198.235   1
  12   3   0 2229.26 227.576  -2
  12  -3  -1 2229.26 227.576   1
  13   3   0 1051.75 202.942  -2
  13  -3  -1 1051.75 202.942   1
  10   2   0 3117.38 203.461  -2
  10  -2  -1 3117.38 203.461   1
  11   2   0 1328.87 165.338  -2
  11  -2  -1 1328.87 165.338   1
  12   2   0 220.604 150.379  -2
  12  -2  -1 220.604 150.379   1
  13   2   0 1713.98 218.263  -2
  13  -2  -1 1713.98 218.263   1
  14   2   0 2042.65 258.247  -2
  14  -2  -1 2042.65 258.247   1
   7  -1  -1 863.184 99.3154   1
   8   1   0 6669.49 230.554  -2
   8  -1  -1 6669.49 230.554   1
   9   1   0 3897.74 195.859  -2
   9  -1  -1 3897.74 195.859   1
  10   1   0-38.9861 320.104  -2
  10  -1  -1-38.9861 320.104   1
  11   1   0 1800.65 174.212  -2
  11  -1  -1 1800.65 174.212   1
  12   1   0 2815.42 218.283  -2
  12  -1  -1 2815.42 218.283   1
  13   1   0 1057.41 204.993  -2
  13  -1  -1 1057.41 204.993   1
  14   1   0 334.605 182.395  -2
  14  -1  -1 334.605 182.395   1
   2   0  -1 2738.07 69.0008   1
   3   0  -1 2892.74 88.5630   1
   4   0  -1 270.006 50.6408   1
   5   0  -1 249.782 58.4885   1
   6   0  -1 43.6949 57.3880   1
   7   0  -1 10018.5 232.483   1
   8   0   0 660.977 132.965  -2
   8   0  -1 660.977 132.965   1
   9   0   0 2103.74 162.381  -2
   9   0  -1 2103.74 162.381   1
  10   0   0 3495.86 206.428  -2
  10   0  -1 3495.86 206.428   1
  11   0   0 3022.83 208.001  -2
  11   0  -1 3022.83 208.001   1
  12   0   0 84.4086 139.484  -2
  12   0  -1 84.4086 139.484   1
  13   0   0 2475.43 227.375  -2
  13   0  -1 2475.43 227.375   1
  14   0   0 1265.89 208.895  -2
  14   0  -1 1265.89 208.895   1
   0  -1   1 5089.86 45.7492  -2
   0   1  -1 5089.86 45.7492   1
   1  -1   1 18318.3 100.982  -2
   1   1  -1 18318.3 100.982   1
   2   1  -1 1099.81 41.8655   1
   3   1  -1 2646.07 74.3924   1
   4   1  -1 476.633 51.9048   1
   5   1  -1 12431.4 205.326   1
   6   1  -1 1559.07 96.5036   1
   7   1  -1 606.390 85.8523   1
   8  -1   0 5214.78 199.983  -2
   8   1  -1 5214.78 199.983   1
   9  -1   0 3186.69 209.330  -2
   9   1  -1 3186.69 209.330   1
  10  -1   0-166.341 140.705  -2
  10   1  -1-166.341 140.705   1
  11  -1   0 1588.88 158.097  -2
  11   1  -1 1588.88 158.097   1
  12  -1   0 2162.98 178.623  -2
  12   1  -1 2162.98 178.623   1
  13  -1   0 1129.16 149.564  -2
  13   1  -1 1129.16 149.564   1
  14  -1   0 397.974 135.010  -2
  14   1  -1 397.974 135.010   1
   0  -2   1 3964.28 54.9184  -2
   0   2  -1 3964.28 54.9184   1
   1  -2   1 4275.30 57.2609  -2
   1   2  -1 4275.30 57.2609   1
   2  -2   1 7421.95 85.8364  -2
   2   2  -1 7421.95 85.8364   1
   3  -2   1 14384.3 143.081  -2
   3   2  -1 14384.3 143.081   1
   4  -2   1 4610.99 104.631  -2
   4   2  -1 4610.99 104.631   1
   5   2  -1 247.636 44.6877   1
   6   2  -1 436.568 55.4926   1
   7   2  -1 7196.89 173.997   1
   8  -2   0 1289.21 114.923  -2
   8   2  -1 1289.21 114.923   1
   9  -2   0 1369.37 121.619  -2
   9   2  -1 1369.37 121.619   1
  10  -2   0 1748.15 135.864  -2
  10   2  -1 1748.15 135.864   1
  11  -2   0 735.660 102.536  -2
  11   2  -1 735.660 102.536   1
  12  -2   0 187.070 93.1100  -2
  12   2  -1 187.070 93.1100   1
  13  -2   0 1201.83 135.469  -2
  13   2  -1 1201.83 135.469   1
  14  -2   0 1307.71 157.339  -2
  14   2  -1 1307.71 157.339   1
   0  -3   1 4926.77 75.2136  -2
   0   3  -1 4926.77 75.2136   1
   1  -3   1 11189.2 106.797  -2
   1   3  -1 11189.2 106.797   1
   2  -3   1 8452.22 97.3930  -2
   2   3  -1 8452.22 97.3930   1
   3  -3   1 3923.97 76.9908  -2
   3   3  -1 3923.97 76.9908   1
   4  -3   1 2405.84 73.4925  -2
   4   3  -1 2405.84 73.4925   1
   5  -3   1 5532.74 118.425  -2
   5   3  -1 5532.74 118.425   1
   6   3  -1 822.761 61.0480   1
   7  -3   0 567.678 81.5210  -2
   7   3  -1 567.678 81.5210   1
   8  -3   0 2594.28 124.249  -2
   8   3  -1 2594.28 124.249   1
   9  -3   0 2724.26 135.017  -2
   9   3  -1 2724.26 135.017   1
  10  -3   0-7.45015 146.869  -2
  10   3  -1-7.45015 146.869   1
  11  -3   0 889.364 103.237  -2
  11   3  -1 889.364 103.237   1
  12  -3   0 1031.00 113.621  -2
  12   3  -1 1031.00 113.621   1
  13  -3   0 359.107 118.726  -2
  13   3  -1 359.107 118.726   1
  14  -3   0 48.9974 191.861  -2
  14   3  -1 48.9974 191.861   1
   0  -4   1 11387.4 130.068  -2
   0   4  -1 11387.4 130.068   1
   1  -4   1 5123.89 85.1336  -2
   1   4  -1 5123.89 85.1336   1
   2  -4   1 4780.56 84.4183  -2
   2   4  -1 4780.56 84.4183   1
   3  -4   1 5968.46 97.5784  -2
   3   4  -1 5968.46 97.5784   1
   4  -4   1 3059.51 80.8680  -2
   4   4  -1 3059.51 80.8680   1
   5  -4   1 758.798 57.6893  -2
   5   4  -1 758.798 57.6893   1
   6   4  -1 1104.79 64.4048   1
   7  -4   0 3522.71 121.836  -2
   7   4  -1 3522.71 121.836   1
   8  -4   0 989.535 87.7186  -2
   8   4  -1 989.535 87.7186   1
   9  -4   0 507.983 73.9651  -2
   9   4  -1 507.983 73.9651   1
  10  -4   0 1343.88 99.0100  -2
  10   4  -1 1343.88 99.0100   1
  11  -4   0 357.634 81.8343  -2
  11   4  -1 357.634 81.8343   1
  12  -4   0 33.0897 75.1117  -2
  12   4  -1 33.0897 75.1117   1
   0  -5   1 1843.49 65.2381  -2
   0   5  -1 1843.49 65.2381   1
   1  -5   1 2773.33 74.8162  -2
   1   5  -1 2773.33 74.8162   1
   2  -5   1 5484.93 100.986  -2
   2   5  -1 5484.93 100.986   1
   3  -5   1 1235.18 59.5176  -2
   3   5  -1 1235.18 59.5176   1
   4  -5   1 1896.12 74.0152  -2
   4   5  -1 1896.12 74.0152   1
   5  -5   1 4325.55 108.528  -2
   5   5  -1 4325.55 108.528   1
   6   5  -1 1758.93 72.6747   1
   7  -5   0 285.885 63.5796  -2
   7   5  -1 285.885 63.5796   1
   8  -5   0 1671.46 93.5756  -2
   8   5  -1 1671.46 93.5756   1
   9  -5   0 869.514 82.0516  -2
   9   5  -1 869.514 82.0516   1
  10  -5   0-40.7101 82.8192  -2
  10   5  -1-40.7101 82.8192   1
   0  -6   1 7645.49 134.487  -2
   0   6  -1 7645.49 134.487   1
   1  -6   1 2591.01 81.9562  -2
   1   6  -1 2591.01 81.9562   1
   2  -6   1 709.395 55.1347  -2
   2   6  -1 709.395 55.1347   1
   3  -6   1 1718.27 75.5325  -2
   3   6  -1 1718.27 75.5325   1
   4  -6   1 4495.48 110.671  -2
   4   6  -1 4495.48 110.671   1
   5  -6   1 1214.01 76.1157  -2
   5   6  -1 1214.01 76.1157   1
   6   6  -1 1220.55 64.6728   1
   7   6  -1 410.233 53.3470   1
   1  -7   1 741.705 59.3602  -2
   1   7  -1 741.705 59.3602   1
   2  -7   1 6059.90 133.121  -2
   2   7  -1 6059.90 133.121   1
   3  -7   1 1485.62 79.6480  -2
   3   7  -1 1485.62 79.6480   1
   4  -7   1 1388.22 84.0157  -2
   4   7  -1 1388.22 84.0157   1
   5   7  -1 209.583 47.8170   1
   2  -8   1 380.790 64.4074  -2
   2   8  -1 380.790 64.4074   1
  13   4  -1 1681.29 218.857  -2
  13  -4   0 1681.29 218.857   1
  12   3  -1 2121.39 214.590  -2
  12  -3   0 2121.39 214.590   1
  13   3  -1 925.242 194.877  -2
  13  -3   0 925.242 194.877   1
  10   2  -1 2737.29 182.839  -2
  10  -2   0 2737.29 182.839   1
  11   2  -1 1177.93 172.174  -2
  11  -2   0 1177.93 172.174   1
  12   2  -1 328.631 154.662  -2
  12  -2   0 328.631 154.662   1
  13   2  -1 1864.69 218.222  -2
  13  -2   0 1864.69 218.222   1
  14   2  -1 1595.60 232.074  -2
  14  -2   0 1595.60 232.074   1
   9   1  -1 4437.23 215.523  -2
   9  -1   0 4437.23 215.523   1
  10   1  -1 86.8995 113.021  -2
  10  -1   0 86.8995 113.021   1
  11   1  -1 2048.02 187.375  -2
  11  -1   0 2048.02 187.375   1
  12   1  -1 2770.41 211.600  -2
  12  -1   0 2770.41 211.600   1
  13   1  -1 1148.11 197.920  -2
  13  -1   0 1148.11 197.920   1
  14   1  -1 384.829 199.506  -2
  14  -1   0 384.829 199.506   1
   4   0   0 1026.50 66.1161   1
   5   0   0 335.985 60.6490   1
   6   0   0 5876.42 166.682   1
   7   0   0 251.036 80.5742   1
   8   0  -1 635.857 130.908  -2
   8   0   0 635.857 130.908   1
   9   0  -1 2592.69 173.928  -2
   9   0   0 2592.69 173.928   1
  10   0  -1 3383.26 195.659  -2
  10   0   0 3383.26 195.659   1
  11   0  -1 2974.66 202.086  -2
  11   0   0 2974.66 202.086   1
  12   0  -1 176.500 134.072  -2
  12   0   0 176.500 134.072   1
  13   0  -1 2053.28 207.212  -2
  13   0   0 2053.28 207.212   1
  14   0  -1 1684.76 216.904  -2
  14   0   0 1684.76 216.904   1
   0  -1   0 42.9265 7.36369  -2
   0   1   0 42.9265 7.36369   1
   1  -1   0 885.906 21.4983  -2
   1   1   0 885.906 21.4983   1
   2   1   0 18209.4 132.975   1
   3   1   0 106.272 35.7906   1
   4   1   0 3374.80 98.9583   1
   5   1   0 598.641 65.8865   1
   6   1   0 6756.68 173.315   1
   7   1   0 400.641 81.9502   1
   8  -1  -1 6104.86 210.674  -2
   8   1   0 6104.86 210.674   1
   9  -1  -1 2896.72 201.932  -2
   9   1   0 2896.72 201.932   1
  10  -1  -1-5.68096 341.018  -2
  10   1   0-5.68096 341.018   1
  11  -1  -1 1472.82 152.736  -2
  11   1   0 1472.82 152.736   1
  12  -1  -1 2212.76 179.957  -2
  12   1   0 2212.76 179.957   1
  13  -1  -1 930.639 155.852  -2
  13   1   0 930.639 155.852   1
  14  -1  -1 614.880 158.034  -2
  14   1   0 614.880 158.034   1
   0  -2   0 47622.4 174.796  -2
   0   2   0 47622.4 174.796   1
   1  -2   0 1536.98 32.5471  -2
   1   2   0 1536.98 32.5471   1
   2  -2   0 1267.84 36.5715  -2
   2   2   0 1267.84 36.5715   1
   3  -2   0 2826.76 65.8874  -2
   3   2   0 2826.76 65.8874   1
   4  -2   0 11326.6 152.772  -2
   4   2   0 11326.6 152.772   1
   5   2   0 267.593 42.8358   1
   6   2   0 5928.05 144.294   1
   7  -2  -1 7082.92 187.134  -2
   7   2   0 7082.92 187.134   1
   8  -2  -1 1246.18 123.250  -2
   8   2   0 1246.18 123.250   1
   9  -2  -1 1258.50 118.902  -2
   9   2   0 1258.50 118.902   1
  10  -2  -1 1884.03 132.624  -2
  10   2   0 1884.03 132.624   1
  11  -2  -1 701.207 106.661  -2
  11   2   0 701.207 106.661   1
  12  -2  -1 268.965 98.5498  -2
  12   2   0 268.965 98.5498   1
  13  -2  -1 1126.33 139.881  -2
  13   2   0 1126.33 139.881   1
  14  -2  -1 1011.20 154.458  -2
  14   2   0 1011.20 154.458   1
   0  -3   0 12.3482 17.6939  -2
   0   3   0 12.3482 17.6939   1
   1  -3   0 3744.21 59.0782  -2
   1   3   0 3744.21 59.0782   1
   2  -3   0 27002.8 161.215  -2
   2   3   0 27002.8 161.215   1
   3  -3   0 1000.39 43.5349  -2
   3   3   0 1000.39 43.5349   1
   4  -3   0 5631.30 102.826  -2
   4   3   0 5631.30 102.826   1
   5  -3   0 2032.97 76.4625  -2
   5   3   0 2032.97 76.4625   1
   6   3   0 1028.06 62.1304   1
   7  -3  -1 742.450 81.5984  -2
   7   3   0 742.450 81.5984   1
   8  -3  -1 2666.77 122.753  -2
   8   3   0 2666.77 122.753   1
   9  -3  -1 2744.15 134.420  -2
   9   3   0 2744.15 134.420   1
  10  -3  -1 123.296 87.8017  -2
  10   3   0 123.296 87.8017   1
  11  -3  -1 749.399 104.159  -2
  11   3   0 749.399 104.159   1
  12  -3  -1 1016.00 111.511  -2
  12   3   0 1016.00 111.511   1
  13  -3  -1 407.379 99.9273  -2
  13   3   0 407.379 99.9273   1
   0  -4   0 17190.1 151.882  -2
   0   4   0 17190.1 151.882   1
   1  -4   0 4523.46 77.3004  -2
   1   4   0 4523.46 77.3004   1
   2  -4   0 3202.63 67.7633  -2
   2   4   0 3202.63 67.7633   1
   3  -4   0 7209.32 102.051  -2
   3   4   0 7209.32 102.051   1
   4  -4   0 3238.81 78.2652  -2
   4   4   0 3238.81 78.2652   1
   5  -4   0 147.319 44.6764  -2
   5   4   0 147.319 44.6764   1
   6   4   0 1382.96 67.0964   1
   7  -4  -1 3472.40 117.545  -2
   7   4   0 3472.40 117.545   1
   8  -4  -1 1026.28 81.0668  -2
   8   4   0 1026.28 81.0668   1
   9  -4  -1 504.379 67.9519  -2
   9   4   0 504.379 67.9519   1
  10  -4  -1 1255.94 94.0527  -2
  10   4   0 1255.94 94.0527   1
  11  -4  -1 359.382 71.9791  -2
  11   4   0 359.382 71.9791   1
   0  -5   0-17.0060 29.1963  -2
   0   5   0-17.0060 29.1963   1
   1  -5   0 6371.75 105.619  -2
   1   5   0 6371.75 105.619   1
   2  -5   0 3807.62 83.4277  -2
   2   5   0 3807.62 83.4277   1
   3  -5   0 1321.54 58.4438  -2
   3   5   0 1321.54 58.4438   1
   4  -5   0 2034.21 71.7739  -2
   4   5   0 2034.21 71.7739   1
   5   5   0 3892.60 92.6828   1
   6   5   0 1146.64 60.5416   1
   7   5   0 216.769 47.3548   1
   8  -5  -1 1663.95 94.9733  -2
   8   5   0 1663.95 94.9733   1
   1  -6   0 2929.86 84.3124  -2
   1   6   0 2929.86 84.3124   1
   2  -6   0 105.988 42.9678  -2
   2   6   0 105.988 42.9678   1
   3  -6   0 5498.23 112.877  -2
   3   6   0 5498.23 112.877   1
   4  -6   0 1090.26 68.8109  -2
   4   6   0 1090.26 68.8109   1
   5   6   0 72.2811 36.0857   1
   6   6   0 433.935 48.0749   1
   2  -7   0 698.881 63.0646  -2
   2   7   0 698.881 63.0646   1
   3  -7   0 644.208 65.9816  -2
   3   7   0 644.208 65.9816   1
  13   4  -2 814.128 209.928  -2
  13  -4   1 814.128 209.928   1
  12   3  -2 1858.07 199.488  -2
  12  -3   1 1858.07 199.488   1
  13   3  -2 971.660 197.647  -2
  13  -3   1 971.660 197.647   1
  11   2  -2 1293.91 160.996  -2
  11  -2   1 1293.91 160.996   1
  12   2  -2 1156.25 178.552  -2
  12  -2   1 1156.25 178.552   1
  13   2  -2 1040.82 181.077  -2
  13  -2   1 1040.82 181.077   1
  14   2  -2 1426.27 217.222  -2
  14  -2   1 1426.27 217.222   1
   9   1  -2 2343.15 168.674  -2
   9  -1   1 2343.15 168.674   1
  10   1  -2 2107.18 176.994  -2
  10  -1   1 2107.18 176.994   1
  11   1  -2 1342.42 161.709  -2
  11  -1   1 1342.42 161.709   1
  12   1  -2 2344.80 206.795  -2
  12  -1   1 2344.80 206.795   1
  13   1  -2 976.218 194.555  -2
  13  -1   1 976.218 194.555   1
  14   1  -2 1228.49 232.251  -2
  14  -1   1 1228.49 232.251   1
   6   0   1 1468.99 91.9880   1
   7   0   1 7501.98 200.044   1
   8   0  -2 1683.60 146.783  -2
   8   0   1 1683.60 146.783   1
   9   0  -2 3555.07 192.302  -2
   9   0   1 3555.07 192.302   1
  10   0  -2 4789.87 212.570  -2
  10   0   1 4789.87 212.570   1
  11   0  -2 1695.01 174.777  -2
  11   0   1 1695.01 174.777   1
  12   0  -2 2701.72 216.622  -2
  12   0   1 2701.72 216.622   1
  13   0  -2 1030.80 168.575  -2
  13   0   1 1030.80 168.575   1
  14   0  -2 1615.41 206.429  -2
  14   0   1 1615.41 206.429   1
   2  -1  -1 1896.46 56.0810  -2
   2   1   1 1896.46 56.0810   1
   3   1   1 764.034 49.3111   1
   4   1   1 2387.32 85.6465   1
   5   1   1 7238.51 157.553   1
   6   1   1 3445.45 128.372   1
   7   1   1 1087.72 104.193   1
   8  -1  -2 3410.36 177.965  -2
   8   1   1 3410.36 177.965   1
   9  -1  -2 2656.56 180.056  -2
   9   1   1 2656.56 180.056   1
  10  -1  -2 2057.48 161.002  -2
  10   1   1 2057.48 161.002   1
  11  -1  -2 1362.97 145.939  -2
  11   1   1 1362.97 145.939   1
  12  -1  -2 2094.90 188.810  -2
  12   1   1 2094.90 188.810   1
  13  -1  -2 885.884 147.699  -2
  13   1   1 885.884 147.699   1
  14  -1  -2 1185.92 183.116  -2
  14   1   1 1185.92 183.116   1
   0  -2  -1 3835.97 47.0864  -2
   0   2   1 3835.97 47.0864   1
   1  -2  -1 4236.76 45.7918  -2
   1   2   1 4236.76 45.7918   1
   2  -2  -1 7444.28 73.7698  -2
   2   2   1 7444.28 73.7698   1
   3  -2  -1 14619.2 133.125  -2
   3   2   1 14619.2 133.125   1
   4  -2  -1 4513.85 98.7041  -2
   4   2   1 4513.85 98.7041   1
   5   2   1 562.681 54.4731   1
   6   2   1 1029.04 75.8168   1
   7   2   1 5095.96 152.767   1
   8  -2  -2 2015.36 134.291  -2
   8   2   1 2015.36 134.291   1
   9  -2  -2 2066.37 138.767  -2
   9   2   1 2066.37 138.767   1
  10  -2  -2 2074.76 138.175  -2
  10   2   1 2074.76 138.175   1
  11  -2  -2 865.464 112.833  -2
  11   2   1 865.464 112.833   1
  12  -2  -2 1134.01 136.725  -2
  12   2   1 1134.01 136.725   1
  13  -2  -2 857.461 126.462  -2
  13   2   1 857.461 126.462   1
  14  -2  -2 927.609 148.802  -2
  14   2   1 927.609 148.802   1
   0  -3  -1 4542.55 64.8273  -2
   0   3   1 4542.55 64.8273   1
   1  -3  -1 11348.7 94.4848  -2
   1   3   1 11348.7 94.4848   1
   2  -3  -1 8947.22 88.0087  -2
   2   3   1 8947.22 88.0087   1
   3  -3  -1 4367.99 72.9631  -2
   3   3   1 4367.99 72.9631   1
   4  -3  -1 2378.86 68.7722  -2
   4   3   1 2378.86 68.7722   1
   5  -3  -1 5399.89 109.801  -2
   5   3   1 5399.89 109.801   1
   6   3   1 1240.71 65.9356   1
   7  -3  -2 1280.83 90.0471  -2
   7   3   1 1280.83 90.0471   1
   8  -3  -2 3412.89 133.021  -2
   8   3   1 3412.89 133.021   1
   9  -3  -2 1186.99 101.451  -2
   9   3   1 1186.99 101.451   1
  10  -3  -2 1041.93 101.740  -2
  10   3   1 1041.93 101.740   1
  11  -3  -2 819.663 93.6755  -2
  11   3   1 819.663 93.6755   1
  12  -3  -2 1097.53 113.826  -2
  12   3   1 1097.53 113.826   1
   1  -4  -1 5710.46 83.3921  -2
   1   4   1 5710.46 83.3921   1
   2  -4  -1 4825.75 76.1145  -2
   2   4   1 4825.75 76.1145   1
   3  -4  -1 5916.29 88.4151  -2
   3   4   1 5916.29 88.4151   1
   4  -4  -1 2994.96 73.0341  -2
   4   4   1 2994.96 73.0341   1
   5  -4  -1 871.164 56.6837  -2
   5   4   1 871.164 56.6837   1
   6   4   1 1237.14 63.5727   1
   7  -4  -2 2051.12 96.3877  -2
   7   4   1 2051.12 96.3877   1
   8  -4  -2 815.738 75.2836  -2
   8   4   1 815.738 75.2836   1
   9  -4  -2 1292.63 90.3850  -2
   9   4   1 1292.63 90.3850   1
   1  -5  -1 2834.53 70.9204  -2
   1   5   1 2834.53 70.9204   1
   2  -5  -1 5451.33 94.0956  -2
   2   5   1 5451.33 94.0956   1
   3  -5  -1 1015.58 52.0640  -2
   3   5   1 1015.58 52.0640   1
   4  -5  -1 1915.86 67.4838  -2
   4   5   1 1915.86 67.4838   1
   5   5   1 2242.85 69.1708   1
   6   5   1 1455.02 62.8757   1
   7   5   1 810.699 56.4818   1
   1  -6  -1 2394.42 74.7542  -2
   1   6   1 2394.42 74.7542   1
   2  -6  -1 682.886 52.4076  -2
   2   6   1 682.886 52.4076   1
   3  -6  -1 1613.46 69.4367  -2
   3   6   1 1613.46 69.4367   1
   4  -6  -1 4635.38 104.414  -2
   4   6   1 4635.38 104.414   1
   2  -7  -1 6683.31 130.173  -2
   2   7   1 6683.31 130.173   1
  13   3  -3 1446.44 221.494  -2
  13  -3   2 1446.44 221.494   1
  12   2  -3 1987.77 200.217  -2
  12  -2   2 1987.77 200.217   1
  13   2  -3 963.500 194.787  -2
  13  -2   2 963.500 194.787   1
  14   2  -3 315.007 180.078  -2
  14  -2   2 315.007 180.078   1
  10   1  -3 3430.86 199.160  -2
  10  -1   2 3430.86 199.160   1
  11   1  -3 2270.84 187.731  -2
  11  -1   2 2270.84 187.731   1
  12   1  -3 389.316 147.530  -2
  12  -1   2 389.316 147.530   1
  13   1  -3 2294.00 215.055  -2
  13  -1   2 2294.00 215.055   1
  14   1  -3 933.314 206.497  -2
  14  -1   2 933.314 206.497   1
   8   0  -3 2248.60 152.352  -2
   8   0   2 2248.60 152.352   1
   9   0  -3 4922.16 212.736  -2
   9   0   2 4922.16 212.736   1
  10   0  -3 1524.80 154.552  -2
  10   0   2 1524.80 154.552   1
  11   0  -3 2981.16 195.485  -2
  11   0   2 2981.16 195.485   1
  12   0  -3 3441.83 228.587  -2
  12   0   2 3441.83 228.587   1
  13   0  -3 617.950 156.900  -2
  13   0   2 617.950 156.900   1
  14   0  -3 353.196 240.756  -2
  14   0   2 353.196 240.756   1
   2   1   2 4705.35 70.6321   1
   3   1   2 6606.76 106.428   1
   4   1   2 820.657 55.6235   1
   5   1   2 898.643 69.6802   1
   6   1   2 2837.79 115.268   1
   7   1   2 6489.87 182.124   1
   8  -1  -3 2379.12 159.240  -2
   8   1   2 2379.12 159.240   1
   9  -1  -3 3270.21 186.992  -2
   9   1   2 3270.21 186.992   1
  10  -1  -3 3014.40 187.424  -2
  10   1   2 3014.40 187.424   1
  11  -1  -3 2149.31 165.489  -2
  11   1   2 2149.31 165.489   1
  12  -1  -3 341.109 129.556  -2
  12   1   2 341.109 129.556   1
  13  -1  -3 2118.47 197.290  -2
  13   1   2 2118.47 197.290   1
  14  -1  -3 687.382 167.393  -2
  14   1   2 687.382 167.393   1
   1  -2  -2 3062.43 34.7645  -2
   1   2   2 3062.43 34.7645   1
   2  -2  -2 15582.5 93.5375  -2
   2   2   2 15582.5 93.5375   1
   3  -2  -2 9046.44 105.014  -2
   3   2   2 9046.44 105.014   1
   4  -2  -2 8167.51 124.409  -2
   4   2   2 8167.51 124.409   1
   5   2   2 7827.55 145.009   1
   6   2   2 410.168 58.4721   1
   7  -2  -3 1039.85 104.915  -2
   7   2   2 1039.85 104.915   1
   8  -2  -3 1437.73 125.505  -2
   8   2   2 1437.73 125.505   1
   9  -2  -3 3164.70 159.093  -2
   9   2   2 3164.70 159.093   1
  10  -2  -3 275.134 95.6283  -2
  10   2   2 275.134 95.6283   1
  11  -2  -3 1966.06 147.879  -2
  11   2   2 1966.06 147.879   1
  12  -2  -3 1412.79 143.264  -2
  12   2   2 1412.79 143.264   1
  13  -2  -3 587.494 123.889  -2
  13   2   2 587.494 123.889   1
   1  -3  -2 11178.7 89.8386  -2
   1   3   2 11178.7 89.8386   1
   2  -3  -2 9260.81 82.0364  -2
   2   3   2 9260.81 82.0364   1
   3  -3  -2 10217.9 98.5697  -2
   3   3   2 10217.9 98.5697   1
   4  -3  -2 3207.67 72.0272  -2
   4   3   2 3207.67 72.0272   1
   5  -3  -2 1715.57 68.7073  -2
   5   3   2 1715.57 68.7073   1
   6   3   2 777.491 55.0697   1
   7  -3  -3 2676.82 112.515  -2
   7   3   2 2676.82 112.515   1
   8  -3  -3 1066.04 95.8844  -2
   8   3   2 1066.04 95.8844   1
   9  -3  -3 712.139 87.8270  -2
   9   3   2 712.139 87.8270   1
  10  -3  -3 1547.56 110.487  -2
  10   3   2 1547.56 110.487   1
  11  -3  -3 695.171 88.8049  -2
  11   3   2 695.171 88.8049   1
   1  -4  -2 6617.72 85.8882  -2
   1   4   2 6617.72 85.8882   1
   2  -4  -2 6469.52 83.0669  -2
   2   4   2 6469.52 83.0669   1
   3  -4  -2 2653.47 59.2396  -2
   3   4   2 2653.47 59.2396   1
   4  -4  -2 5089.62 86.6846  -2
   4   4   2 5089.62 86.6846   1
   5  -4  -2 2594.22 74.9314  -2
   5   4   2 2594.22 74.9314   1
   6   4   2 468.484 43.7971   1
   7  -4  -3 601.806 69.0965  -2
   7   4   2 601.806 69.0965   1
   8  -4  -3 2160.41 95.9936  -2
   8   4   2 2160.41 95.9936   1
   1  -5  -2 3363.43 72.1924  -2
   1   5   2 3363.43 72.1924   1
   2  -5  -2 2043.61 59.8590  -2
   2   5   2 2043.61 59.8590   1
   3  -5  -2 1529.64 56.4398  -2
   3   5   2 1529.64 56.4398   1
   4  -5  -2 4714.06 90.4070  -2
   4   5   2 4714.06 90.4070   1
   5   5   2 968.666 46.2759   1
   2  -6  -2 3645.13 88.5125  -2
   2   6   2 3645.13 88.5125   1
   3  -6  -2 2859.87 81.7886  -2
   3   6   2 2859.87 81.7886   1
  13   3  -4 1016.52 191.071  -2
  13  -3   3 1016.52 191.071   1
  12   2  -4 2275.11 203.794  -2
  12  -2   3 2275.11 203.794   1
  13   2  -4 464.310 184.890  -2
  13  -2   3 464.310 184.890   1
  14   2  -4 505.638 202.737  -2
  14  -2   3 505.638 202.737   1
  11   1  -4 2551.38 191.559  -2
  11  -1   3 2551.38 191.559   1
  12   1  -4 29.7612 136.555  -2
  12  -1   3 29.7612 136.555   1
  13   1  -4 1267.63 194.868  -2
  13  -1   3 1267.63 194.868   1
  14   1  -4 1199.53 207.789  -2
  14  -1   3 1199.53 207.789   1
   9   0  -4 7643.04 239.672  -2
   9   0   3 7643.04 239.672   1
  10   0  -4 667.699 128.008  -2
  10   0   3 667.699 128.008   1
  11   0  -4 2306.35 179.529  -2
  11   0   3 2306.35 179.529   1
  12   0  -4 3425.07 228.728  -2
  12   0   3 3425.07 228.728   1
  13   0  -4 673.657 160.052  -2
  13   0   3 673.657 160.052   1
  14   0  -4 664.461 188.326  -2
  14   0   3 664.461 188.326   1
   3   1   3 482.514 38.1159   1
   4   1   3 7984.69 135.703   1
   5   1   3 875.419 65.9585   1
   6   1   3 3857.33 127.608   1
   7  -1  -4 4128.54 160.897  -2
   7   1   3 4128.54 160.897   1
   8  -1  -4 619.197 116.817  -2
   8   1   3 619.197 116.817   1
   9  -1  -4 1288.28 141.816  -2
   9   1   3 1288.28 141.816   1
  10  -1  -4 6400.95 240.736  -2
  10   1   3 6400.95 240.736   1
  11  -1  -4 2625.95 185.759  -2
  11   1   3 2625.95 185.759   1
  12  -1  -4 76.8107 127.107  -2
  12   1   3 76.8107 127.107   1
  13  -1  -4 1344.74 166.769  -2
  13   1   3 1344.74 166.769   1
   2  -2  -3 31142.3 113.592  -2
   2   2   3 31142.3 113.592   1
   3  -2  -3 5175.62 75.1412  -2
   3   2   3 5175.62 75.1412   1
   4  -2  -3 8493.37 128.114  -2
   4   2   3 8493.37 128.114   1
   5  -2  -3 3059.99 101.702  -2
   5   2   3 3059.99 101.702   1
   6   2   3 1272.71 79.4410   1
   7  -2  -4 176.372 85.6603  -2
   7   2   3 176.372 85.6603   1
   8  -2  -4 4263.59 170.544  -2
   8   2   3 4263.59 170.544   1
   9  -2  -4 2898.00 158.151  -2
   9   2   3 2898.00 158.151   1
  10  -2  -4 0.07839 191.078  -2
  10   2   3 0.07839 191.078   1
  11  -2  -4 1422.88 132.754  -2
  11   2   3 1422.88 132.754   1
  12  -2  -4 2071.14 162.925  -2
  12   2   3 2071.14 162.925   1
   1  -3  -3 4797.64 69.3164  -2
   1   3   3 4797.64 69.3164   1
   2  -3  -3 3498.73 46.6181  -2
   2   3   3 3498.73 46.6181   1
   3  -3  -3 6892.75 74.7233  -2
   3   3   3 6892.75 74.7233   1
   4  -3  -3 9080.52 109.084  -2
   4   3   3 9080.52 109.084   1
   5  -3  -3 596.400 48.9594  -2
   5   3   3 596.400 48.9594   1
   6   3   3 2208.13 80.3987   1
   7  -3  -4 2859.40 111.464  -2
   7   3   3 2859.40 111.464   1
   8  -3  -4 376.296 79.5720  -2
   8   3   3 376.296 79.5720   1
   9  -3  -4 782.717 86.8437  -2
   9   3   3 782.717 86.8437   1
   2  -4  -3 10006.6 95.4926  -2
   2   4   3 10006.6 95.4926   1
   3  -4  -3 1470.69 44.0068  -2
   3   4   3 1470.69 44.0068   1
   4  -4  -3 3236.51 67.2313  -2
   4   4   3 3236.51 67.2313   1
   5  -4  -3 4447.41 88.1943  -2
   5   4   3 4447.41 88.1943   1
   6   4   3 903.508 52.6021   1
   2  -5  -3 1407.56 50.0002  -2
   2   5   3 1407.56 50.0002   1
   3  -5  -3 5476.86 86.6974  -2
   3   5   3 5476.86 86.6974   1
   4  -5  -3 3646.96 76.8260  -2
   4   5   3 3646.96 76.8260   1
  13   2  -5 306.113 174.625  -2
  13  -2   4 306.113 174.625   1
  14   2  -5 351.928 188.571  -2
  14  -2   4 351.928 188.571   1
  11   1  -5 1357.07 158.928  -2
  11  -1   4 1357.07 158.928   1
  12   1  -5 1117.27 183.849  -2
  12  -1   4 1117.27 183.849   1
  13   1  -5 1184.53 185.836  -2
  13  -1   4 1184.53 185.836   1
  14   1  -5 1303.66 193.816  -2
  14  -1   4 1303.66 193.816   1
   9   0  -5 4264.84 193.501  -2
   9   0   4 4264.84 193.501   1
  10   0  -5 1423.17 147.872  -2
  10   0   4 1423.17 147.872   1
  11   0  -5 2420.79 177.605  -2
  11   0   4 2420.79 177.605   1
  12   0  -5 2797.50 198.025  -2
  12   0   4 2797.50 198.025   1
  13   0  -5 1.39927 162.363  -2
  13   0   4 1.39927 162.363   1
  14   0  -5 588.169 194.252  -2
  14   0   4 588.169 194.252   1
   6   1   4 1700.57 94.2123   1
   7  -1  -5 3927.47 155.776  -2
   7   1   4 3927.47 155.776   1
   8  -1  -5 2812.70 155.936  -2
   8   1   4 2812.70 155.936   1
   9  -1  -5 2982.39 166.642  -2
   9   1   4 2982.39 166.642   1
  10  -1  -5 4911.53 211.304  -2
  10   1   4 4911.53 211.304   1
  11  -1  -5 1299.63 161.547  -2
  11   1   4 1299.63 161.547   1
  12  -1  -5 965.042 144.405  -2
  12   1   4 965.042 144.405   1
   3  -2  -4 4395.70 65.6589  -2
   3   2   4 4395.70 65.6589   1
   4  -2  -4 1596.62 66.2148  -2
   4   2   4 1596.62 66.2148   1
   5  -2  -4 13074.3 188.399  -2
   5   2   4 13074.3 188.399   1
   6   2   4 653.526 66.5809   1
   7  -2  -5 1263.38 108.215  -2
   7   2   4 1263.38 108.215   1
   8  -2  -5 1752.90 129.194  -2
   8   2   4 1752.90 129.194   1
   9  -2  -5 3030.73 159.881  -2
   9   2   4 3030.73 159.881   1
  10  -2  -5 1417.53 133.166  -2
  10   2   4 1417.53 133.166   1
   2  -3  -4 970.557 23.7426  -2
   2   3   4 970.557 23.7426   1
   3  -3  -4 16185.5 99.5574  -2
   3   3   4 16185.5 99.5574   1
   4  -3  -4 5345.53 80.1711  -2
   4   3   4 5345.53 80.1711   1
   5  -3  -4 541.083 46.9337  -2
   5   3   4 541.083 46.9337   1
   6   3   4 811.078 52.1304   1
   7  -3  -5 2489.69 100.815  -2
   7   3   4 2489.69 100.815   1
   2  -4  -4 6842.02 74.5268  -2
   2   4   4 6842.02 74.5268   1
   3  -4  -4 1549.75 40.8575  -2
   3   4   4 1549.75 40.8575   1
   4  -4  -4 2449.76 54.2633  -2
   4   4   4 2449.76 54.2633   1
   5   4   4 3366.58 69.0157   1
  13   2  -6 812.054 177.655  -2
  13  -2   5 812.054 177.655   1
  14   2  -6 792.024 201.416  -2
  14  -2   5 792.024 201.416   1
  12   1  -6 932.552 167.591  -2
  12  -1   5 932.552 167.591   1
  13   1  -6 1130.22 182.569  -2
  13  -1   5 1130.22 182.569   1
  14   1  -6 282.333 174.465  -2
  14  -1   5 282.333 174.465   1
  10   0  -6 2579.20 167.266  -2
  10   0   5 2579.20 167.266   1
  11   0  -6 2244.62 181.898  -2
  11   0   5 2244.62 181.898   1
  12   0  -6 376.040 131.824  -2
  12   0   5 376.040 131.824   1
  13   0  -6 1545.95 190.654  -2
  13   0   5 1545.95 190.654   1
   7  -1  -6 3946.35 154.319  -2
   7   1   5 3946.35 154.319   1
   8  -1  -6 3638.51 169.288  -2
   8   1   5 3638.51 169.288   1
   9  -1  -6 2827.31 156.910  -2
   9   1   5 2827.31 156.910   1
  10  -1  -6 2436.77 165.469  -2
  10   1   5 2436.77 165.469   1
  11  -1  -6 1709.36 166.071  -2
  11   1   5 1709.36 166.071   1
   3  -2  -5 5985.89 71.9852  -2
   3   2   5 5985.89 71.9852   1
   4  -2  -5 3604.00 86.1746  -2
   4   2   5 3604.00 86.1746   1
   5  -2  -5 1544.96 79.9427  -2
   5   2   5 1544.96 79.9427   1
   6   2   5 499.960 65.9640   1
   7  -2  -6 2450.77 125.486  -2
   7   2   5 2450.77 125.486   1
   8  -2  -6 1024.54 107.070  -2
   8   2   5 1024.54 107.070   1
   9  -2  -6 3260.71 159.136  -2
   9   2   5 3260.71 159.136   1
   3  -3  -5 1727.84 28.9432  -2
   3   3   5 1727.84 28.9432   1
   4  -3  -5 6542.88 79.4530  -2
   4   3   5 6542.88 79.4530   1
   5  -3  -5 3902.77 83.2436  -2
   5   3   5 3902.77 83.2436   1
   6   3   5 1919.22 72.0207   1
  13   2  -7 807.580 190.663  -2
  13  -2   6 807.580 190.663   1
  14   2  -7 1045.70 220.807  -2
  14  -2   6 1045.70 220.807   1
  12   1  -7 2350.99 199.369  -2
  12  -1   6 2350.99 199.369   1
  13   1  -7 682.620 189.514  -2
  13  -1   6 682.620 189.514   1
  14   1  -7 877.110 186.458  -2
  14  -1   6 877.110 186.458   1
  10   0  -7 3482.28 187.931  -2
  10   0   6 3482.28 187.931   1
  11   0  -7 1109.63 137.638  -2
  11   0   6 1109.63 137.638   1
  12   0  -7 735.110 146.864  -2
  12   0   6 735.110 146.864   1
   8  -1  -7 7265.97 213.280  -2
   8   1   6 7265.97 213.280   1
   9  -1  -7 3786.40 170.963  -2
   9   1   6 3786.40 170.963   1
  10  -1  -7 342.541 109.086  -2
  10   1   6 342.541 109.086   1
   3  -2  -6 1660.76 40.5956  -2
   3   2   6 1660.76 40.5956   1
   4  -2  -6 5656.00 103.370  -2
   4   2   6 5656.00 103.370   1
   5  -2  -6 2298.97 92.2760  -2
   5   2   6 2298.97 92.2760   1
   6  -2  -6 2474.55 111.714  -2
   6   2   6 2474.55 111.714   1
   7  -2  -7 4682.17 159.051  -2
   7   2   6 4682.17 159.051   1
  12   1  -8 2032.23 192.926  -2
  12  -1   7 2032.23 192.926   1
  13   1  -8 286.450 166.307  -2
  13  -1   7 286.450 166.307   1
  11   0  -8 58.5757 116.170  -2
  11   0   7 58.5757 116.170   1
   8  -1  -8 4469.12 165.977  -2
   8   1   7 4469.12 165.977   1
   4  -2  -7 604.492 48.0466  -2
   4   2   7 604.492 48.0466   1
   5  -2  -7 583.098 63.7202  -2
   5   2   7 583.098 63.7202   1
   3  -4  -5 3019.73 44.9593   2
   6  -3  -5 986.339 59.2367   2
   6  -2  -5 1313.51 82.0107   2
   6  -1  -5 3116.15 114.846   2
   5  -4  -4 2435.07 63.6903   2
   6  -4  -4 1164.34 56.3872   2
   6  -3  -4 1033.51 63.1400   2
   6  -2  -4 455.164 62.8157   2
   5  -1  -4 178.692 47.5595   2
   6  -1  -4 293.987 59.0025   2
   6  -4  -3 679.499 49.3798   2
   6  -3  -3 1206.99 67.3465   2
   6  -2  -3 1507.46 86.0435   2
   2  -1  -3 91.8653 23.2098   2
   3  -1  -3 1084.38 49.1285   2
   4  -1  -3 8563.39 141.796   2
   5  -1  -3 1936.48 87.2972   2
   6  -1  -3 3859.37 130.132   2
   7  -1  -3 196.618 73.8399   2
   5  -5  -2 2062.99 66.2957   2
   6  -5  -2 1057.49 55.2920   2
   6  -4  -2 875.921 56.7468   2
   6  -3  -2 884.794 61.7596   2
   5  -2  -2 5064.57 121.167   2
   6  -2  -2 2174.29 96.1951   2
   7  -2  -2 697.188 81.1913   2
   2  -1  -2 6959.57 87.8558   2
   3  -1  -2 2804.39 74.3869   2
   4  -1  -2 1659.00 70.6612   2
   5  -1  -2 67.0909 47.2545   2
   6  -1  -2 2166.62 107.779   2
   7  -1  -2 3626.86 146.572   2
   7   0  -2 337.633 81.1736   2
   5  -6  -1 206.174 40.0013   2
   5  -5  -1 2017.86 69.2520   2
   6  -5  -1 1825.77 73.6210   2
   7  -5  -1 147.303 41.4337   2
   6  -4  -1 995.750 62.4610   2
   6  -3  -1 677.294 57.2485   2
   5  -2  -1 218.308 46.7523   2
   6  -2  -1 307.001 57.4451   2
   3  -1  -1 2193.06 71.1187   2
   4  -1  -1 421.661 55.3563   2
   5  -1  -1 10308.7 192.825   2
   6  -1  -1 1092.64 85.4964   2
   7  -1  -1 633.526 88.9862   2
   6   0  -1 95.3858 62.0418   2
   7   0  -1 9839.47 229.274   2
   5  -6   0 127.285 42.3145   2
   6  -6   0 454.440 53.0680   2
   7  -6   0 1459.04 74.1821   2
   5  -5   0 3895.32 96.1922   2
   6  -5   0 1094.77 63.2209   2
   6  -4   0 1437.54 70.8592   2
   6  -3   0 866.970 62.8963   2
   5  -2   0 191.831 43.6343   2
   6  -2   0 4527.10 128.467   2
   7  -2   0 943.451 85.2366   2
   2  -1   0 16499.7 129.892   2
   3  -1   0 86.1562 37.3709   2
   4  -1   0 2844.00 94.7347   2
   5  -1   0 465.753 62.9254   2
   6  -1   0 5215.10 155.012   2
   7  -1   0 343.041 82.0843   2
   3   0   0 36.3000 43.3318   2
   4   0   0 930.745 64.9191   2
   5   0   0 279.134 59.5054   2
   6   0   0 4653.11 148.757   2
   7   0   0 141.877 73.4306   2
   5  -7   1 161.306 47.8856   2
   6  -6   1 853.903 60.5074   2
   7  -6   1 312.444 54.7066   2
   6  -5   1 1410.20 69.7458   2
   6  -4   1 1217.38 70.0844   2
   6  -3   1 1069.81 66.5247   2
   5  -2   1 556.092 52.5255   2
   6  -2   1 868.521 68.6787   2
   7  -2   1 4169.29 136.382   2
   2  -1   1 1176.95 43.5750   2
   3  -1   1 795.169 49.2064   2
   4  -1   1 2111.14 83.5620   2
   5  -1   1 6777.24 157.231   2
   6  -1   1 2902.98 125.552   2
   7  -1   1 864.044 94.2173   2
   2   0   1 3318.07 73.4363   2
   3   0   1 1496.73 68.8177   2
   4   0   1 1456.03 74.6915   2
   5   0   1 129.964 53.9017   2
   6   0   1 1252.78 88.9927   2
   7   0   1 6834.30 198.288   2
   6   1   1 3340.39 132.909   2
   7   1   1 1309.85 108.863   2
   8   1   1 513.718 109.142   2
   6  -7   2 824.642 67.3195   2
   7  -7   2 108.858 54.2546   2
   6  -6   2 951.058 68.4597   2
   6  -5   2 1850.01 79.1669   2
   6  -4   2 473.238 52.1018   2
   6  -3   2 688.940 60.0032   2
   5  -2   2 7071.18 143.464   2
   6  -2   2 375.468 59.1871   2
   7  -2   2 288.654 60.8510   2
   3  -1   2 7033.38 113.718   2
   4  -1   2 803.943 57.6805   2
   5  -1   2 987.484 74.4054   2
   6  -1   2 2549.24 112.813   2
   7  -1   2 5070.19 166.769   2
   2   0   2 3935.03 84.8358   2
   3   0   2 29.2254 43.0452   2
   4   0   2 3787.72 115.328   2
   5   0   2 8640.09 186.258   2
   6   0   2 397.499 72.2509   2
   7   0   2 384.941 82.4230   2
   8   0   2 156.599 94.8118   2
   5   1   2 1004.10 81.7805   2
   6   1   2 3029.47 132.696   2
   7   1   2 6291.45 194.816   2
   8   1   2 1280.89 125.104   2
   6  -7   3 73.7448 50.6003   2
   6  -6   3 185.847 49.9110   2
   6  -5   3 733.922 60.2656   2
   6  -4   3 930.237 64.2593   2
   6  -3   3 2257.15 91.4659   2
   5  -2   3 1826.54 79.3193   2
   6  -2   3 1103.94 75.2730   2
   7  -2   3 20.5469 57.1879   2
   4  -1   3 8320.91 143.315   2
   5  -1   3 665.000 61.3555   2
   6  -1   3 3054.90 119.972   2
   7  -1   3 133.827 69.5517   2
   2   0   3 24909.5 202.859   2
   3   0   3 1798.07 76.9734   2
   4   0   3 5530.54 137.378   2
   5   0   3 44.6843 55.3966   2
   6   0   3 1506.71 101.740   2
   7   0   3-6.69619 70.7117   2
   2   1   3 940.574 56.6303   2
   3   1   3 514.022 57.0732   2
   4   1   3 7860.82 163.555   2
   5   1   3 681.856 77.9685   2
   6   1   3 3528.14 143.376   2
   7   1   3 124.097 83.6916   2
   6   2   3 1601.74 110.836   2
   7   2   3 186.542 92.4151   2
   6  -8   4 526.294 74.0061   2
   6  -7   4 1090.07 76.9555   2
   6  -6   4 691.148 64.5878   2
   6  -5   4 1134.98 69.2407   2
   6  -4   4 688.164 59.5402   2
   6  -3   4 794.862 66.7983   2
   7  -3   4 1695.84 90.7515   2
   5  -2   4 5387.45 126.037   2
   6  -2   4 670.478 62.9666   2
   4  -1   4 396.156 48.1467   2
   5  -1   4-13.6924 43.1491   2
   6  -1   4 1347.02 85.7894   2
   7  -1   4 2467.53 119.106   2
   3   0   4 4505.87 109.950   2
   4   0   4 255.372 54.3124   2
   5   0   4 11297.9 213.752   2
   6   0   4 526.815 79.7657   2
   7   0   4 799.600 98.5527   2
   2   1   4 1762.58 71.6414   2
   3   1   4 19402.6 233.095   2
   4   1   4 376.575 63.8697   2
   5   1   4-25.2261 59.4264   2
   6   1   4 1565.77 113.132   2
   7   1   4 3294.94 163.811   2
   4   2   4 1058.18 79.6490   2
   5   2   4 6060.84 172.661   2
   6   2   4 850.290 99.4554   2
   7   2   4 1012.67 115.300   2
   8   2   4 128.944 109.953   2
   7   3   4 2584.13 150.130   2
   6  -8   5 377.418 68.6125   2
   6  -7   5 206.063 58.8280   2
   6  -6   5 870.833 69.3881   2
   6  -5   5 608.694 60.4323   2
   6  -4   5 601.004 61.7293   2
   5  -3   5 3355.48 101.242   2
   6  -3   5 2217.45 97.5943   2
   5  -2   5 428.141 50.5782   2
   6  -2   5 518.068 60.2599   2
   7  -2   5 1773.95 100.361   2
   4  -1   5 4892.10 118.924   2
   5  -1   5 4251.49 124.044   2
   6  -1   5 1225.10 82.3055   2
   7  -1   5 505.922 73.5014   2
   3   0   5 9815.80 150.081   2
   4   0   5 4661.02 127.404   2
   5   0   5 344.755 64.8049   2
   6   0   5 218.474 70.8568   2
   7   0   5 3481.47 152.583   2
   2   1   5 2164.72 74.5081   2
   3   1   5 739.314 66.1835   2
   4   1   5 5354.12 148.607   2
   5   1   5 4934.95 158.349   2
   6   1   5 1396.64 115.272   2
   7   1   5 614.065 108.012   2
   2   2   5 6873.96 129.827   2
   3   2   5 4980.07 130.814   2
   4   2   5 2685.73 115.065   2
   5   2   5 431.733 84.3002   2
   6   2   5 744.521 98.1947   2
   7   2   5 2344.20 144.488   2
   6   3   5 2848.96 149.358   2
   7   3   5 878.937 123.472   2
   6  -9   6 56.0652 69.1432   2
   6  -8   6 64.3149 59.0212   2
   6  -7   6 164.632 57.2935   2
   6  -6   6 421.683 61.9289   2
   6  -5   6 68.9052 43.3514   2
   6  -4   6 1518.88 81.5158   2
   6  -3   6 1101.71 75.8284   2
   5  -2   6 688.981 57.9233   2
   6  -2   6 1940.50 92.2565   2
   4  -1   6 2355.38 85.5137   2
   5  -1   6 1527.23 85.0303   2
   6  -1   6 1547.78 94.7219   2
   7  -1   6 234.519 69.9539   2
   3   0   6 1450.62 69.6374   2
   4   0   6 6995.89 147.934   2
   5   0   6 2201.97 102.241   2
   6   0   6 3424.44 136.680   2
   7   0   6 26.4428 77.2952   2
   3   1   6 2081.25 87.7420   2
   4   1   6 2847.76 113.698   2
   5   1   6 1710.07 105.286   2
   6   1   6 1934.35 123.782   2
   7   1   6 356.372 101.587   2
   8   1   6 5619.60 218.149   2
   3   2   6 1186.53 80.1694   2
   4   2   6 2867.97 120.839   2
   5   2   6 814.434 97.3590   2
   6   2   6 2698.00 150.443   2
   7   2   6 660.473 120.134   2
   3   3   6 268.325 60.8388   2
   4   3   6 2637.39 122.315   2
   5   3   6 1833.98 120.947   2
   6   3   6 1390.02 123.337   2
   7   3   6 750.784 113.861   2
   8   3   6 2548.65 169.332   2
   6   4   6 2284.21 148.688   2
   7   4   6 1853.94 154.623   2
   8   5   6 1443.29 154.145   2
   6  -9   7 178.505 72.8106   2
   6  -8   7 631.331 80.2427   2
   6  -7   7 382.863 67.9172   2
   6  -6   7 833.296 74.5084   2
   6  -5   7 221.378 52.7055   2
   6  -4   7 1478.37 85.7463   2
   6  -3   7 1057.55 76.0693   2
   6  -2   7 357.009 60.7049   2
   5  -1   7 5492.14 138.404   2
   6  -1   7 35.8269 60.0087   2
   7  -1   7 997.043 91.1413   2
   3   0   7 14426.9 185.928   2
   4   0   7 193.731 50.5715   2
   5   0   7 111.305 55.8284   2
   6   0   7 12.4395 64.8053   2
   7   0   7 6805.08 193.195   2
   3   1   7 818.758 62.0847   2
   4   1   7 603.139 68.4001   2
   5   1   7 6818.97 179.598   2
   6   1   7 52.6658 72.1094   2
   7   1   7 1099.74 116.666   2
   3   2   7 5567.16 141.239   2
   4   2   7 195.409 71.4771   2
   5   2   7 160.874 79.0386   2
   6   2   7 341.054 100.895   2
   7   2   7 5363.99 207.441   2
   8   2   7 270.201 111.550   2
   3   3   7 636.394 72.4300   2
   4   3   7 581.136 81.7333   2
   5   3   7 6821.84 200.789   2
   6   3   7 1522.69 132.631   2
   7   3   7 959.123 131.032   2
   8   3   7 1559.55 159.961   2
   3   4   7 2877.65 120.816   2
   4   4   7 1711.42 118.817   2
   5   4   7-55.0187 83.6477   2
   6   4   7 2205.81 145.852   2
   7   4   7 2354.84 163.193   2
   6   5   7 393.772 105.187   2
   7   5   7 438.871 113.701   2
   8   5   7 1740.59 170.144   2
   7   6   7 696.868 128.507   2
   6  -9   8 297.162 75.3196   2
   6  -8   8 31.6896 64.0687   2
   6  -7   8 167.277 62.8911   2
   6  -6   8 345.617 65.3255   2
   6  -5   8 583.135 68.1676   2
   6  -4   8 1143.29 78.2371   2
   6  -3   8 1861.70 94.7976   2
   5  -2   8 932.518 72.1443   2
   6  -2   8 2523.92 108.437   2
   5  -1   8 173.700 51.9143   2
   6  -1   8 852.660 76.7877   2
   7  -1   8 1530.13 107.168   2
   4   0   8 2915.34 104.738   2
   5   0   8 2493.43 108.841   2
   6   0   8 4739.71 154.817   2
   7   0   8 397.275 88.4372   2
   4   1   8 3017.39 108.652   2
   5   1   8 129.036 68.8017   2
   6   1   8 1081.30 105.773   2
   7   1   8 1888.99 132.469   2
   3   2   8 640.748 70.0851   2
   4   2   8 847.068 85.0412   2
   5   2   8 1282.95 108.096   2
   6   2   8 3134.92 157.276   2
   7   2   8 1041.99 126.554   2
   3   3   8 1812.72 100.220   2
   4   3   8 2469.07 129.203   2
   5   3   8 2056.17 138.666   2
   6   3   8 2865.05 162.645   2
   7   3   8 1370.55 144.606   2
   8   3   8 1582.01 159.427   2
   3   4   8 1849.93 101.306   2
   4   4   8 1070.43 103.856   2
   5   4   8 448.287 100.978   2
   6   4   8 1678.64 138.925   2
   7   4   8 1357.68 141.842   2
   5   5   8 1153.53 125.912   2
   6   5   8 776.411 121.275   2
   7   5   8 472.343 106.675   2
   8   5   8 744.192 144.693   2
   6  -8   9 189.045 73.3593   2
   6  -7   9 213.127 69.6235   2
   6  -6   9 312.573 67.7891   2
   6  -4   9 484.417 61.0510   2
   6  -3   9 1948.91 96.8576   2
   6  -2   9 704.309 77.0057   2
   5  -1   9 1848.86 92.6053   2
   6  -1   9 3106.87 122.386   2
   7  -1   9 494.590 76.2061   2
   5   0   9 40.2861 58.1583   2
   6   0   9 594.216 79.7972   2
   7   0   9 2385.36 135.325   2
   4   1   9 1494.66 84.9682   2
   5   1   9 2007.54 105.052   2
   6   1   9 3515.52 141.504   2
   7   1   9 506.454 90.0265   2
   3   2   9 1075.37 71.1132   2
   4   2   9 2075.63 106.423   2
   5   2   9 1099.46 105.855   2
   6   2   9 856.174 106.792   2
   7   2   9 922.504 119.822   2
   3   3   9 642.878 73.6815   2
   4   3   9 1375.47 108.966   2
   5   3   9 2280.37 134.951   2
   6   3   9 2711.82 152.891   2
   7   3   9 1059.22 132.216   2
   8   3   9 149.393 115.119   2
   4   4   9 1703.50 118.719   2
   5   4   9 2897.31 155.963   2
   6   4   9 851.952 129.335   2
   7   4   9 705.560 127.549   2
   8   4   9 1731.84 162.774   2
   7   5   9 936.348 139.974   2
   6  -8  10 141.839 77.9962   2
   6  -7  10 893.440 93.0063   2
   6  -4  10 246.931 58.4113   2
   6  -2  10 105.948 55.6272   2
   5  -1  10 356.248 62.1697   2
   6  -1  10 70.6151 63.0678   2
   5   0  10 7716.53 172.722   2
   6   0  10 112.582 66.1325   2
   7   0  10 738.628 94.1165   2
   4   1  10 269.009 59.4239   2
   5   1  10 529.360 76.8144   2
   6   1  10 63.3910 73.1468   2
   7   1  10 2869.03 143.865   2
   8   1  10 220.287 93.4205   2
   4   2  10 831.153 77.0893   2
   5   2  10 5071.97 159.388   2
   6   2  10 140.465 86.0096   2
   7   2  10 360.083 99.3922   2
   8   2  10 433.684 124.681   2
   4   3  10 1522.69 102.813   2
   5   3  10 307.499 84.8333   2
   6   3  10 2364.27 149.681   2
   7   3  10 2313.52 153.603   2
   8   3  10 227.271 116.720   2
   5   4  10 2220.05 133.827   2
   6   4  10 357.693 100.213   2
   7   4  10 356.713 111.351   2
   6  -8  11 181.696 72.5654   2
   6  -3  11 1046.12 85.7075   2
   6  -2  11 188.531 64.3360   2
   5  -1  11 585.779 69.9281   2
   6  -1  11 2377.95 115.222   2
   5   0  11 512.740 70.2532   2
   6   0  11 445.454 77.0508   2
   7   0  11 531.122 85.7790   2
   4   1  11 2843.77 107.308   2
   5   1  11 742.928 82.4169   2
   6   1  11 2960.03 135.852   2
   7   1  11 154.434 87.9580   2
   4   2  11 3446.28 121.516   2
   5   2  11 530.243 77.4141   2
   6   2  11 310.783 85.0313   2
   7   2  11 532.837 91.1332   2
   4   3  11 2573.80 114.973   2
   5   3  11 550.243 85.9673   2
   6   3  11 1878.47 131.672   2
   7   3  11 532.767 116.204   2
   8   3  11 273.510 98.4564   2
   7   4  11 471.306 113.871   2
   6  -3  12 417.062 67.2242   2
   6  -2  12 643.045 77.8681   2
   6  -1  12 584.969 72.8058   2
   7  -1  12 503.459 85.4102   2
   4   0  12 1060.25 78.2169   2
   5   0  12 2410.50 111.433   2
   6   0  12 1190.41 94.7804   2
   7   0  12 332.460 78.6193   2
   4   1  12 1496.34 84.1640   2
   5   1  12 46.4672 54.1382   2
   6   1  12 531.336 80.9345   2
   7   1  12 631.170 93.5514   2
   5   2  12 2102.44 113.429   2
   6   2  12 863.605 93.7202   2
   7   2  12 594.586 98.3724   2
   6   3  12 562.764 89.2280   2
   7   3  12 543.657 102.228   2
   6  -2  13 219.639 68.5460   2
   7  -2  13 848.429 92.0387   2
   5  -1  13 2604.87 112.933   2
   6  -1  13 510.865 77.5620   2
   7  -1  13 387.883 86.0392   2
   5   0  13 84.3363 58.9781   2
   6   0  13-15.4010 63.3312   2
   7   0  13 1658.24 111.156   2
   5   1  13 3191.04 122.132   2
   6   1  13 684.448 83.4430   2
   7   1  13 592.165 87.7621   2
   5   2  13 149.605 61.7154   2
   6   2  13 207.861 72.2000   2
   7   2  13 1223.86 113.799   2
   7   3  13 628.161 100.708   2
   6  -4  14 754.065 90.1586   2
   5  -2  14 69.8702 52.1735   2
   6  -2  14 1396.36 96.1496   2
   5  -1  14 104.189 60.2992   2
   6  -1  14 437.153 72.8702   2
   7  -1  14 86.3917 70.3516   2
   5   0  14 12.4981 53.3373   2
   6   0  14 2033.01 116.129   2
   5   1  14 74.6382 60.3794   2
   6   1  14 476.089 78.4174   2
   7   1  14-28.3493 70.6349   2
   6   2  14 1769.37 108.169   2
   7   2  14 360.405 85.1280   2
   6  -3  15 243.009 78.5618   2
   6  -2  15 304.295 70.4949   2
   6  -1  15 252.228 72.3759   2
   7  -1  15 499.194 89.7369   2
   5   0  15 18.9725 55.8393   2
   6   0  15 119.640 66.9566   2
   5   1  15 2031.44 103.636   2
   6   1  15 258.975 77.6093   2
   7   1  15 636.534 92.5285   2
   6  -3  16 308.123 79.4567   2
   6  -2  16 694.698 79.4557   2
   6  -1  16 374.650 73.0783   2
   7  -1  16 681.234 94.2161   2
   5   0  16 1126.35 89.3475   2
   6   0  16 712.991 82.3601   2
   7   0  16 320.648 84.4354   2
   6  -4  17 61.7756 76.3191   2
   6  -3  17 849.189 93.3652   2
   6  -2  17 211.078 76.0612   2
   6  -1  17 1630.77 104.734   2
   7  -1  17 113.046 78.9422   2
   5   0  17 22.2179 55.6012   2
   6   0  17 153.622 70.5538   2
   6  -3  18 177.406 79.4204   2
   6  -2  18 118.298 76.0881   2
   6  -1  18 86.5232 63.5123   2
   7  -1  18 534.622 87.4587   2
   6  -3  19 231.112 82.3075   2
   6  -2  19 141.503 75.6455   2
   6  -2  20 522.732 81.8168   2
   0   2  22 1451.64 247.223  -2
   0  -2 -22 1451.64 247.223   1
   1   2  22 184.972 197.255  -2
   1  -2 -22 184.972 197.255   1
   2   2  22 111.412 186.850  -2
   2  -2 -22 111.412 186.850   1
   3   2  22 51.2312 325.940  -2
   3  -2 -22 51.2312 325.940   1
  -1   1  22 146.886 251.125  -2
  -1  -1 -22 146.886 251.125   1
   0   1  22 357.100 237.093  -2
   0  -1 -22 357.100 237.093   1
   1   1  22 273.288 230.078  -2
   1  -1 -22 273.288 230.078   1
   2   1  22 1792.50 288.148  -2
   2  -1 -22 1792.50 288.148   1
   3   1  22 209.467 345.329  -2
   3  -1 -22 209.467 345.329   1
  -2   0  22 1081.28 374.238  -2
  -2   0 -22 1081.28 374.238   1
  -1   0  22 316.845 234.087  -2
  -1   0 -22 316.845 234.087   1
   0   0  22 2078.68 309.928  -2
   0   0 -22 2078.68 309.928   1
   1   0  22 140.466 254.015  -2
   1   0 -22 140.466 254.015   1
   2   0  22 1088.58 263.808  -2
   2   0 -22 1088.58 263.808   1
   3   0  22 257.191 285.675  -2
   3   0 -22 257.191 285.675   1
  -1  -1  22 322.597 188.130  -2
  -1   1 -22 322.597 188.130   1
   0  -1  22 718.438 208.814  -2
   0   1 -22 718.438 208.814   1
   1  -1  22 419.866 192.454  -2
   1   1 -22 419.866 192.454   1
   2  -1  22 1703.71 227.736  -2
   2   1 -22 1703.71 227.736   1
  -1  -2  22 293.124 175.241  -2
  -1   2 -22 293.124 175.241   1
   0  -2  22 1293.62 225.677  -2
   0   2 -22 1293.62 225.677   1
   1  -2  22 208.626 182.606  -2
   1   2 -22 208.626 182.606   1
   2  -2  22 334.713 182.476  -2
   2   2 -22 334.713 182.476   1
   0  -3  22 234.311 193.775  -2
   0   3 -22 234.311 193.775   1
   1  -3  22 528.432 190.820  -2
   1   3 -22 528.432 190.820   1
  -1   3  21 1223.88 217.539  -2
  -1  -3 -21 1223.88 217.539   1
   0   3  21 95.1392 163.838  -2
   0  -3 -21 95.1392 163.838   1
   1   3  21 956.396 205.595  -2
   1  -3 -21 956.396 205.595   1
   2   3  21 391.482 183.002  -2
   2  -3 -21 391.482 183.002   1
   3   3  21 312.638 192.861  -2
   3  -3 -21 312.638 192.861   1
   4   3  21-8.08211 278.919  -2
   4  -3 -21-8.08211 278.919   1
  -3   2  21 2130.35 372.874  -2
  -3  -2 -21 2130.35 372.874   1
  -2   2  21 613.709 221.516  -2
  -2  -2 -21 613.709 221.516   1
  -1   2  21 949.216 230.856  -2
  -1  -2 -21 949.216 230.856   1
   0   2  21 165.693 164.202  -2
   0  -2 -21 165.693 164.202   1
   1   2  21 355.027 171.456  -2
   1  -2 -21 355.027 171.456   1
   2   2  21 360.289 164.699  -2
   2  -2 -21 360.289 164.699   1
   3   2  21 1478.82 236.846  -2
   3  -2 -21 1478.82 236.846   1
   4   2  21 76.2543 262.492  -2
   4  -2 -21 76.2543 262.492   1
  -4   1  21 705.884 344.706  -2
  -4  -1 -21 705.884 344.706   1
  -3   1  21 380.331 315.603  -2
  -3  -1 -21 380.331 315.603   1
  -2   1  21 89.2630 240.040  -2
  -2  -1 -21 89.2630 240.040   1
  -1   1  21 1979.61 284.429  -2
  -1  -1 -21 1979.61 284.429   1
   0   1  21-53.2102 219.595  -2
   0  -1 -21-53.2102 219.595   1
   1   1  21 1650.26 271.356  -2
   1  -1 -21 1650.26 271.356   1
   2   1  21 366.117 196.048  -2
   2  -1 -21 366.117 196.048   1
   3   1  21 684.632 311.350  -2
   3  -1 -21 684.632 311.350   1
  -4   0  21-35.7501 387.744  -2
  -4   0 -21-35.7501 387.744   1
  -3   0  21 3771.19 341.600  -2
  -3   0 -21 3771.19 341.600   1
  -2   0  21 75.2857 204.725  -2
  -2   0 -21 75.2857 204.725   1
  -1   0  21 1131.16 257.208  -2
  -1   0 -21 1131.16 257.208   1
   0   0  21-32.9705 218.443  -2
   0   0 -21-32.9705 218.443   1
   1   0  21 992.754 239.136  -2
   1   0 -21 992.754 239.136   1
   2   0  21 79.3694 207.542  -2
   2   0 -21 79.3694 207.542   1
   3   0  21 3089.39 347.215  -2
   3   0 -21 3089.39 347.215   1
  -4  -1  21 217.397 237.628  -2
  -4   1 -21 217.397 237.628   1
  -3  -1  21 916.803 225.401  -2
  -3   1 -21 916.803 225.401   1
  -2  -1  21 313.081 178.789  -2
  -2   1 -21 313.081 178.789   1
  -1  -1  21 2259.17 244.019  -2
  -1   1 -21 2259.17 244.019   1
   0  -1  21 270.809 191.549  -2
   0   1 -21 270.809 191.549   1
   1  -1  21 1941.69 236.339  -2
   1   1 -21 1941.69 236.339   1
   2  -1  21 36.9359 196.046  -2
   2   1 -21 36.9359 196.046   1
  -3  -2  21 1645.17 242.687  -2
  -3   2 -21 1645.17 242.687   1
  -2  -2  21 193.599 158.056  -2
  -2   2 -21 193.599 158.056   1
  -1  -2  21 1117.44 180.047  -2
  -1   2 -21 1117.44 180.047   1
   0  -2  21 406.200 166.050  -2
   0   2 -21 406.200 166.050   1
   1  -2  21 667.134 170.774  -2
   1   2 -21 667.134 170.774   1
   2  -2  21 62.8897 161.547  -2
   2   2 -21 62.8897 161.547   1
  -2  -3  21 331.801 178.253  -2
  -2   3 -21 331.801 178.253   1
  -1  -3  21 920.418 188.370  -2
  -1   3 -21 920.418 188.370   1
   0  -3  21 285.493 165.856  -2
   0   3 -21 285.493 165.856   1
   1  -3  21 751.904 190.498  -2
   1   3 -21 751.904 190.498   1
  -1  -4  21-30.7453 161.682  -2
  -1   4 -21-30.7453 161.682   1
   0  -4  21 678.766 164.224  -2
   0   4 -21 678.766 164.224   1
   1  -4  21-57.0458 173.857  -2
   1   4 -21-57.0458 173.857   1
  -2   4  20 398.930 196.012  -2
  -2  -4 -20 398.930 196.012   1
  -4   3  20 998.085 279.435  -2
  -4  -3 -20 998.085 279.435   1
  -3   3  20 703.302 241.370  -2
  -3  -3 -20 703.302 241.370   1
  -2   3  20 863.656 196.946  -2
  -2  -3 -20 863.656 196.946   1
  -1   3  20 704.054 181.560  -2
  -1  -3 -20 704.054 181.560   1
   0   3  20 501.015 186.364  -2
   0  -3 -20 501.015 186.364   1
   1   3  20 754.123 178.309  -2
   1  -3 -20 754.123 178.309   1
  -5   2  20 945.810 378.080  -2
  -5  -2 -20 945.810 378.080   1
  -4   2  20 863.608 338.771  -2
  -4  -2 -20 863.608 338.771   1
  -3   2  20 330.828 269.718  -2
  -3  -2 -20 330.828 269.718   1
  -2   2  20 632.565 200.395  -2
  -2  -2 -20 632.565 200.395   1
  -1   2  20 409.100 189.331  -2
  -1  -2 -20 409.100 189.331   1
   0   2  20 1638.23 200.719  -2
   0  -2 -20 1638.23 200.719   1
   1   2  20 582.821 165.254  -2
   1  -2 -20 582.821 165.254   1
   2   2  20 312.187 154.289  -2
   2  -2 -20 312.187 154.289   1
   3   2  20 616.334 194.213  -2
   3  -2 -20 616.334 194.213   1
   4   2  20 652.785 244.523  -2
   4  -2 -20 652.785 244.523   1
  -5   1  20 355.503 353.550  -2
  -5  -1 -20 355.503 353.550   1
  -4   1  20 776.766 376.398  -2
  -4  -1 -20 776.766 376.398   1
  -3   1  20 1685.74 299.693  -2
  -3  -1 -20 1685.74 299.693   1
  -2   1  20 1966.54 290.544  -2
  -2  -1 -20 1966.54 290.544   1
  -1   1  20 509.772 203.742  -2
  -1  -1 -20 509.772 203.742   1
   0   1  20 836.892 231.370  -2
   0  -1 -20 836.892 231.370   1
   1   1  20 612.899 221.818  -2
   1  -1 -20 612.899 221.818   1
   2   1  20 1645.28 205.451  -2
   2  -1 -20 1645.28 205.451   1
   3   1  20 1478.33 223.441  -2
   3  -1 -20 1478.33 223.441   1
   4   1  20 778.229 222.592  -2
   4  -1 -20 778.229 222.592   1
  -5   0  20 684.527 314.114  -2
  -5   0 -20 684.527 314.114   1
  -4   0  20 1362.57 322.328  -2
  -4   0 -20 1362.57 322.328   1
  -3   0  20 583.499 240.528  -2
  -3   0 -20 583.499 240.528   1
  -2   0  20 1014.33 239.595  -2
  -2   0 -20 1014.33 239.595   1
  -1   0  20 1037.13 229.843  -2
  -1   0 -20 1037.13 229.843   1
   0   0  20 2552.69 287.434  -2
   0   0 -20 2552.69 287.434   1
   1   0  20 500.157 224.453  -2
   1   0 -20 500.157 224.453   1
   2   0  20 442.390 196.576  -2
   2   0 -20 442.390 196.576   1
   3   0  20 117.967 308.590  -2
   3   0 -20 117.967 308.590   1
  -5  -1  20 512.721 264.371  -2
  -5   1 -20 512.721 264.371   1
  -4  -1  20 731.864 228.026  -2
  -4   1 -20 731.864 228.026   1
  -3  -1  20 1589.68 233.234  -2
  -3   1 -20 1589.68 233.234   1
  -2  -1  20 1759.35 213.921  -2
  -2   1 -20 1759.35 213.921   1
  -1  -1  20 588.068 198.174  -2
  -1   1 -20 588.068 198.174   1
   0  -1  20 311.089 202.237  -2
   0   1 -20 311.089 202.237   1
   1  -1  20 342.147 176.956  -2
   1   1 -20 342.147 176.956   1
   2  -1  20 1479.40 224.424  -2
   2   1 -20 1479.40 224.424   1
   3  -1  20 1087.17 218.089  -2
   3   1 -20 1087.17 218.089   1
  -5  -2  20 1442.66 301.149  -2
  -5   2 -20 1442.66 301.149   1
  -4  -2  20 1140.70 223.422  -2
  -4   2 -20 1140.70 223.422   1
  -3  -2  20 667.594 218.195  -2
  -3   2 -20 667.594 218.195   1
  -2  -2  20 443.991 164.972  -2
  -2   2 -20 443.991 164.972   1
  -1  -2  20 592.492 163.636  -2
  -1   2 -20 592.492 163.636   1
   0  -2  20 1561.69 199.225  -2
   0   2 -20 1561.69 199.225   1
   1  -2  20 355.631 151.782  -2
   1   2 -20 355.631 151.782   1
   2  -2  20 390.063 153.703  -2
   2   2 -20 390.063 153.703   1
  -4  -3  20 160.511 265.298  -2
  -4   3 -20 160.511 265.298   1
  -3  -3  20 781.457 200.123  -2
  -3   3 -20 781.457 200.123   1
  -2  -3  20 840.971 173.637  -2
  -2   3 -20 840.971 173.637   1
  -1  -3  20 459.685 160.383  -2
  -1   3 -20 459.685 160.383   1
   0  -3  20 396.748 165.444  -2
   0   3 -20 396.748 165.444   1
   1  -3  20 666.885 160.263  -2
   1   3 -20 666.885 160.263   1
   2  -3  20 710.915 157.140  -2
   2   3 -20 710.915 157.140   1
  -3  -4  20 149.647 247.568  -2
  -3   4 -20 149.647 247.568   1
  -2  -4  20 301.404 165.944  -2
  -2   4 -20 301.404 165.944   1
  -1  -4  20 241.770 143.877  -2
  -1   4 -20 241.770 143.877   1
   0  -4  20 332.709 148.714  -2
   0   4 -20 332.709 148.714   1
   1  -4  20 123.057 158.247  -2
   1   4 -20 123.057 158.247   1
  -1  -5  20 276.726 153.986  -2
  -1   5 -20 276.726 153.986   1
   0  -5  20 89.8940 153.214  -2
   0   5 -20 89.8940 153.214   1
  -4   4  19 792.947 246.634  -2
  -4  -4 -19 792.947 246.634   1
  -3   4  19 547.017 218.289  -2
  -3  -4 -19 547.017 218.289   1
  -6   3  19 71.2944 351.945  -2
  -6  -3 -19 71.2944 351.945   1
  -5   3  19 580.480 310.854  -2
  -5  -3 -19 580.480 310.854   1
  -4   3  19 1233.08 276.020  -2
  -4  -3 -19 1233.08 276.020   1
  -3   3  19 372.829 194.942  -2
  -3  -3 -19 372.829 194.942   1
  -2   3  19 503.250 184.878  -2
  -2  -3 -19 503.250 184.878   1
  -1   3  19 473.532 161.436  -2
  -1  -3 -19 473.532 161.436   1
   0   3  19 1862.70 204.043  -2
   0  -3 -19 1862.70 204.043   1
  -6   2  19 1370.56 383.806  -2
  -6  -2 -19 1370.56 383.806   1
  -5   2  19 459.569 328.308  -2
  -5  -2 -19 459.569 328.308   1
  -4   2  19 1632.63 295.624  -2
  -4  -2 -19 1632.63 295.624   1
  -3   2  19 698.284 243.363  -2
  -3  -2 -19 698.284 243.363   1
  -2   2  19 1520.69 209.091  -2
  -2  -2 -19 1520.69 209.091   1
  -1   2  19 649.122 176.623  -2
  -1  -2 -19 649.122 176.623   1
   0   2  19 466.893 157.092  -2
   0  -2 -19 466.893 157.092   1
   1   2  19 634.434 168.455  -2
   1  -2 -19 634.434 168.455   1
   2   2  19 1687.56 195.559  -2
   2  -2 -19 1687.56 195.559   1
   3   2  19 494.307 175.723  -2
   3  -2 -19 494.307 175.723   1
   4   2  19 1196.44 221.503  -2
   4  -2 -19 1196.44 221.503   1
  -6   1  19 1431.75 356.364  -2
  -6  -1 -19 1431.75 356.364   1
  -5   1  19 932.827 375.522  -2
  -5  -1 -19 932.827 375.522   1
  -4   1  19 2994.63 368.967  -2
  -4  -1 -19 2994.63 368.967   1
  -3   1  19 128.868 347.679  -2
  -3  -1 -19 128.868 347.679   1
  -2   1  19 1207.10 243.286  -2
  -2  -1 -19 1207.10 243.286   1
  -1   1  19 1237.44 206.801  -2
  -1  -1 -19 1237.44 206.801   1
   0   1  19 1685.68 216.795  -2
   0  -1 -19 1685.68 216.795   1
   1   1  19 718.752 167.868  -2
   1  -1 -19 718.752 167.868   1
   2   1  19 612.170 176.562  -2
   2  -1 -19 612.170 176.562   1
   3   1  19 82.7432 142.877  -2
   3  -1 -19 82.7432 142.877   1
   4   1  19 1921.01 221.132  -2
   4  -1 -19 1921.01 221.132   1
  -6   0  20 152.656 276.248  -2
  -6   0 -19 152.656 276.248   1
  -5   0  19 211.374 291.347  -2
  -5   0 -19 211.374 291.347   1
  -4   0  19 1876.76 268.095  -2
  -4   0 -19 1876.76 268.095   1
  -3   0  19 689.566 258.398  -2
  -3   0 -19 689.566 258.398   1
  -2   0  19 3213.41 283.946  -2
  -2   0 -19 3213.41 283.946   1
  -1   0  19 448.779 217.566  -2
  -1   0 -19 448.779 217.566   1
   0   0  19 517.295 190.984  -2
   0   0 -19 517.295 190.984   1
   1   0  19 505.717 193.510  -2
   1   0 -19 505.717 193.510   1
   2   0  19 2860.71 258.565  -2
   2   0 -19 2860.71 258.565   1
   3   0  19 117.973 263.464  -2
   3   0 -19 117.973 263.464   1
   4   0  19 1442.26 246.490  -2
   4   0 -19 1442.26 246.490   1
  -6  -1  20 1337.61 293.450  -2
  -6   1 -19 1337.61 293.450   1
  -5  -1  19 996.832 261.485  -2
  -5   1 -19 996.832 261.485   1
  -4  -1  19 2552.54 272.498  -2
  -4   1 -19 2552.54 272.498   1
  -3  -1  19 450.882 205.642  -2
  -3   1 -19 450.882 205.642   1
  -2  -1  19 1045.71 192.424  -2
  -2   1 -19 1045.71 192.424   1
  -1  -1  19 789.460 182.078  -2
  -1   1 -19 789.460 182.078   1
   0  -1  19 1526.94 217.343  -2
   0   1 -19 1526.94 217.343   1
   1  -1  19 556.863 196.210  -2
   1   1 -19 556.863 196.210   1
   2  -1  19 497.893 192.501  -2
   2   1 -19 497.893 192.501   1
   3  -1  19 370.489 271.478  -2
   3   1 -19 370.489 271.478   1
  -5  -2  19 476.012 257.418  -2
  -5   2 -19 476.012 257.418   1
  -4  -2  19 1464.68 232.654  -2
  -4   2 -19 1464.68 232.654   1
  -3  -2  19 390.068 176.044  -2
  -3   2 -19 390.068 176.044   1
  -2  -2  19 1404.08 181.452  -2
  -2   2 -19 1404.08 181.452   1
  -1  -2  19 800.415 168.028  -2
  -1   2 -19 800.415 168.028   1
   0  -2  19 504.400 143.859  -2
   0   2 -19 504.400 143.859   1
   1  -2  19 612.770 150.902  -2
   1   2 -19 612.770 150.902   1
   2  -2  19 1554.64 168.159  -2
   2   2 -19 1554.64 168.159   1
   3  -2  19 505.654 154.123  -2
   3   2 -19 505.654 154.123   1
  -5  -3  19 647.749 242.341  -2
  -5   3 -19 647.749 242.341   1
  -4  -3  19 1050.44 234.235  -2
  -4   3 -19 1050.44 234.235   1
  -3  -3  19 408.350 190.136  -2
  -3   3 -19 408.350 190.136   1
  -2  -3  19 400.981 159.754  -2
  -2   3 -19 400.981 159.754   1
  -1  -3  19 442.858 166.556  -2
  -1   3 -19 442.858 166.556   1
   0  -3  19 1314.89 157.634  -2
   0   3 -19 1314.89 157.634   1
   1  -3  19 354.214 138.315  -2
   1   3 -19 354.214 138.315   1
   2  -3  19 88.9553 146.782  -2
   2   3 -19 88.9553 146.782   1
  -4  -4  19 138.429 216.026  -2
  -4   4 -19 138.429 216.026   1
  -3  -4  19 84.8386 208.782  -2
  -3   4 -19 84.8386 208.782   1
  -2  -4  19 460.342 154.337  -2
  -2   4 -19 460.342 154.337   1
  -1  -4  19 391.176 135.031  -2
  -1   4 -19 391.176 135.031   1
   0  -4  19 132.299 129.546  -2
   0   4 -19 132.299 129.546   1
   1  -4  19 168.538 160.339  -2
   1   4 -19 168.538 160.339   1
  -3  -5  19 325.389 154.256  -2
  -3   5 -19 325.389 154.256   1
  -2  -5  19 225.878 139.429  -2
  -2   5 -19 225.878 139.429   1
  -1  -5  19 152.977 139.287  -2
  -1   5 -19 152.977 139.287   1
   0  -5  19 15.0098 137.241  -2
   0   5 -19 15.0098 137.241   1
   1  -5  19 50.5760 141.447  -2
   1   5 -19 50.5760 141.447   1
   0  -6  19 114.104 139.423  -2
   0   6 -19 114.104 139.423   1
  -5   5  18 201.324 263.768  -2
  -5  -5 -18 201.324 263.768   1
  -6   4  18 356.742 275.045  -2
  -6  -4 -18 356.742 275.045   1
  -5   4  18 898.197 275.909  -2
  -5  -4 -18 898.197 275.909   1
  -4   4  18 723.784 270.190  -2
  -4  -4 -18 723.784 270.190   1
  -7   3  19 1449.03 371.948  -2
  -7  -3 -18 1449.03 371.948   1
  -6   3  18 323.810 325.549  -2
  -6  -3 -18 323.810 325.549   1
  -5   3  18 547.228 270.519  -2
  -5  -3 -18 547.228 270.519   1
  -4   3  18 595.094 246.893  -2
  -4  -3 -18 595.094 246.893   1
  -3   3  18 1783.21 240.451  -2
  -3  -3 -18 1783.21 240.451   1
  -2   3  18 171.458 156.413  -2
  -2  -3 -18 171.458 156.413   1
  -7   2  19 836.747 333.754  -2
  -7  -2 -18 836.747 333.754   1
  -6   2  18 326.817 335.179  -2
  -6  -2 -18 326.817 335.179   1
  -5   2  18 4720.91 419.005  -2
  -5  -2 -18 4720.91 419.005   1
  -4   2  18 512.122 295.279  -2
  -4  -2 -18 512.122 295.279   1
  -3   2  18 971.420 215.686  -2
  -3  -2 -18 971.420 215.686   1
  -2   2  18 593.685 155.725  -2
  -2  -2 -18 593.685 155.725   1
  -1   2  18 1647.54 196.820  -2
  -1  -2 -18 1647.54 196.820   1
   0   2  18 53.5744 142.401  -2
   0  -2 -18 53.5744 142.401   1
   1   2  18 1379.72 177.450  -2
   1  -2 -18 1379.72 177.450   1
   2   2  18 477.798 144.067  -2
   2  -2 -18 477.798 144.067   1
  -8   1  19 540.691 248.297  -2
  -8  -1 -18 540.691 248.297   1
  -7   1  19 1040.99 262.289  -2
  -7  -1 -18 1040.99 262.289   1
  -6   1  18 315.189 310.073  -2
  -6  -1 -18 315.189 310.073   1
  -5   1  18 849.675 332.889  -2
  -5  -1 -18 849.675 332.889   1
  -4   1  18 13.3682 298.793  -2
  -4  -1 -18 13.3682 298.793   1
  -3   1  18 4305.05 335.249  -2
  -3  -1 -18 4305.05 335.249   1
  -2   1  18 177.873 182.337  -2
  -2  -1 -18 177.873 182.337   1
  -1   1  18 1908.81 205.655  -2
  -1  -1 -18 1908.81 205.655   1
   0   1  18 114.679 146.218  -2
   0  -1 -18 114.679 146.218   1
   1   1  18 1584.22 181.602  -2
   1  -1 -18 1584.22 181.602   1
   2   1  18 20.0685 128.462  -2
   2  -1 -18 20.0685 128.462   1
   3   1  18 2708.73 219.559  -2
   3  -1 -18 2708.73 219.559   1
   4   1  18 125.214 187.570  -2
   4  -1 -18 125.214 187.570   1
  -8   0  19 484.457 274.900  -2
  -8   0 -18 484.457 274.900   1
  -7   0  19 680.247 271.194  -2
  -7   0 -18 680.247 271.194   1
  -6   0  19 701.672 281.837  -2
  -6   0 -18 701.672 281.837   1
  -5   0  18 3846.60 355.882  -2
  -5   0 -18 3846.60 355.882   1
  -4   0  18-155.214 421.425  -2
  -4   0 -18-155.214 421.425   1
  -3   0  18 2490.88 289.487  -2
  -3   0 -18 2490.88 289.487   1
  -2   0  18 68.3379 187.996  -2
  -2   0 -18 68.3379 187.996   1
  -1   0  18 3038.67 263.614  -2
  -1   0 -18 3038.67 263.614   1
   0   0  18-45.0834 169.711  -2
   0   0 -18-45.0834 169.711   1
   1   0  18 2528.96 243.393  -2
   1   0 -18 2528.96 243.393   1
   2   0  18 232.181 171.554  -2
   2   0 -18 232.181 171.554   1
   3   0  18 1721.42 226.270  -2
   3   0 -18 1721.42 226.270   1
   4   0  18 210.772 213.183  -2
   4   0 -18 210.772 213.183   1
  -7  -1  19 945.092 291.812  -2
  -7   1 -18 945.092 291.812   1
  -6  -1  19 808.883 281.562  -2
  -6   1 -18 808.883 281.562   1
  -5  -1  18 839.081 237.973  -2
  -5   1 -18 839.081 237.973   1
  -4  -1  18 146.307 206.227  -2
  -4   1 -18 146.307 206.227   1
  -3  -1  18 3904.95 278.249  -2
  -3   1 -18 3904.95 278.249   1
  -2  -1  18 124.638 142.175  -2
  -2   1 -18 124.638 142.175   1
  -1  -1  18 1720.58 221.989  -2
  -1   1 -18 1720.58 221.989   1
   0  -1  18-9.76566 177.080  -2
   0   1 -18-9.76566 177.080   1
   1  -1  18 1786.98 205.724  -2
   1   1 -18 1786.98 205.724   1
   2  -1  18 184.706 154.454  -2
   2   1 -18 184.706 154.454   1
   3  -1  18 3123.64 267.423  -2
   3   1 -18 3123.64 267.423   1
  -7  -2  19 535.525 254.806  -2
  -7   2 -18 535.525 254.806   1
  -6  -2  19 725.302 290.474  -2
  -6   2 -18 725.302 290.474   1
  -5  -2  18 3625.03 303.405  -2
  -5   2 -18 3625.03 303.405   1
  -4  -2  18 472.805 183.215  -2
  -4   2 -18 472.805 183.215   1
  -3  -2  18 975.402 182.899  -2
  -3   2 -18 975.402 182.899   1
  -2  -2  18 242.764 148.782  -2
  -2   2 -18 242.764 148.782   1
  -1  -2  18 1673.59 178.372  -2
  -1   2 -18 1673.59 178.372   1
   0  -2  18 206.093 135.222  -2
   0   2 -18 206.093 135.222   1
   1  -2  18 1345.57 169.028  -2
   1   2 -18 1345.57 169.028   1
   2  -2  18 666.852 142.454  -2
   2   2 -18 666.852 142.454   1
   3  -2  18 840.326 145.003  -2
   3   2 -18 840.326 145.003   1
  -6  -3  19 384.299 250.514  -2
  -6   3 -18 384.299 250.514   1
  -5  -3  18 348.783 215.505  -2
  -5   3 -18 348.783 215.505   1
  -4  -3  18 471.611 192.374  -2
  -4   3 -18 471.611 192.374   1
  -3  -3  18 1696.64 214.396  -2
  -3   3 -18 1696.64 214.396   1
  -2  -3  18 217.653 140.996  -2
  -2   3 -18 217.653 140.996   1
  -1  -3  18 993.774 160.033  -2
  -1   3 -18 993.774 160.033   1
   0  -3  18 647.607 146.070  -2
   0   3 -18 647.607 146.070   1
   1  -3  18 863.172 147.018  -2
   1   3 -18 863.172 147.018   1
   2  -3  18 148.647 115.760  -2
   2   3 -18 148.647 115.760   1
  -5  -4  18 1016.87 229.901  -2
  -5   4 -18 1016.87 229.901   1
  -4  -4  18 57.2430 206.055  -2
  -4   4 -18 57.2430 206.055   1
  -3  -4  18-49.5904 338.788  -2
  -3   4 -18-49.5904 338.788   1
  -2  -4  18 769.448 160.480  -2
  -2   4 -18 769.448 160.480   1
  -1  -4  18 531.705 143.368  -2
  -1   4 -18 531.705 143.368   1
   0  -4  18 14.5476 120.049  -2
   0   4 -18 14.5476 120.049   1
   1  -4  18 480.194 145.727  -2
   1   4 -18 480.194 145.727   1
   2  -4  18 662.374 137.377  -2
   2   4 -18 662.374 137.377   1
  -4  -5  18 636.411 178.045  -2
  -4   5 -18 636.411 178.045   1
  -3  -5  18 119.865 196.462  -2
  -3   5 -18 119.865 196.462   1
  -2  -5  18 103.897 120.979  -2
  -2   5 -18 103.897 120.979   1
  -1  -5  18 122.882 124.739  -2
  -1   5 -18 122.882 124.739   1
   0  -5  18 434.184 135.946  -2
   0   5 -18 434.184 135.946   1
   1  -5  18 87.3275 124.460  -2
   1   5 -18 87.3275 124.460   1
  -2  -6  18 773.246 130.399  -2
  -2   6 -18 773.246 130.399   1
  -1  -6  18 230.123 130.317  -2
  -1   6 -18 230.123 130.317   1
   0  -6  18 337.028 122.172  -2
   0   6 -18 337.028 122.172   1
   0  -7  18 833.681 155.508  -2
   0   7 -18 833.681 155.508   1
  -6   5  17 711.619 255.559  -2
  -6  -5 -17 711.619 255.559   1
  -7   4  18-60.8244 300.624  -2
  -7  -4 -17-60.8244 300.624   1
  -6   4  17 768.935 265.342  -2
  -6  -4 -17 768.935 265.342   1
  -5   4  17 1184.81 269.356  -2
  -5  -4 -17 1184.81 269.356   1
  -4   4  17 558.362 252.705  -2
  -4  -4 -17 558.362 252.705   1
  -8   3  18-174.193 388.307  -2
  -8  -3 -17-174.193 388.307   1
  -7   3  18 1261.36 351.122  -2
  -7  -3 -17 1261.36 351.122   1
  -6   3  17 1731.35 312.016  -2
  -6  -3 -17 1731.35 312.016   1
  -5   3  17 212.988 231.000  -2
  -5  -3 -17 212.988 231.000   1
  -4   3  17 1251.00 230.575  -2
  -4  -3 -17 1251.00 230.575   1
  -3   3  17 1052.54 203.803  -2
  -3  -3 -17 1052.54 203.803   1
  -9   2  18 862.089 248.242  -2
  -9  -2 -17 862.089 248.242   1
  -8   2  18 1213.74 365.822  -2
  -8  -2 -17 1213.74 365.822   1
  -7   2  18-55.4661 328.467  -2
  -7  -2 -17-55.4661 328.467   1
  -6   2  17 1371.61 336.688  -2
  -6  -2 -17 1371.61 336.688   1
  -5   2  17 890.020 252.950  -2
  -5  -2 -17 890.020 252.950   1
  -4   2  17 2086.30 260.678  -2
  -4  -2 -17 2086.30 260.678   1
  -3   2  17 334.786 179.815  -2
  -3  -2 -17 334.786 179.815   1
  -2   2  17 2773.85 215.922  -2
  -2  -2 -17 2773.85 215.922   1
  -1   2  17 541.887 148.443  -2
  -1  -2 -17 541.887 148.443   1
   0   2  17 261.203 134.250  -2
   0  -2 -17 261.203 134.250   1
  -9   1  18-64.9930 356.942  -2
  -9  -1 -17-64.9930 356.942   1
  -8   1  18 141.368 218.881  -2
  -8  -1 -17 141.368 218.881   1
  -7   1  18 1439.83 323.884  -2
  -7  -1 -17 1439.83 323.884   1
  -6   1  17 4571.75 384.115  -2
  -6  -1 -17 4571.75 384.115   1
  -5   1  17 1067.83 304.860  -2
  -5  -1 -17 1067.83 304.860   1
  -4   1  17 3159.06 332.192  -2
  -4  -1 -17 3159.06 332.192   1
  -3   1  17 375.772 220.486  -2
  -3  -1 -17 375.772 220.486   1
  -2   1  17 876.851 179.560  -2
  -2  -1 -17 876.851 179.560   1
  -1   1  17 662.704 157.261  -2
  -1  -1 -17 662.704 157.261   1
   0   1  17 4645.82 240.761  -2
   0  -1 -17 4645.82 240.761   1
   1   1  17 461.031 140.489  -2
   1  -1 -17 461.031 140.489   1
   2   1  17 627.556 145.495  -2
   2  -1 -17 627.556 145.495   1
   3   1  17 409.873 145.545  -2
   3  -1 -17 409.873 145.545   1
   4   1  17 2203.10 219.423  -2
   4  -1 -17 2203.10 219.423   1
  -9   0  18 1097.65 227.595  -2
  -9   0 -17 1097.65 227.595   1
  -8   0  18 1664.18 228.111  -2
  -8   0 -17 1664.18 228.111   1
  -7   0  18 177.611 212.502  -2
  -7   0 -17 177.611 212.502   1
  -6   0  18 211.905 262.299  -2
  -6   0 -17 211.905 262.299   1
  -5   0  17 188.218 277.830  -2
  -5   0 -17 188.218 277.830   1
  -4   0  17 1943.45 256.038  -2
  -4   0 -17 1943.45 256.038   1
  -3   0  17 127.320 211.591  -2
  -3   0 -17 127.320 211.591   1
  -2   0  17 4972.19 309.027  -2
  -2   0 -17 4972.19 309.027   1
  -1   0  17 943.242 189.253  -2
  -1   0 -17 943.242 189.253   1
   0   0  17 654.482 186.235  -2
   0   0 -17 654.482 186.235   1
   1   0  17 1405.16 207.159  -2
   1   0 -17 1405.16 207.159   1
   2   0  17 4627.97 255.984  -2
   2   0 -17 4627.97 255.984   1
   3   0  17 513.905 166.621  -2
   3   0 -17 513.905 166.621   1
   4   0  17 1416.31 197.146  -2
   4   0 -17 1416.31 197.146   1
  -9  -1  18-25.2464 260.713  -2
  -9   1 -17-25.2464 260.713   1
  -8  -1  18 234.662 233.870  -2
  -8   1 -17 234.662 233.870   1
  -7  -1  18 1460.55 248.518  -2
  -7   1 -17 1460.55 248.518   1
  -6  -1  18 2850.65 295.348  -2
  -6   1 -17 2850.65 295.348   1
  -5  -1  17 791.648 235.919  -2
  -5   1 -17 791.648 235.919   1
  -4  -1  17 2782.04 255.233  -2
  -4   1 -17 2782.04 255.233   1
  -3  -1  17 628.036 191.355  -2
  -3   1 -17 628.036 191.355   1
  -2  -1  17 1066.51 179.770  -2
  -2   1 -17 1066.51 179.770   1
  -1  -1  17 410.863 178.657  -2
  -1   1 -17 410.863 178.657   1
   0  -1  17 5685.23 304.797  -2
   0   1 -17 5685.23 304.797   1
   1  -1  17 741.563 181.859  -2
   1   1 -17 741.563 181.859   1
   2  -1  17 575.098 171.945  -2
   2   1 -17 575.098 171.945   1
   3  -1  17 405.230 182.022  -2
   3   1 -17 405.230 182.022   1
   4  -1  17 2339.43 237.194  -2
   4   1 -17 2339.43 237.194   1
  -8  -2  18 1340.15 226.044  -2
  -8   2 -17 1340.15 226.044   1
  -7  -2  18 366.837 225.483  -2
  -7   2 -17 366.837 225.483   1
  -6  -2  18 954.146 265.739  -2
  -6   2 -17 954.146 265.739   1
  -5  -2  17 826.949 234.899  -2
  -5   2 -17 826.949 234.899   1
  -4  -2  17 1612.32 207.130  -2
  -4   2 -17 1612.32 207.130   1
  -3  -2  17 511.223 170.356  -2
  -3   2 -17 511.223 170.356   1
  -2  -2  17 2987.73 213.035  -2
  -2   2 -17 2987.73 213.035   1
  -1  -2  17 441.520 134.531  -2
  -1   2 -17 441.520 134.531   1
   0  -2  17 207.514 115.086  -2
   0   2 -17 207.514 115.086   1
   1  -2  17 519.178 119.447  -2
   1   2 -17 519.178 119.447   1
   2  -2  17 2635.93 181.981  -2
   2   2 -17 2635.93 181.981   1
   3  -2  17 264.133 123.083  -2
   3   2 -17 264.133 123.083   1
  -7  -3  18 932.745 233.926  -2
  -7   3 -17 932.745 233.926   1
  -6  -3  18 1260.59 247.342  -2
  -6   3 -17 1260.59 247.342   1
  -5  -3  17 213.458 204.472  -2
  -5   3 -17 213.458 204.472   1
  -4  -3  17 1144.69 205.014  -2
  -4   3 -17 1144.69 205.014   1
  -3  -3  17 879.236 163.547  -2
  -3   3 -17 879.236 163.547   1
  -2  -3  17 413.918 133.749  -2
  -2   3 -17 413.918 133.749   1
  -1  -3  17 853.804 146.832  -2
  -1   3 -17 853.804 146.832   1
   0  -3  17 2052.23 167.358  -2
   0   3 -17 2052.23 167.358   1
   1  -3  17 705.935 136.966  -2
   1   3 -17 705.935 136.966   1
   2  -3  17 188.301 118.986  -2
   2   3 -17 188.301 118.986   1
   3  -3  17 677.395 143.409  -2
   3   3 -17 677.395 143.409   1
  -6  -4  18 579.130 224.245  -2
  -6   4 -17 579.130 224.245   1
  -5  -4  17 902.852 201.662  -2
  -5   4 -17 902.852 201.662   1
  -4  -4  17 374.952 169.386  -2
  -4   4 -17 374.952 169.386   1
  -3  -4  17 484.511 187.612  -2
  -3   4 -17 484.511 187.612   1
  -2  -4  17 965.276 143.738  -2
  -2   4 -17 965.276 143.738   1
  -1  -4  17 394.067 126.058  -2
  -1   4 -17 394.067 126.058   1
   0  -4  17 437.712 126.375  -2
   0   4 -17 437.712 126.375   1
   1  -4  17 386.420 112.306  -2
   1   4 -17 386.420 112.306   1
   2  -4  17 707.817 119.241  -2
   2   4 -17 707.817 119.241   1
  -5  -5  17 257.660 134.362  -2
  -5   5 -17 257.660 134.362   1
  -4  -5  17 398.547 174.558  -2
  -4   5 -17 398.547 174.558   1
  -3  -5  17 850.541 148.665  -2
  -3   5 -17 850.541 148.665   1
  -2  -5  17 196.564 108.473  -2
  -2   5 -17 196.564 108.473   1
  -1  -5  17 127.888 112.218  -2
  -1   5 -17 127.888 112.218   1
   0  -5  17 468.074 118.995  -2
   0   5 -17 468.074 118.995   1
   1  -5  17 254.507 106.785  -2
   1   5 -17 254.507 106.785   1
  -4  -6  17 164.691 148.931  -2
  -4   6 -17 164.691 148.931   1
  -3  -6  17 383.760 132.389  -2
  -3   6 -17 383.760 132.389   1
  -2  -6  17 167.829 117.080  -2
  -2   6 -17 167.829 117.080   1
  -1  -6  17 694.683 117.669  -2
  -1   6 -17 694.683 117.669   1
   0  -6  17 323.867 125.216  -2
   0   6 -17 323.867 125.216   1
   1  -6  17 620.160 117.289  -2
   1   6 -17 620.160 117.289   1
  -1  -7  17 338.540 137.915  -2
  -1   7 -17 338.540 137.915   1
   0  -7  17 184.239 135.505  -2
   0   7 -17 184.239 135.505   1
  -7   5  17 1035.54 275.368  -2
  -7  -5 -16 1035.54 275.368   1
  -6   5  16 1593.42 272.080  -2
  -6  -5 -16 1593.42 272.080   1
  -8   4  17 1148.21 325.259  -2
  -8  -4 -16 1148.21 325.259   1
  -7   4  17 1119.39 306.456  -2
  -7  -4 -16 1119.39 306.456   1
  -6   4  16 1026.26 254.956  -2
  -6  -4 -16 1026.26 254.956   1
  -5   4  16 498.504 221.318  -2
  -5  -4 -16 498.504 221.318   1
  -8   3  17 741.285 298.190  -2
  -8  -3 -16 741.285 298.190   1
  -7   3  17 1752.99 328.922  -2
  -7  -3 -16 1752.99 328.922   1
  -6   3  16 1483.40 279.405  -2
  -6  -3 -16 1483.40 279.405   1
  -5   3  16 630.000 227.121  -2
  -5  -3 -16 630.000 227.121   1
  -4   3  16 1111.93 205.919  -2
  -4  -3 -16 1111.93 205.919   1
  -3   3  16 1191.91 196.635  -2
  -3  -3 -16 1191.91 196.635   1
  -9   2  17 909.198 245.030  -2
  -9  -2 -16 909.198 245.030   1
  -8   2  17 171.580 298.221  -2
  -8  -2 -16 171.580 298.221   1
  -7   2  17 1731.07 353.461  -2
  -7  -2 -16 1731.07 353.461   1
  -6   2  16 2708.35 336.472  -2
  -6  -2 -16 2708.35 336.472   1
  -5   2  16 2160.28 294.709  -2
  -5  -2 -16 2160.28 294.709   1
  -4   2  16 1419.79 224.621  -2
  -4  -2 -16 1419.79 224.621   1
  -3   2  16 741.449 173.695  -2
  -3  -2 -16 741.449 173.695   1
  -2   2  16 1191.85 167.757  -2
  -2  -2 -16 1191.85 167.757   1
  -1   2  16 1523.34 168.449  -2
  -1  -2 -16 1523.34 168.449   1
  -9   1  17 711.272 214.494  -2
  -9  -1 -16 711.272 214.494   1
  -8   1  17 1039.94 250.071  -2
  -8  -1 -16 1039.94 250.071   1
  -7   1  17 1520.35 299.047  -2
  -7  -1 -16 1520.35 299.047   1
  -6   1  16 2551.30 332.776  -2
  -6  -1 -16 2551.30 332.776   1
  -5   1  16 425.199 278.287  -2
  -5  -1 -16 425.199 278.287   1
  -4   1  16 1636.62 277.009  -2
  -4  -1 -16 1636.62 277.009   1
  -3   1  16 2789.36 236.142  -2
  -3  -1 -16 2789.36 236.142   1
  -2   1  16 1991.08 192.542  -2
  -2  -1 -16 1991.08 192.542   1
  -1   1  16 750.557 138.445  -2
  -1  -1 -16 750.557 138.445   1
   0   1  16 644.478 133.729  -2
   0  -1 -16 644.478 133.729   1
   1   1  16 907.208 140.794  -2
   1  -1 -16 907.208 140.794   1
   2   1  16 2077.74 180.517  -2
   2  -1 -16 2077.74 180.517   1
   3   1  16 2030.71 181.086  -2
   3  -1 -16 2030.71 181.086   1
   4   1  16 970.876 164.830  -2
   4  -1 -16 970.876 164.830   1
   5   1  16 178.743 160.658  -2
   5  -1 -16 178.743 160.658   1
 -10   0  17 766.713 202.447  -2
 -10   0 -16 766.713 202.447   1
  -9   0  17 741.293 241.061  -2
  -9   0 -16 741.293 241.061   1
  -8   0  17 481.096 253.057  -2
  -8   0 -16 481.096 253.057   1
  -7   0  17 1352.21 257.379  -2
  -7   0 -16 1352.21 257.379   1
  -6   0  17 1370.57 277.243  -2
  -6   0 -16 1370.57 277.243   1
  -5   0  16 2681.19 302.096  -2
  -5   0 -16 2681.19 302.096   1
  -4   0  16 1562.16 265.457  -2
  -4   0 -16 1562.16 265.457   1
  -3   0  16 780.236 282.120  -2
  -3   0 -16 780.236 282.120   1
  -2   0  16 437.069 181.777  -2
  -2   0 -16 437.069 181.777   1
  -1   0  16 2470.85 216.192  -2
  -1   0 -16 2470.85 216.192   1
   0   0  16 7925.53 321.009  -2
   0   0 -16 7925.53 321.009   1
   1   0  16 2084.39 190.288  -2
   1   0 -16 2084.39 190.288   1
   2   0  16 412.972 135.933  -2
   2   0 -16 412.972 135.933   1
   3   0  16 871.227 164.687  -2
   3   0 -16 871.227 164.687   1
   4   0  16 1081.66 179.236  -2
   4   0 -16 1081.66 179.236   1
 -10  -1  17 303.185 169.020  -2
 -10   1 -16 303.185 169.020   1
  -9  -1  17 1151.79 214.943  -2
  -9   1 -16 1151.79 214.943   1
  -8  -1  17 1399.00 254.728  -2
  -8   1 -16 1399.00 254.728   1
  -7  -1  17 1240.70 237.253  -2
  -7   1 -16 1240.70 237.253   1
  -6  -1  17 1364.11 242.338  -2
  -6   1 -16 1364.11 242.338   1
  -5  -1  16 384.032 204.473  -2
  -5   1 -16 384.032 204.473   1
  -4  -1  16 1795.57 214.553  -2
  -4   1 -16 1795.57 214.553   1
  -3  -1  16 2746.79 229.867  -2
  -3   1 -16 2746.79 229.867   1
  -2  -1  16 2141.48 206.419  -2
  -2   1 -16 2141.48 206.419   1
  -1  -1  16 738.071 166.920  -2
  -1   1 -16 738.071 166.920   1
   0  -1  16 695.377 170.858  -2
   0   1 -16 695.377 170.858   1
   1  -1  16 958.956 172.939  -2
   1   1 -16 958.956 172.939   1
   2  -1  16 2040.40 202.201  -2
   2   1 -16 2040.40 202.201   1
   3  -1  16 2536.77 229.233  -2
   3   1 -16 2536.77 229.233   1
   4  -1  16 1016.58 202.004  -2
   4   1 -16 1016.58 202.004   1
  -9  -2  17 711.916 192.072  -2
  -9   2 -16 711.916 192.072   1
  -8  -2  17 125.980 202.114  -2
  -8   2 -16 125.980 202.114   1
  -7  -2  17 1569.88 253.401  -2
  -7   2 -16 1569.88 253.401   1
  -6  -2  17 2238.48 275.422  -2
  -6   2 -16 2238.48 275.422   1
  -5  -2  16 1621.61 234.281  -2
  -5   2 -16 1621.61 234.281   1
  -4  -2  16 1498.52 206.222  -2
  -4   2 -16 1498.52 206.222   1
  -3  -2  16 659.814 157.189  -2
  -3   2 -16 659.814 157.189   1
  -2  -2  16 941.616 143.536  -2
  -2   2 -16 941.616 143.536   1
  -1  -2  16 1384.50 145.157  -2
  -1   2 -16 1384.50 145.157   1
   0  -2  16 2442.12 174.926  -2
   0   2 -16 2442.12 174.926   1
   1  -2  16 1326.96 146.142  -2
   1   2 -16 1326.96 146.142   1
   2  -2  16 701.498 128.481  -2
   2   2 -16 701.498 128.481   1
   3  -2  16 495.972 136.475  -2
   3   2 -16 495.972 136.475   1
  -8  -3  17 642.069 201.410  -2
  -8   3 -16 642.069 201.410   1
  -7  -3  17 926.436 213.694  -2
  -7   3 -16 926.436 213.694   1
  -6  -3  17 702.112 231.021  -2
  -6   3 -16 702.112 231.021   1
  -5  -3  16 478.164 198.045  -2
  -5   3 -16 478.164 198.045   1
  -4  -3  16 638.324 166.796  -2
  -4   3 -16 638.324 166.796   1
  -3  -3  16 1047.29 171.832  -2
  -3   3 -16 1047.29 171.832   1
  -2  -3  16 1090.26 155.947  -2
  -2   3 -16 1090.26 155.947   1
  -1  -3  16 992.169 144.107  -2
  -1   3 -16 992.169 144.107   1
   0  -3  16 587.653 129.400  -2
   0   3 -16 587.653 129.400   1
   1  -3  16 581.769 119.070  -2
   1   3 -16 581.769 119.070   1
   2  -3  16 867.874 126.906  -2
   2   3 -16 867.874 126.906   1
   3  -3  16 525.905 123.468  -2
   3   3 -16 525.905 123.468   1
  -7  -4  17 667.176 215.797  -2
  -7   4 -16 667.176 215.797   1
  -6  -4  17 1063.49 223.348  -2
  -6   4 -16 1063.49 223.348   1
  -5  -4  16 656.382 178.320  -2
  -5   4 -16 656.382 178.320   1
  -4  -4  16 617.464 162.367  -2
  -4   4 -16 617.464 162.367   1
  -3  -4  16 320.270 130.777  -2
  -3   4 -16 320.270 130.777   1
  -2  -4  16 402.043 115.056  -2
  -2   4 -16 402.043 115.056   1
  -1  -4  16 874.400 129.896  -2
  -1   4 -16 874.400 129.896   1
   0  -4  16 941.151 127.414  -2
   0   4 -16 941.151 127.414   1
   1  -4  16 713.636 122.374  -2
   1   4 -16 713.636 122.374   1
   2  -4  16 561.948 94.9319  -2
   2   4 -16 561.948 94.9319   1
  -6  -5  17 862.405 208.663  -2
  -6   5 -16 862.405 208.663   1
  -5  -5  16 951.145 192.751  -2
  -5   5 -16 951.145 192.751   1
  -4  -5  16 489.582 166.436  -2
  -4   5 -16 489.582 166.436   1
  -3  -5  16 448.656 125.267  -2
  -3   5 -16 448.656 125.267   1
  -2  -5  16 163.638 111.040  -2
  -2   5 -16 163.638 111.040   1
  -1  -5  16 279.837 113.840  -2
  -1   5 -16 279.837 113.840   1
   0  -5  16 713.571 118.658  -2
   0   5 -16 713.571 118.658   1
   1  -5  16 385.872 101.087  -2
   1   5 -16 385.872 101.087   1
   2  -5  16 366.260 105.708  -2
   2   5 -16 366.260 105.708   1
  -5  -6  16 132.437 141.925  -2
  -5   6 -16 132.437 141.925   1
  -4  -6  16 478.326 149.109  -2
  -4   6 -16 478.326 149.109   1
  -3  -6  16 710.513 142.086  -2
  -3   6 -16 710.513 142.086   1
  -2  -6  16 569.790 121.487  -2
  -2   6 -16 569.790 121.487   1
  -1  -6  16 482.443 106.140  -2
  -1   6 -16 482.443 106.140   1
   0  -6  16 311.595 100.709  -2
   0   6 -16 311.595 100.709   1
   1  -6  16 437.622 102.221  -2
   1   6 -16 437.622 102.221   1
  -3  -7  16 261.057 135.961  -2
  -3   7 -16 261.057 135.961   1
  -2  -7  16 200.713 119.038  -2
  -2   7 -16 200.713 119.038   1
  -1  -7  16 457.110 113.444  -2
  -1   7 -16 457.110 113.444   1
   0  -7  16 425.473 120.941  -2
   0   7 -16 425.473 120.941   1
   0  -8  16-112.556 135.922  -2
   0   8 -16-112.556 135.922   1
  -7   5  16 474.510 242.871  -2
  -7  -5 -15 474.510 242.871   1
  -8   4  16 329.058 252.429  -2
  -8  -4 -15 329.058 252.429   1
  -7   4  16 1609.20 269.937  -2
  -7  -4 -15 1609.20 269.937   1
  -6   4  15 791.889 226.531  -2
  -6  -4 -15 791.889 226.531   1
  -8   3  16 1293.70 304.127  -2
  -8  -3 -15 1293.70 304.127   1
  -7   3  16 928.540 293.346  -2
  -7  -3 -15 928.540 293.346   1
  -6   3  15 530.803 225.937  -2
  -6  -3 -15 530.803 225.937   1
  -5   3  15 2304.38 244.254  -2
  -5  -3 -15 2304.38 244.254   1
  -4   3  15 1007.05 207.247  -2
  -4  -3 -15 1007.05 207.247   1
  -9   2  16 1333.88 233.778  -2
  -9  -2 -15 1333.88 233.778   1
  -8   2  16 1652.99 314.529  -2
  -8  -2 -15 1652.99 314.529   1
  -7   2  16 2898.50 346.212  -2
  -7  -2 -15 2898.50 346.212   1
  -6   2  15 1085.11 274.535  -2
  -6  -2 -15 1085.11 274.535   1
  -5   2  15 953.384 240.729  -2
  -5  -2 -15 953.384 240.729   1
  -4   2  15 1003.18 202.313  -2
  -4  -2 -15 1003.18 202.313   1
  -3   2  15 4156.04 239.401  -2
  -3  -2 -15 4156.04 239.401   1
  -2   2  15 550.736 141.047  -2
  -2  -2 -15 550.736 141.047   1
  -9   1  16 493.375 199.572  -2
  -9  -1 -15 493.375 199.572   1
  -8   1  16 1185.12 231.281  -2
  -8  -1 -15 1185.12 231.281   1
  -7   1  16 1607.31 302.261  -2
  -7  -1 -15 1607.31 302.261   1
  -6   1  15 146.627 274.973  -2
  -6  -1 -15 146.627 274.973   1
  -5   1  15 6051.38 370.798  -2
  -5  -1 -15 6051.38 370.798   1
  -4   1  15 1728.89 263.700  -2
  -4  -1 -15 1728.89 263.700   1
  -3   1  15 872.502 228.451  -2
  -3  -1 -15 872.502 228.451   1
  -2   1  15 638.186 135.798  -2
  -2  -1 -15 638.186 135.798   1
  -1   1  15 4873.43 226.281  -2
  -1  -1 -15 4873.43 226.281   1
   0   1  15 355.164 122.475  -2
   0  -1 -15 355.164 122.475   1
   1   1  15 4390.42 208.335  -2
   1  -1 -15 4390.42 208.335   1
   2   1  15 680.784 130.528  -2
   2  -1 -15 680.784 130.528   1
 -10   0  16 644.896 179.602  -2
 -10   0 -15 644.896 179.602   1
  -9   0  16 951.937 268.438  -2
  -9   0 -15 951.937 268.438   1
  -8   0  16 1953.25 239.996  -2
  -8   0 -15 1953.25 239.996   1
  -7   0  16 1900.26 240.795  -2
  -7   0 -15 1900.26 240.795   1
  -6   0  16 917.921 246.140  -2
  -6   0 -15 917.921 246.140   1
  -5   0  15 1045.55 261.978  -2
  -5   0 -15 1045.55 261.978   1
  -4   0  15 39.9021 250.520  -2
  -4   0 -15 39.9021 250.520   1
  -3   0  15 3925.36 291.250  -2
  -3   0 -15 3925.36 291.250   1
  -2   0  15 630.615 166.441  -2
  -2   0 -15 630.615 166.441   1
  -1   0  15 4228.12 255.240  -2
  -1   0 -15 4228.12 255.240   1
   0   0  15 121.776 132.515  -2
   0   0 -15 121.776 132.515   1
   1   0  15 3634.66 207.784  -2
   1   0 -15 3634.66 207.784   1
   2   0  15 430.876 130.856  -2
   2   0 -15 430.876 130.856   1
   3   0  15 2492.80 178.861  -2
   3   0 -15 2492.80 178.861   1
   4   0  15 74.7806 115.113  -2
   4   0 -15 74.7806 115.113   1
 -10  -1  16 844.297 180.955  -2
 -10   1 -15 844.297 180.955   1
  -9  -1  16 641.802 201.506  -2
  -9   1 -15 641.802 201.506   1
  -8  -1  16 856.835 253.351  -2
  -8   1 -15 856.835 253.351   1
  -7  -1  16 1585.79 245.366  -2
  -7   1 -15 1585.79 245.366   1
  -6  -1  16 2056.57 239.103  -2
  -6   1 -15 2056.57 239.103   1
  -5  -1  15 4711.82 285.711  -2
  -5   1 -15 4711.82 285.711   1
  -4  -1  15 1196.31 202.858  -2
  -4   1 -15 1196.31 202.858   1
  -3  -1  15 1130.49 181.451  -2
  -3   1 -15 1130.49 181.451   1
  -2  -1  15 830.214 165.009  -2
  -2   1 -15 830.214 165.009   1
  -1  -1  15 5902.17 285.029  -2
  -1   1 -15 5902.17 285.029   1
   0  -1  15 534.627 161.294  -2
   0   1 -15 534.627 161.294   1
   1  -1  15 5226.02 270.626  -2
   1   1 -15 5226.02 270.626   1
   2  -1  15 777.086 154.493  -2
   2   1 -15 777.086 154.493   1
   3  -1  15 830.274 220.691  -2
   3   1 -15 830.274 220.691   1
   4  -1  15 936.919 202.686  -2
   4   1 -15 936.919 202.686   1
 -10  -2  16 530.759 156.269  -2
 -10   2 -15 530.759 156.269   1
  -9  -2  16 934.306 206.862  -2
  -9   2 -15 934.306 206.862   1
  -8  -2  16 962.738 226.209  -2
  -8   2 -15 962.738 226.209   1
  -7  -2  16 2205.78 249.082  -2
  -7   2 -15 2205.78 249.082   1
  -6  -2  16 1044.22 244.008  -2
  -6   2 -15 1044.22 244.008   1
  -5  -2  15 613.015 208.413  -2
  -5   2 -15 613.015 208.413   1
  -4  -2  15 986.228 188.181  -2
  -4   2 -15 986.228 188.181   1
  -3  -2  15 3479.02 215.521  -2
  -3   2 -15 3479.02 215.521   1
  -2  -2  15 473.948 118.794  -2
  -2   2 -15 473.948 118.794   1
  -1  -2  15 1569.43 152.861  -2
  -1   2 -15 1569.43 152.861   1
   0  -2  15 519.657 123.532  -2
   0   2 -15 519.657 123.532   1
   1  -2  15 1487.48 147.853  -2
   1   2 -15 1487.48 147.853   1
   2  -2  15 539.805 111.642  -2
   2   2 -15 539.805 111.642   1
   3  -2  15 2479.92 161.901  -2
   3   2 -15 2479.92 161.901   1
  -9  -3  16 795.234 182.590  -2
  -9   3 -15 795.234 182.590   1
  -8  -3  16 973.395 203.902  -2
  -8   3 -15 973.395 203.902   1
  -7  -3  16 529.261 205.092  -2
  -7   3 -15 529.261 205.092   1
  -6  -3  16 777.859 217.430  -2
  -6   3 -15 777.859 217.430   1
  -5  -3  15 1854.11 223.592  -2
  -5   3 -15 1854.11 223.592   1
  -4  -3  15 797.154 171.379  -2
  -4   3 -15 797.154 171.379   1
  -3  -3  15 864.431 149.881  -2
  -3   3 -15 864.431 149.881   1
  -2  -3  15 1247.70 155.440  -2
  -2   3 -15 1247.70 155.440   1
  -1  -3  15 1683.99 152.582  -2
  -1   3 -15 1683.99 152.582   1
   0  -3  15 53.5141 101.700  -2
   0   3 -15 53.5141 101.700   1
   1  -3  15 1300.84 133.924  -2
   1   3 -15 1300.84 133.924   1
   2  -3  15 805.736 90.6907  -2
   2   3 -15 805.736 90.6907   1
   3  -3  15 656.823 113.174  -2
   3   3 -15 656.823 113.174   1
  -8  -4  16 553.440 187.456  -2
  -8   4 -15 553.440 187.456   1
  -7  -4  16 1327.74 229.127  -2
  -7   4 -15 1327.74 229.127   1
  -6  -4  16 810.901 208.690  -2
  -6   4 -15 810.901 208.690   1
  -5  -4  15 732.181 178.839  -2
  -5   4 -15 732.181 178.839   1
  -4  -4  15 965.263 171.548  -2
  -4   4 -15 965.263 171.548   1
  -3  -4  15 1026.57 154.509  -2
  -3   4 -15 1026.57 154.509   1
  -2  -4  15 522.627 130.258  -2
  -2   4 -15 522.627 130.258   1
  -1  -4  15 541.557 111.301  -2
  -1   4 -15 541.557 111.301   1
   0  -4  15 1014.77 125.772  -2
   0   4 -15 1014.77 125.772   1
   1  -4  15 615.327 107.321  -2
   1   4 -15 615.327 107.321   1
   2  -4  15 387.565 109.343  -2
   2   4 -15 387.565 109.343   1
  -7  -5  16 280.301 202.659  -2
  -7   5 -15 280.301 202.659   1
  -6  -5  16 441.637 196.878  -2
  -6   5 -15 441.637 196.878   1
  -5  -5  15 906.219 174.252  -2
  -5   5 -15 906.219 174.252   1
  -4  -5  15 531.885 138.955  -2
  -4   5 -15 531.885 138.955   1
  -3  -5  15 172.406 159.130  -2
  -3   5 -15 172.406 159.130   1
  -2  -5  15 1257.69 142.218  -2
  -2   5 -15 1257.69 142.218   1
  -1  -5  15 443.201 108.650  -2
  -1   5 -15 443.201 108.650   1
   0  -5  15 106.344 93.5346  -2
   0   5 -15 106.344 93.5346   1
   1  -5  15 513.250 110.654  -2
   1   5 -15 513.250 110.654   1
   2  -5  15 1255.23 121.832  -2
   2   5 -15 1255.23 121.832   1
  -5  -6  15-95.3578 141.179  -2
  -5   6 -15-95.3578 141.179   1
  -4  -6  15 1229.36 175.242  -2
  -4   6 -15 1229.36 175.242   1
  -3  -6  15 227.168 110.822  -2
  -3   6 -15 227.168 110.822   1
  -2  -6  15 201.437 101.148  -2
  -2   6 -15 201.437 101.148   1
  -1  -6  15 296.033 102.520  -2
  -1   6 -15 296.033 102.520   1
   0  -6  15 1355.61 135.495  -2
   0   6 -15 1355.61 135.495   1
   1  -6  15 278.999 94.6916  -2
   1   6 -15 278.999 94.6916   1
  -4  -7  15 70.6477 176.704  -2
  -4   7 -15 70.6477 176.704   1
  -3  -7  15 6.50565 223.032  -2
  -3   7 -15 6.50565 223.032   1
  -2  -7  15 988.806 134.264  -2
  -2   7 -15 988.806 134.264   1
  -1  -7  15 90.6519 105.749  -2
  -1   7 -15 90.6519 105.749   1
   0  -7  15 138.812 105.498  -2
   0   7 -15 138.812 105.498   1
   1  -7  15 22.2442 105.450  -2
   1   7 -15 22.2442 105.450   1
  -1  -8  15 120.329 121.971  -2
  -1   8 -15 120.329 121.971   1
   0  -8  15 752.781 123.878  -2
   0   8 -15 752.781 123.878   1
  -7   5  15-247.411 251.255  -2
  -7  -5 -14-247.411 251.255   1
  -7   4  15 1966.79 254.750  -2
  -7  -4 -14 1966.79 254.750   1
  -6   4  14 1225.49 225.412  -2
  -6  -4 -14 1225.49 225.412   1
  -8   3  15 3533.27 314.983  -2
  -8  -3 -14 3533.27 314.983   1
  -7   3  15-176.388 257.194  -2
  -7  -3 -14-176.388 257.194   1
  -6   3  14 1296.80 213.789  -2
  -6  -3 -14 1296.80 213.789   1
  -5   3  14 1294.83 211.159  -2
  -5  -3 -14 1294.83 211.159   1
  -8   2  15 179.355 281.903  -2
  -8  -2 -14 179.355 281.903   1
  -7   2  15 3602.64 341.724  -2
  -7  -2 -14 3602.64 341.724   1
  -6   2  14 3300.94 301.182  -2
  -6  -2 -14 3300.94 301.182   1
  -5   2  14 440.401 205.624  -2
  -5  -2 -14 440.401 205.624   1
  -4   2  14 4112.30 248.496  -2
  -4  -2 -14 4112.30 248.496   1
  -3   2  14 1823.39 190.590  -2
  -3  -2 -14 1823.39 190.590   1
  -9   1  15 1646.05 273.339  -2
  -9  -1 -14 1646.05 273.339   1
  -8   1  15 3213.78 258.597  -2
  -8  -1 -14 3213.78 258.597   1
  -7   1  15 81.6322 241.979  -2
  -7  -1 -14 81.6322 241.979   1
  -6   1  14 3925.06 322.638  -2
  -6  -1 -14 3925.06 322.638   1
  -5   1  14 519.042 242.774  -2
  -5  -1 -14 519.042 242.774   1
  -4   1  14 2348.02 268.113  -2
  -4  -1 -14 2348.02 268.113   1
  -3   1  14 235.975 140.932  -2
  -3  -1 -14 235.975 140.932   1
  -2   1  14 6194.19 241.914  -2
  -2  -1 -14 6194.19 241.914   1
  -1   1  14 518.448 124.015  -2
  -1  -1 -14 518.448 124.015   1
   0   1  14 753.998 132.827  -2
   0  -1 -14 753.998 132.827   1
   1   1  14 584.330 118.168  -2
   1  -1 -14 584.330 118.168   1
  -9   0  15 139.250 222.837  -2
  -9   0 -14 139.250 222.837   1
  -8   0  15 415.898 183.811  -2
  -8   0 -14 415.898 183.811   1
  -7   0  15 3157.90 252.044  -2
  -7   0 -14 3157.90 252.044   1
  -6   0  14 4004.72 288.673  -2
  -6   0 -14 4004.72 288.673   1
  -5   0  14 677.127 234.268  -2
  -5   0 -14 677.127 234.268   1
  -4   0  14 5939.72 332.600  -2
  -4   0 -14 5939.72 332.600   1
  -3   0  14 25.6761 262.217  -2
  -3   0 -14 25.6761 262.217   1
  -2   0  14 2989.16 228.658  -2
  -2   0 -14 2989.16 228.658   1
  -1   0  14 201.014 135.062  -2
  -1   0 -14 201.014 135.062   1
   0   0  14 11224.0 315.780  -2
   0   0 -14 11224.0 315.780   1
   1   0  14 46.5125 108.064  -2
   1   0 -14 46.5125 108.064   1
   2   0  14 1489.92 145.523  -2
   2   0 -14 1489.92 145.523   1
   3   0  14 73.5178 144.949  -2
   3   0 -14 73.5178 144.949   1
   4   0  14 4331.85 201.623  -2
   4   0 -14 4331.85 201.623   1
   5   0  14 539.666 139.090  -2
   5   0 -14 539.666 139.090   1
 -10  -1  15 203.372 146.488  -2
 -10   1 -14 203.372 146.488   1
  -9  -1  15 1638.26 276.599  -2
  -9   1 -14 1638.26 276.599   1
  -8  -1  15 3255.30 243.273  -2
  -8   1 -14 3255.30 243.273   1
  -7  -1  15 259.755 183.270  -2
  -7   1 -14 259.755 183.270   1
  -6  -1  15 800.160 217.922  -2
  -6   1 -14 800.160 217.922   1
  -5  -1  14 355.866 182.438  -2
  -5   1 -14 355.866 182.438   1
  -4  -1  14 2388.29 189.162  -2
  -4   1 -14 2388.29 189.162   1
  -3  -1  14 242.866 200.250  -2
  -3   1 -14 242.866 200.250   1
  -2  -1  14 6766.39 292.666  -2
  -2   1 -14 6766.39 292.666   1
  -1  -1  14 643.799 168.292  -2
  -1   1 -14 643.799 168.292   1
   0  -1  14 702.704 159.407  -2
   0   1 -14 702.704 159.407   1
   1  -1  14 572.008 159.896  -2
   1   1 -14 572.008 159.896   1
   2  -1  14 6497.27 267.933  -2
   2   1 -14 6497.27 267.933   1
   3  -1  14-3.39679 210.952  -2
   3   1 -14-3.39679 210.952   1
   4  -1  14 1831.29 187.211  -2
   4   1 -14 1831.29 187.211   1
 -10  -2  15 1502.02 184.183  -2
 -10   2 -14 1502.02 184.183   1
  -9  -2  15 20.9928 158.752  -2
  -9   2 -14 20.9928 158.752   1
  -8  -2  15 161.524 201.894  -2
  -8   2 -14 161.524 201.894   1
  -7  -2  15 2389.62 246.966  -2
  -7   2 -14 2389.62 246.966   1
  -6  -2  15 2399.53 244.023  -2
  -6   2 -14 2399.53 244.023   1
  -5  -2  14 347.081 186.709  -2
  -5   2 -14 347.081 186.709   1
  -4  -2  14 4109.84 239.205  -2
  -4   2 -14 4109.84 239.205   1
  -3  -2  14 1505.03 160.649  -2
  -3   2 -14 1505.03 160.649   1
  -2  -2  14 1759.04 159.821  -2
  -2   2 -14 1759.04 159.821   1
  -1  -2  14 239.265 110.076  -2
  -1   2 -14 239.265 110.076   1
   0  -2  14 3953.32 198.721  -2
   0   2 -14 3953.32 198.721   1
   1  -2  14 182.514 95.9150  -2
   1   2 -14 182.514 95.9150   1
   2  -2  14 1122.22 127.736  -2
   2   2 -14 1122.22 127.736   1
   3  -2  14 1078.49 126.900  -2
   3   2 -14 1078.49 126.900   1
   4  -2  14 3096.67 180.468  -2
   4   2 -14 3096.67 180.468   1
 -10  -3  15 20.3067 138.872  -2
 -10   3 -14 20.3067 138.872   1
  -9  -3  15 1324.73 177.387  -2
  -9   3 -14 1324.73 177.387   1
  -8  -3  15 2460.66 212.086  -2
  -8   3 -14 2460.66 212.086   1
  -7  -3  15-32.4904 207.125  -2
  -7   3 -14-32.4904 207.125   1
  -6  -3  15 656.455 202.244  -2
  -6   3 -14 656.455 202.244   1
  -5  -3  14 953.515 183.535  -2
  -5   3 -14 953.515 183.535   1
  -4  -3  14 964.478 157.067  -2
  -4   3 -14 964.478 157.067   1
  -3  -3  14 414.125 169.325  -2
  -3   3 -14 414.125 169.325   1
  -2  -3  14 3554.95 200.013  -2
  -2   3 -14 3554.95 200.013   1
  -1  -3  14 1176.65 139.747  -2
  -1   3 -14 1176.65 139.747   1
   0  -3  14 550.260 117.665  -2
   0   3 -14 550.260 117.665   1
   1  -3  14 772.704 115.494  -2
   1   3 -14 772.704 115.494   1
   2  -3  14 2781.97 158.267  -2
   2   3 -14 2781.97 158.267   1
   3  -3  14 292.721 85.9848  -2
   3   3 -14 292.721 85.9848   1
  -9  -4  15 594.444 153.794  -2
  -9   4 -14 594.444 153.794   1
  -8  -4  15 241.324 170.696  -2
  -8   4 -14 241.324 170.696   1
  -7  -4  15 1946.41 226.934  -2
  -7   4 -14 1946.41 226.934   1
  -6  -4  15 1375.57 201.713  -2
  -6   4 -14 1375.57 201.713   1
  -5  -4  14 302.267 159.985  -2
  -5   4 -14 302.267 159.985   1
  -4  -4  14 1411.61 170.259  -2
  -4   4 -14 1411.61 170.259   1
  -3  -4  14 1705.23 162.421  -2
  -3   4 -14 1705.23 162.421   1
  -2  -4  14 400.263 114.346  -2
  -2   4 -14 400.263 114.346   1
  -1  -4  14 468.384 103.932  -2
  -1   4 -14 468.384 103.932   1
   0  -4  14 1536.69 129.374  -2
   0   4 -14 1536.69 129.374   1
   1  -4  14 488.941 99.0256  -2
   1   4 -14 488.941 99.0256   1
   2  -4  14 186.564 80.7785  -2
   2   4 -14 186.564 80.7785   1
   3  -4  14 1488.35 126.081  -2
   3   4 -14 1488.35 126.081   1
  -8  -5  15 455.684 145.132  -2
  -8   5 -14 455.684 145.132   1
  -7  -5  15 367.877 191.090  -2
  -7   5 -14 367.877 191.090   1
  -6  -5  15 683.847 175.857  -2
  -6   5 -14 683.847 175.857   1
  -5  -5  14 2102.77 203.302  -2
  -5   5 -14 2102.77 203.302   1
  -4  -5  14 535.900 137.377  -2
  -4   5 -14 535.900 137.377   1
  -3  -5  14 305.013 114.354  -2
  -3   5 -14 305.013 114.354   1
  -2  -5  14 836.019 123.109  -2
  -2   5 -14 836.019 123.109   1
  -1  -5  14 1401.10 127.950  -2
  -1   5 -14 1401.10 127.950   1
   0  -5  14 205.082 83.0680  -2
   0   5 -14 205.082 83.0680   1
   1  -5  14 1638.96 127.183  -2
   1   5 -14 1638.96 127.183   1
   2  -5  14 855.246 108.044  -2
   2   5 -14 855.246 108.044   1
  -6  -6  15 438.225 183.076  -2
  -6   6 -14 438.225 183.076   1
  -5  -6  14 127.182 145.305  -2
  -5   6 -14 127.182 145.305   1
  -4  -6  14 283.145 145.064  -2
  -4   6 -14 283.145 145.064   1
  -3  -6  14 1244.08 136.783  -2
  -3   6 -14 1244.08 136.783   1
  -2  -6  14 48.4141 83.1804  -2
  -2   6 -14 48.4141 83.1804   1
  -1  -6  14 822.389 105.345  -2
  -1   6 -14 822.389 105.345   1
   0  -6  14 262.070 98.6473  -2
   0   6 -14 262.070 98.6473   1
   1  -6  14 680.465 94.1776  -2
   1   6 -14 680.465 94.1776   1
   2  -6  14 112.301 84.2853  -2
   2   6 -14 112.301 84.2853   1
  -5  -7  14 1080.23 186.360  -2
  -5   7 -14 1080.23 186.360   1
  -4  -7  14-138.097 155.787  -2
  -4   7 -14-138.097 155.787   1
  -3  -7  14 215.532 150.643  -2
  -3   7 -14 215.532 150.643   1
  -2  -7  14 102.262 96.7361  -2
  -2   7 -14 102.262 96.7361   1
  -1  -7  14 782.485 115.004  -2
  -1   7 -14 782.485 115.004   1
   0  -7  14-15.2285 99.4300  -2
   0   7 -14-15.2285 99.4300   1
   1  -7  14 967.231 97.3299  -2
   1   7 -14 967.231 97.3299   1
  -2  -8  14 92.6282 114.085  -2
  -2   8 -14 92.6282 114.085   1
  -1  -8  14 481.739 113.156  -2
  -1   8 -14 481.739 113.156   1
   0  -8  14-184.181 111.283  -2
   0   8 -14-184.181 111.283   1
  -7   5  14 350.899 215.757  -2
  -7  -5 -13 350.899 215.757   1
  -7   4  14 1598.80 227.771  -2
  -7  -4 -13 1598.80 227.771   1
  -6   4  13 1286.91 220.071  -2
  -6  -4 -13 1286.91 220.071   1
  -8   3  14 1665.60 287.003  -2
  -8  -3 -13 1665.60 287.003   1
  -7   3  14 1060.87 214.111  -2
  -7  -3 -13 1060.87 214.111   1
  -6   3  13 820.661 196.955  -2
  -6  -3 -13 820.661 196.955   1
  -5   3  13 2893.22 227.297  -2
  -5  -3 -13 2893.22 227.297   1
  -8   2  14 1562.12 266.268  -2
  -8  -2 -13 1562.12 266.268   1
  -7   2  14 2079.91 282.681  -2
  -7  -2 -13 2079.91 282.681   1
  -6   2  13 963.160 219.778  -2
  -6  -2 -13 963.160 219.778   1
  -5   2  13 781.760 187.872  -2
  -5  -2 -13 781.760 187.872   1
  -4   2  13 1846.74 196.542  -2
  -4  -2 -13 1846.74 196.542   1
  -3   2  13 6388.15 248.218  -2
  -3  -2 -13 6388.15 248.218   1
  -9   1  14 1016.82 235.961  -2
  -9  -1 -13 1016.82 235.961   1
  -8   1  14 2351.85 216.768  -2
  -8  -1 -13 2351.85 216.768   1
  -7   1  14 1446.08 263.653  -2
  -7  -1 -13 1446.08 263.653   1
  -6   1  13 1826.91 275.321  -2
  -6  -1 -13 1826.91 275.321   1
  -5   1  13 6737.17 339.654  -2
  -5  -1 -13 6737.17 339.654   1
  -4   1  13 2790.03 234.530  -2
  -4  -1 -13 2790.03 234.530   1
  -3   1  13 596.128 139.682  -2
  -3  -1 -13 596.128 139.682   1
  -2   1  13 875.281 130.687  -2
  -2  -1 -13 875.281 130.687   1
  -1   1  13 6339.19 226.357  -2
  -1  -1 -13 6339.19 226.357   1
   0   1  13 1899.47 145.086  -2
   0  -1 -13 1899.47 145.086   1
  -9   0  14 2839.68 293.239  -2
  -9   0 -13 2839.68 293.239   1
  -8   0  14 697.151 189.218  -2
  -8   0 -13 697.151 189.218   1
  -7   0  14 2519.49 215.043  -2
  -7   0 -13 2519.49 215.043   1
  -6   0  13 1122.57 233.430  -2
  -6   0 -13 1122.57 233.430   1
  -5   0  13 1198.81 248.220  -2
  -5   0 -13 1198.81 248.220   1
  -4   0  13 1670.98 236.571  -2
  -4   0 -13 1670.98 236.571   1
  -3   0  13 6618.25 303.830  -2
  -3   0 -13 6618.25 303.830   1
  -2   0  13 2336.88 199.122  -2
  -2   0 -13 2336.88 199.122   1
  -1   0  13 2327.52 176.365  -2
  -1   0 -13 2327.52 176.365   1
   0   0  13 477.665 114.713  -2
   0   0 -13 477.665 114.713   1
   1   0  13 2121.51 147.174  -2
   1   0 -13 2121.51 147.174   1
   2   0  13 1761.76 135.934  -2
   2   0 -13 1761.76 135.934   1
   3   0  13 4735.62 196.237  -2
   3   0 -13 4735.62 196.237   1
   4   0  13 1118.91 147.194  -2
   4   0 -13 1118.91 147.194   1
   5   0  13 994.391 127.191  -2
   5   0 -13 994.391 127.191   1
 -10  -1  14 485.945 148.060  -2
 -10   1 -13 485.945 148.060   1
  -9  -1  14 1061.66 227.872  -2
  -9   1 -13 1061.66 227.872   1
  -8  -1  14 2269.19 225.312  -2
  -8   1 -13 2269.19 225.312   1
  -7  -1  14 1043.55 200.477  -2
  -7   1 -13 1043.55 200.477   1
  -6  -1  14 2972.75 236.014  -2
  -6   1 -13 2972.75 236.014   1
  -5  -1  13 5136.01 262.680  -2
  -5   1 -13 5136.01 262.680   1
  -4  -1  13 2350.11 204.421  -2
  -4   1 -13 2350.11 204.421   1
  -3  -1  13 729.780 173.291  -2
  -3   1 -13 729.780 173.291   1
  -2  -1  13 612.043 148.968  -2
  -2   1 -13 612.043 148.968   1
  -1  -1  13 7123.52 282.879  -2
  -1   1 -13 7123.52 282.879   1
   0  -1  13 2057.98 188.046  -2
   0   1 -13 2057.98 188.046   1
   1  -1  13 5852.55 258.627  -2
   1   1 -13 5852.55 258.627   1
   2  -1  13 419.045 137.378  -2
   2   1 -13 419.045 137.378   1
   3  -1  13 277.260 179.521  -2
   3   1 -13 277.260 179.521   1
   4  -1  13 1934.31 180.003  -2
   4   1 -13 1934.31 180.003   1
 -10  -2  14 1051.18 161.630  -2
 -10   2 -13 1051.18 161.630   1
  -9  -2  14 1256.08 170.760  -2
  -9   2 -13 1256.08 170.760   1
  -8  -2  14 1241.25 186.066  -2
  -8   2 -13 1241.25 186.066   1
  -7  -2  14 1364.56 201.579  -2
  -7   2 -13 1364.56 201.579   1
  -6  -2  14 715.061 196.355  -2
  -6   2 -13 715.061 196.355   1
  -5  -2  13 594.275 176.455  -2
  -5   2 -13 594.275 176.455   1
  -4  -2  13 1793.14 182.316  -2
  -4   2 -13 1793.14 182.316   1
  -3  -2  13 6341.14 244.522  -2
  -3   2 -13 6341.14 244.522   1
  -2  -2  13 2462.90 160.404  -2
  -2   2 -13 2462.90 160.404   1
  -1  -2  13 1017.64 123.785  -2
  -1   2 -13 1017.64 123.785   1
   0  -2  13 961.960 121.015  -2
   0   2 -13 961.960 121.015   1
   1  -2  13 1212.43 136.274  -2
   1   2 -13 1212.43 136.274   1
   2  -2  13 1456.73 129.125  -2
   2   2 -13 1456.73 129.125   1
   3  -2  13 4239.22 193.982  -2
   3   2 -13 4239.22 193.982   1
   4  -2  13 1168.74 118.055  -2
   4   2 -13 1168.74 118.055   1
 -11  -3  14 854.389 164.431  -2
 -11   3 -13 854.389 164.431   1
 -10  -3  14 294.439 150.773  -2
 -10   3 -13 294.439 150.773   1
  -9  -3  14 1135.40 184.948  -2
  -9   3 -13 1135.40 184.948   1
  -8  -3  14 1001.47 177.386  -2
  -8   3 -13 1001.47 177.386   1
  -7  -3  14 829.376 181.842  -2
  -7   3 -13 829.376 181.842   1
  -6  -3  14 853.910 186.464  -2
  -6   3 -13 853.910 186.464   1
  -5  -3  13 2684.06 210.196  -2
  -5   3 -13 2684.06 210.196   1
  -4  -3  13 2023.60 185.472  -2
  -4   3 -13 2023.60 185.472   1
  -3  -3  13 1869.76 165.367  -2
  -3   3 -13 1869.76 165.367   1
  -2  -3  13 1515.54 148.373  -2
  -2   3 -13 1515.54 148.373   1
  -1  -3  13 1881.95 156.147  -2
  -1   3 -13 1881.95 156.147   1
   0  -3  13 287.937 99.5494  -2
   0   3 -13 287.937 99.5494   1
   1  -3  13 1185.92 123.298  -2
   1   3 -13 1185.92 123.298   1
   2  -3  13 1005.16 119.165  -2
   2   3 -13 1005.16 119.165   1
   3  -3  13 1321.11 125.903  -2
   3   3 -13 1321.11 125.903   1
 -10  -4  14 946.399 153.601  -2
 -10   4 -13 946.399 153.601   1
  -9  -4  14 738.128 168.556  -2
  -9   4 -13 738.128 168.556   1
  -8  -4  14 521.786 142.941  -2
  -8   4 -13 521.786 142.941   1
  -7  -4  14 1327.29 192.957  -2
  -7   4 -13 1327.29 192.957   1
  -6  -4  14 916.095 191.638  -2
  -6   4 -13 916.095 191.638   1
  -5  -4  13 707.270 145.042  -2
  -5   4 -13 707.270 145.042   1
  -4  -4  13 1586.70 161.293  -2
  -4   4 -13 1586.70 161.293   1
  -3  -4  13 2104.62 159.044  -2
  -3   4 -13 2104.62 159.044   1
  -2  -4  13 945.827 117.534  -2
  -2   4 -13 945.827 117.534   1
  -1  -4  13 836.289 109.025  -2
  -1   4 -13 836.289 109.025   1
   0  -4  13 943.225 111.210  -2
   0   4 -13 943.225 111.210   1
   1  -4  13 888.343 98.3825  -2
   1   4 -13 888.343 98.3825   1
   2  -4  13 930.902 103.339  -2
   2   4 -13 930.902 103.339   1
   3  -4  13 1861.22 129.286  -2
   3   4 -13 1861.22 129.286   1
  -9  -5  14 675.722 195.030  -2
  -9   5 -13 675.722 195.030   1
  -8  -5  14 912.483 163.590  -2
  -8   5 -13 912.483 163.590   1
  -7  -5  14 188.936 156.696  -2
  -7   5 -13 188.936 156.696   1
  -6  -5  14 776.979 184.319  -2
  -6   5 -13 776.979 184.319   1
  -5  -5  13 1038.16 166.718  -2
  -5   5 -13 1038.16 166.718   1
  -4  -5  13 978.064 147.356  -2
  -4   5 -13 978.064 147.356   1
  -3  -5  13 271.233 109.860  -2
  -3   5 -13 271.233 109.860   1
  -2  -5  13 975.740 121.735  -2
  -2   5 -13 975.740 121.735   1
  -1  -5  13 1012.91 111.866  -2
  -1   5 -13 1012.91 111.866   1
   0  -5  13 585.430 94.2531  -2
   0   5 -13 585.430 94.2531   1
   1  -5  13 890.199 110.976  -2
   1   5 -13 890.199 110.976   1
   2  -5  13 1300.49 115.886  -2
   2   5 -13 1300.49 115.886   1
  -7  -6  14 675.387 168.181  -2
  -7   6 -13 675.387 168.181   1
  -6  -6  14 1005.09 185.041  -2
  -6   6 -13 1005.09 185.041   1
  -5  -6  13 850.942 146.739  -2
  -5   6 -13 850.942 146.739   1
  -4  -6  13 1035.39 139.620  -2
  -4   6 -13 1035.39 139.620   1
  -3  -6  13 217.037 109.967  -2
  -3   6 -13 217.037 109.967   1
  -2  -6  13 367.441 93.9796  -2
  -2   6 -13 367.441 93.9796   1
  -1  -6  13 641.401 96.8258  -2
  -1   6 -13 641.401 96.8258   1
   0  -6  13 2239.73 142.761  -2
   0   6 -13 2239.73 142.761   1
   1  -6  13 702.195 107.392  -2
   1   6 -13 702.195 107.392   1
   2  -6  13 422.836 87.6479  -2
   2   6 -13 422.836 87.6479   1
  -5  -7  13 229.167 150.467  -2
  -5   7 -13 229.167 150.467   1
  -4  -7  13 560.243 130.738  -2
  -4   7 -13 560.243 130.738   1
  -3  -7  13 372.582 121.567  -2
  -3   7 -13 372.582 121.567   1
  -2  -7  13 1050.19 131.229  -2
  -2   7 -13 1050.19 131.229   1
  -1  -7  13 323.287 88.2636  -2
  -1   7 -13 323.287 88.2636   1
   0  -7  13 133.765 87.3478  -2
   0   7 -13 133.765 87.3478   1
   1  -7  13 503.485 88.2656  -2
   1   7 -13 503.485 88.2656   1
  -3  -8  13 9.86552 229.249  -2
  -3   8 -13 9.86552 229.249   1
  -2  -8  13 76.8444 103.917  -2
  -2   8 -13 76.8444 103.917   1
  -1  -8  13 337.550 103.477  -2
  -1   8 -13 337.550 103.477   1
   0  -8  13 766.914 116.588  -2
   0   8 -13 766.914 116.588   1
   0  -9  13-53.4224 125.373  -2
   0   9 -13-53.4224 125.373   1
  -7   4  13 1253.59 203.980  -2
  -7  -4 -12 1253.59 203.980   1
  -8   3  13 2504.60 282.530  -2
  -8  -3 -12 2504.60 282.530   1
  -7   3  13 1228.69 178.710  -2
  -7  -3 -12 1228.69 178.710   1
  -6   3  12 1135.77 193.717  -2
  -6  -3 -12 1135.77 193.717   1
  -8   2  13 1290.19 254.486  -2
  -8  -2 -12 1290.19 254.486   1
  -7   2  13 2776.49 282.257  -2
  -7  -2 -12 2776.49 282.257   1
  -6   2  12 1658.29 226.847  -2
  -6  -2 -12 1658.29 226.847   1
  -5   2  12 4739.11 245.276  -2
  -5  -2 -12 4739.11 245.276   1
  -4   2  12 1859.63 187.447  -2
  -4  -2 -12 1859.63 187.447   1
  -9   1  13 1551.16 198.136  -2
  -9  -1 -12 1551.16 198.136   1
  -8   1  13 1949.31 191.178  -2
  -8  -1 -12 1949.31 191.178   1
  -7   1  13 788.576 234.989  -2
  -7  -1 -12 788.576 234.989   1
  -6   1  12 1812.38 258.397  -2
  -6  -1 -12 1812.38 258.397   1
  -5   1  12 1056.65 236.220  -2
  -5  -1 -12 1056.65 236.220   1
  -4   1  12 2245.01 201.048  -2
  -4  -1 -12 2245.01 201.048   1
  -3   1  12 7982.42 257.724  -2
  -3  -1 -12 7982.42 257.724   1
  -2   1  12 2196.80 150.601  -2
  -2  -1 -12 2196.80 150.601   1
  -1   1  12 2653.33 152.574  -2
  -1  -1 -12 2653.33 152.574   1
  -9   0  13 1131.06 179.629  -2
  -9   0 -12 1131.06 179.629   1
  -8   0  13 1024.00 216.792  -2
  -8   0 -12 1024.00 216.792   1
  -7   0  13 2623.65 239.998  -2
  -7   0 -12 2623.65 239.998   1
  -6   0  12 1942.14 222.830  -2
  -6   0 -12 1942.14 222.830   1
  -5   0  12 10236.1 374.678  -2
  -5   0 -12 10236.1 374.678   1
  -4   0  12 2228.12 239.560  -2
  -4   0 -12 2228.12 239.560   1
  -3   0  12 2663.41 211.638  -2
  -3   0 -12 2663.41 211.638   1
  -2   0  12 250.056 123.133  -2
  -2   0 -12 250.056 123.133   1
  -1   0  12 4113.58 191.985  -2
  -1   0 -12 4113.58 191.985   1
   0   0  12 2900.51 153.982  -2
   0   0 -12 2900.51 153.982   1
   1   0  12 3607.82 164.754  -2
   1   0 -12 3607.82 164.754   1
   2   0  12 243.810 88.4582  -2
   2   0 -12 243.810 88.4582   1
   3   0  12 1964.29 133.656  -2
   3   0 -12 1964.29 133.656   1
   4   0  12 1385.31 136.696  -2
   4   0 -12 1385.31 136.696   1
   5   0  12 6304.82 207.856  -2
   5   0 -12 6304.82 207.856   1
 -10  -1  13 1344.03 164.730  -2
 -10   1 -12 1344.03 164.730   1
  -9  -1  13 1755.87 191.713  -2
  -9   1 -12 1755.87 191.713   1
  -8  -1  13 2041.00 206.403  -2
  -8   1 -12 2041.00 206.403   1
  -7  -1  13 943.812 187.493  -2
  -7   1 -12 943.812 187.493   1
  -6  -1  13 1488.72 194.254  -2
  -6   1 -12 1488.72 194.254   1
  -5  -1  12 839.551 174.978  -2
  -5   1 -12 839.551 174.978   1
  -4  -1  12 2342.32 192.327  -2
  -4   1 -12 2342.32 192.327   1
  -3  -1  12 9217.60 306.625  -2
  -3   1 -12 9217.60 306.625   1
  -2  -1  12 2131.45 176.971  -2
  -2   1 -12 2131.45 176.971   1
  -1  -1  12 2677.08 188.313  -2
  -1   1 -12 2677.08 188.313   1
   0  -1  12 758.877 141.355  -2
   0   1 -12 758.877 141.355   1
   1  -1  12 2740.15 187.614  -2
   1   1 -12 2740.15 187.614   1
   2  -1  12 1896.35 162.082  -2
   2   1 -12 1896.35 162.082   1
   3  -1  12 6913.55 247.399  -2
   3   1 -12 6913.55 247.399   1
   4  -1  12 1036.62 157.483  -2
   4   1 -12 1036.62 157.483   1
 -10  -2  13 1553.97 164.980  -2
 -10   2 -12 1553.97 164.980   1
  -9  -2  13 734.804 140.641  -2
  -9   2 -12 734.804 140.641   1
  -8  -2  13 1073.83 175.084  -2
  -8   2 -12 1073.83 175.084   1
  -7  -2  13 1807.94 215.728  -2
  -7   2 -12 1807.94 215.728   1
  -6  -2  13 1480.68 201.595  -2
  -6   2 -12 1480.68 201.595   1
  -5  -2  12 4913.25 248.761  -2
  -5   2 -12 4913.25 248.761   1
  -4  -2  12 1588.44 163.959  -2
  -4   2 -12 1588.44 163.959   1
  -3  -2  12 2288.68 171.501  -2
  -3   2 -12 2288.68 171.501   1
  -2  -2  12 1715.17 135.906  -2
  -2   2 -12 1715.17 135.906   1
  -1  -2  12 2452.34 152.711  -2
  -1   2 -12 2452.34 152.711   1
   0  -2  12 2064.57 139.465  -2
   0   2 -12 2064.57 139.465   1
   1  -2  12 1907.13 136.121  -2
   1   2 -12 1907.13 136.121   1
   2  -2  12 990.700 112.109  -2
   2   2 -12 990.700 112.109   1
   3  -2  12 1449.02 124.647  -2
   3   2 -12 1449.02 124.647   1
   4  -2  12 955.200 111.689  -2
   4   2 -12 955.200 111.689   1
 -10  -3  13 909.697 158.881  -2
 -10   3 -12 909.697 158.881   1
  -9  -3  13 1520.06 168.549  -2
  -9   3 -12 1520.06 168.549   1
  -8  -3  13 1673.68 185.497  -2
  -8   3 -12 1673.68 185.497   1
  -7  -3  13 1096.92 188.044  -2
  -7   3 -12 1096.92 188.044   1
  -6  -3  13 1078.37 187.553  -2
  -6   3 -12 1078.37 187.553   1
  -5  -3  12 651.369 162.628  -2
  -5   3 -12 651.369 162.628   1
  -4  -3  12 1529.17 163.101  -2
  -4   3 -12 1529.17 163.101   1
  -3  -3  12 4723.67 217.190  -2
  -3   3 -12 4723.67 217.190   1
  -2  -3  12 1119.01 131.086  -2
  -2   3 -12 1119.01 131.086   1
  -1  -3  12 1362.85 131.596  -2
  -1   3 -12 1362.85 131.596   1
   0  -3  12 777.852 112.241  -2
   0   3 -12 777.852 112.241   1
   1  -3  12 1282.34 120.231  -2
   1   3 -12 1282.34 120.231   1
   2  -3  12 1063.42 108.666  -2
   2   3 -12 1063.42 108.666   1
   3  -3  12 4501.57 174.973  -2
   3   3 -12 4501.57 174.973   1
   4  -3  12 1441.77 117.488  -2
   4   3 -12 1441.77 117.488   1
 -11  -4  13 371.285 148.646  -2
 -11   4 -12 371.285 148.646   1
 -10  -4  13 690.387 143.870  -2
 -10   4 -12 690.387 143.870   1
  -9  -4  13 769.809 152.866  -2
  -9   4 -12 769.809 152.866   1
  -8  -4  13 743.506 162.799  -2
  -8   4 -12 743.506 162.799   1
  -7  -4  13 1035.27 172.729  -2
  -7   4 -12 1035.27 172.729   1
  -6  -4  13 1094.82 183.068  -2
  -6   4 -12 1094.82 183.068   1
  -5  -4  12 1907.06 179.446  -2
  -5   4 -12 1907.06 179.446   1
  -4  -4  12 1367.17 151.684  -2
  -4   4 -12 1367.17 151.684   1
  -3  -4  12 1335.02 133.765  -2
  -3   4 -12 1335.02 133.765   1
  -2  -4  12 1666.55 134.930  -2
  -2   4 -12 1666.55 134.930   1
  -1  -4  12 1567.54 125.307  -2
  -1   4 -12 1567.54 125.307   1
   0  -4  12 686.100 105.360  -2
   0   4 -12 686.100 105.360   1
   1  -4  12 1434.32 113.122  -2
   1   4 -12 1434.32 113.122   1
   2  -4  12 1841.27 114.053  -2
   2   4 -12 1841.27 114.053   1
   3  -4  12 1302.06 117.296  -2
   3   4 -12 1302.06 117.296   1
 -10  -5  13 473.113 143.501  -2
 -10   5 -12 473.113 143.501   1
  -9  -5  13 916.248 163.985  -2
  -9   5 -12 916.248 163.985   1
  -8  -5  13 443.194 160.364  -2
  -8   5 -12 443.194 160.364   1
  -7  -5  13 588.783 158.583  -2
  -7   5 -12 588.783 158.583   1
  -6  -5  13 1275.24 182.286  -2
  -6   5 -12 1275.24 182.286   1
  -5  -5  12 489.304 138.703  -2
  -5   5 -12 489.304 138.703   1
  -4  -5  12 1410.34 150.845  -2
  -4   5 -12 1410.34 150.845   1
  -3  -5  12 1295.99 138.028  -2
  -3   5 -12 1295.99 138.028   1
  -2  -5  12 549.777 101.631  -2
  -2   5 -12 549.777 101.631   1
  -1  -5  12 853.663 108.216  -2
  -1   5 -12 853.663 108.216   1
   0  -5  12 2552.64 145.818  -2
   0   5 -12 2552.64 145.818   1
   1  -5  12 1032.02 103.872  -2
   1   5 -12 1032.02 103.872   1
   2  -5  12 681.705 84.5673  -2
   2   5 -12 681.705 84.5673   1
   3  -5  12 1462.66 110.882  -2
   3   5 -12 1462.66 110.882   1
  -8  -6  13 538.973 149.257  -2
  -8   6 -12 538.973 149.257   1
  -7  -6  13 842.196 178.770  -2
  -7   6 -12 842.196 178.770   1
  -6  -6  13 522.892 162.482  -2
  -6   6 -12 522.892 162.482   1
  -5  -6  12 544.802 146.619  -2
  -5   6 -12 544.802 146.619   1
  -4  -6  12 599.598 118.067  -2
  -4   6 -12 599.598 118.067   1
  -3  -6  12 681.747 114.634  -2
  -3   6 -12 681.747 114.634   1
  -2  -6  12 1380.77 125.520  -2
  -2   6 -12 1380.77 125.520   1
  -1  -6  12 815.491 100.086  -2
  -1   6 -12 815.491 100.086   1
   0  -6  12 221.234 84.1976  -2
   0   6 -12 221.234 84.1976   1
   1  -6  12 721.902 96.8797  -2
   1   6 -12 721.902 96.8797   1
   2  -6  12 1625.29 115.915  -2
   2   6 -12 1625.29 115.915   1
  -6  -7  13 577.704 176.500  -2
  -6   7 -12 577.704 176.500   1
  -5  -7  12 780.903 141.611  -2
  -5   7 -12 780.903 141.611   1
  -4  -7  12 1206.76 142.936  -2
  -4   7 -12 1206.76 142.936   1
  -3  -7  12 285.143 98.3915  -2
  -3   7 -12 285.143 98.3915   1
  -2  -7  12 383.556 82.0202  -2
  -2   7 -12 383.556 82.0202   1
  -1  -7  12 442.617 89.1341  -2
  -1   7 -12 442.617 89.1341   1
   0  -7  12 1961.12 136.615  -2
   0   7 -12 1961.12 136.615   1
   1  -7  12 390.392 87.0871  -2
   1   7 -12 390.392 87.0871   1
  -4  -8  12 164.531 108.429  -2
  -4   8 -12 164.531 108.429   1
  -3  -8  12 480.809 114.584  -2
  -3   8 -12 480.809 114.584   1
  -2  -8  12 1090.40 129.487  -2
  -2   8 -12 1090.40 129.487   1
  -1  -8  12 168.999 101.014  -2
  -1   8 -12 168.999 101.014   1
   0  -8  12 85.5025 88.7367  -2
   0   8 -12 85.5025 88.7367   1
   1  -8  12 195.049 89.6111  -2
   1   8 -12 195.049 89.6111   1
  -1  -9  12 90.5053 111.960  -2
  -1   9 -12 90.5053 111.960   1
   0  -9  12 1070.33 121.398  -2
   0   9 -12 1070.33 121.398   1
  -7   4  12 934.259 194.753  -2
  -7  -4 -11 934.259 194.753   1
  -8   3  12 1023.88 230.374  -2
  -8  -3 -11 1023.88 230.374   1
  -7   3  12 2554.19 224.649  -2
  -7  -3 -11 2554.19 224.649   1
  -6   3  11 3370.70 218.393  -2
  -6  -3 -11 3370.70 218.393   1
  -8   2  12 2808.71 253.913  -2
  -8  -2 -11 2808.71 253.913   1
  -7   2  12 803.665 231.989  -2
  -7  -2 -11 803.665 231.989   1
  -6   2  11 1771.89 205.513  -2
  -6  -2 -11 1771.89 205.513   1
  -5   2  11 2047.75 191.831  -2
  -5  -2 -11 2047.75 191.831   1
  -4   2  11 3979.94 206.013  -2
  -4  -2 -11 3979.94 206.013   1
  -9   1  12 1061.13 164.258  -2
  -9  -1 -11 1061.13 164.258   1
  -8   1  12 457.347 179.602  -2
  -8  -1 -11 457.347 179.602   1
  -7   1  12 2705.00 260.527  -2
  -7  -1 -11 2705.00 260.527   1
  -6   1  11 6726.88 329.050  -2
  -6  -1 -11 6726.88 329.050   1
  -5   1  11 1213.73 197.110  -2
  -5  -1 -11 1213.73 197.110   1
  -4   1  11 8473.53 279.681  -2
  -4  -1 -11 8473.53 279.681   1
  -3   1  11 378.766 153.373  -2
  -3  -1 -11 378.766 153.373   1
  -2   1  11 2287.77 144.537  -2
  -2  -1 -11 2287.77 144.537   1
  -9   0  12 1883.83 181.790  -2
  -9   0 -11 1883.83 181.790   1
  -8   0  12 3171.32 205.642  -2
  -8   0 -11 3171.32 205.642   1
  -7   0  12 661.464 174.695  -2
  -7   0 -11 661.464 174.695   1
  -6   0  11 5085.71 268.187  -2
  -6   0 -11 5085.71 268.187   1
  -5   0  11 1441.22 232.834  -2
  -5   0 -11 1441.22 232.834   1
  -4   0  11 6545.85 289.041  -2
  -4   0 -11 6545.85 289.041   1
  -3   0  11 481.754 154.320  -2
  -3   0 -11 481.754 154.320   1
  -2   0  11 11540.2 299.267  -2
  -2   0 -11 11540.2 299.267   1
  -1   0  11 1908.61 134.689  -2
  -1   0 -11 1908.61 134.689   1
   0   0  11 305.663 86.7102  -2
   0   0 -11 305.663 86.7102   1
   1   0  11 1667.51 115.903  -2
   1   0 -11 1667.51 115.903   1
   2   0  11 9883.73 233.967  -2
   2   0 -11 9883.73 233.967   1
   3   0  11 257.120 98.3660  -2
   3   0 -11 257.120 98.3660   1
 -10  -1  12 2723.84 179.274  -2
 -10   1 -11 2723.84 179.274   1
  -9  -1  12 794.613 149.217  -2
  -9   1 -11 794.613 149.217   1
  -8  -1  12 409.266 169.464  -2
  -8   1 -11 409.266 169.464   1
  -7  -1  12 2700.78 221.761  -2
  -7   1 -11 2700.78 221.761   1
  -6  -1  12 4451.04 229.765  -2
  -6   1 -11 4451.04 229.765   1
  -5  -1  11 1010.63 159.084  -2
  -5   1 -11 1010.63 159.084   1
  -4  -1  11 8898.60 284.653  -2
  -4   1 -11 8898.60 284.653   1
  -3  -1  11 416.958 134.473  -2
  -3   1 -11 416.958 134.473   1
  -2  -1  11 2488.52 173.356  -2
  -2   1 -11 2488.52 173.356   1
  -1  -1  11 222.319 111.479  -2
  -1   1 -11 222.319 111.479   1
   0  -1  11 10657.6 294.475  -2
   0   1 -11 10657.6 294.475   1
   1  -1  11 169.588 110.527  -2
   1   1 -11 169.588 110.527   1
   2  -1  11 1915.66 148.558  -2
   2   1 -11 1915.66 148.558   1
   3  -1  11 226.997 112.702  -2
   3   1 -11 226.997 112.702   1
   4  -1  11 6232.75 226.589  -2
   4   1 -11 6232.75 226.589   1
   5  -1  11 642.331 147.472  -2
   5   1 -11 642.331 147.472   1
 -10  -2  12 117.113 103.131  -2
 -10   2 -11 117.113 103.131   1
  -9  -2  12 2273.40 230.615  -2
  -9   2 -11 2273.40 230.615   1
  -8  -2  12 1979.32 182.083  -2
  -8   2 -11 1979.32 182.083   1
  -7  -2  12 729.286 160.253  -2
  -7   2 -11 729.286 160.253   1
  -6  -2  12 553.200 167.813  -2
  -6   2 -11 553.200 167.813   1
  -5  -2  11 2019.31 208.429  -2
  -5   2 -11 2019.31 208.429   1
  -4  -2  11 4136.35 210.407  -2
  -4   2 -11 4136.35 210.407   1
  -3  -2  11 423.621 117.456  -2
  -3   2 -11 423.621 117.456   1
  -2  -2  11 8149.37 236.845  -2
  -2   2 -11 8149.37 236.845   1
  -1  -2  11 1031.86 113.311  -2
  -1   2 -11 1031.86 113.311   1
   0  -2  11 821.771 101.076  -2
   0   2 -11 821.771 101.076   1
   1  -2  11 850.246 101.236  -2
   1   2 -11 850.246 101.236   1
   2  -2  11 5713.13 190.127  -2
   2   2 -11 5713.13 190.127   1
   3  -2  11 385.541 91.5707  -2
   3   2 -11 385.541 91.5707   1
   4  -2  11 2491.92 137.378  -2
   4   2 -11 2491.92 137.378   1
 -10  -3  12 1799.72 160.906  -2
 -10   3 -11 1799.72 160.906   1
  -9  -3  12 76.5032 163.862  -2
  -9   3 -11 76.5032 163.862   1
  -8  -3  12 584.462 151.666  -2
  -8   3 -11 584.462 151.666   1
  -7  -3  12 2218.48 199.055  -2
  -7   3 -11 2218.48 199.055   1
  -6  -3  12 1994.62 191.249  -2
  -6   3 -11 1994.62 191.249   1
  -5  -3  11 757.126 156.174  -2
  -5   3 -11 757.126 156.174   1
  -4  -3  11 5491.12 225.002  -2
  -4   3 -11 5491.12 225.002   1
  -3  -3  11 2842.63 171.908  -2
  -3   3 -11 2842.63 171.908   1
  -2  -3  11 921.673 114.814  -2
  -2   3 -11 921.673 114.814   1
  -1  -3  11 747.227 109.741  -2
  -1   3 -11 747.227 109.741   1
   0  -3  11 2776.42 145.127  -2
   0   3 -11 2776.42 145.127   1
   1  -3  11 726.737 93.4985  -2
   1   3 -11 726.737 93.4985   1
   2  -3  11 702.515 98.0763  -2
   2   3 -11 702.515 98.0763   1
   3  -3  11 2579.82 133.893  -2
   3   3 -11 2579.82 133.893   1
   4  -3  11 5007.24 166.040  -2
   4   3 -11 5007.24 166.040   1
 -11  -4  12 991.278 158.701  -2
 -11   4 -11 991.278 158.701   1
 -10  -4  12 217.526 120.197  -2
 -10   4 -11 217.526 120.197   1
  -9  -4  12 1237.13 158.357  -2
  -9   4 -11 1237.13 158.357   1
  -8  -4  12 1757.96 178.374  -2
  -8   4 -11 1757.96 178.374   1
  -7  -4  12 711.526 168.439  -2
  -7   4 -11 711.526 168.439   1
  -6  -4  12 1235.76 179.864  -2
  -6   4 -11 1235.76 179.864   1
  -5  -4  11 2862.04 185.290  -2
  -5   4 -11 2862.04 185.290   1
  -4  -4  11 1497.31 139.529  -2
  -4   4 -11 1497.31 139.529   1
  -3  -4  11 792.358 118.088  -2
  -3   4 -11 792.358 118.088   1
  -2  -4  11 2717.24 150.846  -2
  -2   4 -11 2717.24 150.846   1
  -1  -4  11 1476.27 115.160  -2
  -1   4 -11 1476.27 115.160   1
   0  -4  11 62.8529 72.9853  -2
   0   4 -11 62.8529 72.9853   1
   1  -4  11 1664.28 115.654  -2
   1   4 -11 1664.28 115.654   1
   2  -4  11 2995.62 135.074  -2
   2   4 -11 2995.62 135.074   1
   3  -4  11 812.827 92.4587  -2
   3   4 -11 812.827 92.4587   1
 -10  -5  12 797.667 154.117  -2
 -10   5 -11 797.667 154.117   1
  -9  -5  12 164.560 131.403  -2
  -9   5 -11 164.560 131.403   1
  -8  -5  12 469.797 143.987  -2
  -8   5 -11 469.797 143.987   1
  -7  -5  12 1290.84 164.771  -2
  -7   5 -11 1290.84 164.771   1
  -6  -5  12 617.960 154.064  -2
  -6   5 -11 617.960 154.064   1
  -5  -5  11 278.886 123.012  -2
  -5   5 -11 278.886 123.012   1
  -4  -5  11 912.486 129.998  -2
  -4   5 -11 912.486 129.998   1
  -3  -5  11 2661.38 157.008  -2
  -3   5 -11 2661.38 157.008   1
  -2  -5  11 634.163 98.0404  -2
  -2   5 -11 634.163 98.0404   1
  -1  -5  11 1195.69 115.459  -2
  -1   5 -11 1195.69 115.459   1
   0  -5  11 2452.59 135.737  -2
   0   5 -11 2452.59 135.737   1
   1  -5  11 1652.27 114.545  -2
   1   5 -11 1652.27 114.545   1
   2  -5  11 653.236 84.6755  -2
   2   5 -11 653.236 84.6755   1
   3  -5  11 3506.94 136.017  -2
   3   5 -11 3506.94 136.017   1
  -9  -6  12 479.462 133.087  -2
  -9   6 -11 479.462 133.087   1
  -8  -6  12 853.643 160.618  -2
  -8   6 -11 853.643 160.618   1
  -7  -6  12 433.407 162.581  -2
  -7   6 -11 433.407 162.581   1
  -6  -6  12 901.718 175.309  -2
  -6   6 -11 901.718 175.309   1
  -5  -6  11 2481.22 190.085  -2
  -5   6 -11 2481.22 190.085   1
  -4  -6  11 149.354 136.453  -2
  -4   6 -11 149.354 136.453   1
  -3  -6  11 287.613 131.418  -2
  -3   6 -11 287.613 131.418   1
  -2  -6  11 499.180 95.7313  -2
  -2   6 -11 499.180 95.7313   1
  -1  -6  11 2752.04 152.703  -2
  -1   6 -11 2752.04 152.703   1
   0  -6  11 177.112 71.7571  -2
   0   6 -11 177.112 71.7571   1
   1  -6  11 2757.90 141.727  -2
   1   6 -11 2757.90 141.727   1
   2  -6  11 607.896 87.4845  -2
   2   6 -11 607.896 87.4845   1
  -7  -7  12 684.960 191.702  -2
  -7   7 -11 684.960 191.702   1
  -6  -7  12 447.559 175.935  -2
  -6   7 -11 447.559 175.935   1
  -5  -7  11 83.0115 131.958  -2
  -5   7 -11 83.0115 131.958   1
  -4  -7  11 271.539 113.316  -2
  -4   7 -11 271.539 113.316   1
  -3  -7  11 1614.44 137.792  -2
  -3   7 -11 1614.44 137.792   1
  -2  -7  11 73.8701 79.7435  -2
  -2   7 -11 73.8701 79.7435   1
  -1  -7  11 1040.20 109.897  -2
  -1   7 -11 1040.20 109.897   1
   0  -7  11 97.7282 77.1013  -2
   0   7 -11 97.7282 77.1013   1
   1  -7  11 1036.39 110.864  -2
   1   7 -11 1036.39 110.864   1
   2  -7  11 117.884 74.8380  -2
   2   7 -11 117.884 74.8380   1
  -5  -8  11 847.433 151.943  -2
  -5   8 -11 847.433 151.943   1
  -4  -8  11 67.3819 107.627  -2
  -4   8 -11 67.3819 107.627   1
  -3  -8  11 114.903 149.370  -2
  -3   8 -11 114.903 149.370   1
  -2  -8  11 60.7544 89.3932  -2
  -2   8 -11 60.7544 89.3932   1
  -1  -8  11 1698.95 129.974  -2
  -1   8 -11 1698.95 129.974   1
   0  -8  11-7.61729 83.2472  -2
   0   8 -11-7.61729 83.2472   1
   1  -8  11 1851.43 127.161  -2
   1   8 -11 1851.43 127.161   1
  -2  -9  11-53.2353 102.387  -2
  -2   9 -11-53.2353 102.387   1
  -1  -9  11 495.865 105.915  -2
  -1   9 -11 495.865 105.915   1
   0  -9  11 96.7418 99.3332  -2
   0   9 -11 96.7418 99.3332   1
  -7   4  11 401.505 162.770  -2
  -7  -4 -10 401.505 162.770   1
  -7   3  11 3186.12 217.037  -2
  -7  -3 -10 3186.12 217.037   1
  -6   3  10 3046.25 202.517  -2
  -6  -3 -10 3046.25 202.517   1
  -8   2  11 2437.31 249.055  -2
  -8  -2 -10 2437.31 249.055   1
  -7   2  11 417.682 207.013  -2
  -7  -2 -10 417.682 207.013   1
  -6   2  10 535.677 172.086  -2
  -6  -2 -10 535.677 172.086   1
  -5   2  10 9202.14 275.574  -2
  -5  -2 -10 9202.14 275.574   1
  -8   1  11 1754.66 191.019  -2
  -8  -1 -10 1754.66 191.019   1
  -7   1  11 4411.17 272.858  -2
  -7  -1 -10 4411.17 272.858   1
  -6   1  10 1590.12 238.323  -2
  -6  -1 -10 1590.12 238.323   1
  -5   1  10 1201.58 199.958  -2
  -5  -1 -10 1201.58 199.958   1
  -4   1  10 460.423 137.322  -2
  -4  -1 -10 460.423 137.322   1
  -3   1  10 12242.1 275.971  -2
  -3  -1 -10 12242.1 275.971   1
  -2   1  10 1015.29 104.907  -2
  -2  -1 -10 1015.29 104.907   1
  -9   0  11 2010.13 218.626  -2
  -9   0 -10 2010.13 218.626   1
  -8   0  11 1917.15 199.460  -2
  -8   0 -10 1917.15 199.460   1
  -7   0  11 800.905 173.481  -2
  -7   0 -10 800.905 173.481   1
  -6   0  10 832.994 183.437  -2
  -6   0 -10 832.994 183.437   1
  -5   0  10 21382.9 443.817  -2
  -5   0 -10 21382.9 443.817   1
  -4   0  10 2169.91 206.537  -2
  -4   0 -10 2169.91 206.537   1
  -3   0  10 5106.51 232.094  -2
  -3   0 -10 5106.51 232.094   1
  -2   0  10 3799.92 177.408  -2
  -2   0 -10 3799.92 177.408   1
  -1   0  10 3718.22 153.755  -2
  -1   0 -10 3718.22 153.755   1
   0   0  10 983.940 95.1363  -2
   0   0 -10 983.940 95.1363   1
   1   0  10 3037.08 133.228  -2
   1   0 -10 3037.08 133.228   1
   2   0  10 2537.43 121.152  -2
   2   0 -10 2537.43 121.152   1
  -9  -1  11 982.701 184.929  -2
  -9   1 -10 982.701 184.929   1
  -8  -1  11 1337.98 168.766  -2
  -8   1 -10 1337.98 168.766   1
  -7  -1  11 4067.86 229.691  -2
  -7   1 -10 4067.86 229.691   1
  -6  -1  11 1813.56 183.050  -2
  -6   1 -10 1813.56 183.050   1
  -5  -1  10 991.764 159.309  -2
  -5   1 -10 991.764 159.309   1
  -4  -1  10 693.305 143.208  -2
  -4   1 -10 693.305 143.208   1
  -3  -1  10 14162.7 327.227  -2
  -3   1 -10 14162.7 327.227   1
  -2  -1  10 972.468 127.563  -2
  -2   1 -10 972.468 127.563   1
  -1  -1  10 8016.49 248.973  -2
  -1   1 -10 8016.49 248.973   1
   0  -1  10 559.131 113.844  -2
   0   1 -10 559.131 113.844   1
   1  -1  10 7207.68 227.238  -2
   1   1 -10 7207.68 227.238   1
   2  -1  10 898.225 112.314  -2
   2   1 -10 898.225 112.314   1
   3  -1  10 8781.18 239.304  -2
   3   1 -10 8781.18 239.304   1
   4  -1  10 249.492 102.438  -2
   4   1 -10 249.492 102.438   1
   5  -1  10 538.817 121.451  -2
   5   1 -10 538.817 121.451   1
 -10  -2  11 630.543 137.169  -2
 -10   2 -10 630.543 137.169   1
  -9  -2  11 1494.93 152.601  -2
  -9   2 -10 1494.93 152.601   1
  -8  -2  11 2251.85 188.877  -2
  -8   2 -10 2251.85 188.877   1
  -7  -2  11 356.135 147.577  -2
  -7   2 -10 356.135 147.577   1
  -6  -2  11 1514.92 178.780  -2
  -6   2 -10 1514.92 178.780   1
  -5  -2  10 9132.65 283.990  -2
  -5   2 -10 9132.65 283.990   1
  -4  -2  10 1759.99 167.069  -2
  -4   2 -10 1759.99 167.069   1
  -3  -2  10 1491.81 135.094  -2
  -3   2 -10 1491.81 135.094   1
  -2  -2  10 1500.71 118.690  -2
  -2   2 -10 1500.71 118.690   1
  -1  -2  10 6710.09 201.167  -2
  -1   2 -10 6710.09 201.167   1
   0  -2  10 1111.97 100.280  -2
   0   2 -10 1111.97 100.280   1
   1  -2  10 5369.19 177.949  -2
   1   2 -10 5369.19 177.949   1
   2  -2  10 1027.05 92.2686  -2
   2   2 -10 1027.05 92.2686   1
   3  -2  10 1253.43 100.044  -2
   3   2 -10 1253.43 100.044   1
   4  -2  10 984.185 105.322  -2
   4   2 -10 984.185 105.322   1
 -10  -3  11 1429.00 148.654  -2
 -10   3 -10 1429.00 148.654   1
  -9  -3  11 787.923 191.482  -2
  -9   3 -10 787.923 191.482   1
  -8  -3  11 766.422 133.966  -2
  -8   3 -10 766.422 133.966   1
  -7  -3  11 2826.59 197.249  -2
  -7   3 -10 2826.59 197.249   1
  -6  -3  11 3414.98 197.837  -2
  -6   3 -10 3414.98 197.837   1
  -5  -3  10 459.510 142.186  -2
  -5   3 -10 459.510 142.186   1
  -4  -3  10 2472.47 167.913  -2
  -4   3 -10 2472.47 167.913   1
  -3  -3  10 4863.32 191.155  -2
  -3   3 -10 4863.32 191.155   1
  -2  -3  10 369.536 91.5301  -2
  -2   3 -10 369.536 91.5301   1
  -1  -3  10 2294.28 135.103  -2
  -1   3 -10 2294.28 135.103   1
   0  -3  10 1547.51 117.256  -2
   0   3 -10 1547.51 117.256   1
   1  -3  10 2183.64 124.984  -2
   1   3 -10 2183.64 124.984   1
   2  -3  10 593.358 79.2653  -2
   2   3 -10 593.358 79.2653   1
   3  -3  10 4568.78 153.941  -2
   3   3 -10 4568.78 153.941   1
   4  -3  10 2211.34 112.780  -2
   4   3 -10 2211.34 112.780   1
 -11  -4  11 460.079 124.775  -2
 -11   4 -10 460.079 124.775   1
 -10  -4  11 254.834 122.433  -2
 -10   4 -10 254.834 122.433   1
  -9  -4  11 1176.01 139.109  -2
  -9   4 -10 1176.01 139.109   1
  -8  -4  11 1004.85 150.831  -2
  -8   4 -10 1004.85 150.831   1
  -7  -4  11 224.887 151.652  -2
  -7   4 -10 224.887 151.652   1
  -6  -4  11 889.646 155.315  -2
  -6   4 -10 889.646 155.315   1
  -5  -4  10 3741.78 196.811  -2
  -5   4 -10 3741.78 196.811   1
  -4  -4  10 1441.46 141.939  -2
  -4   4 -10 1441.46 141.939   1
  -3  -4  10 1372.75 167.213  -2
  -3   4 -10 1372.75 167.213   1
  -2  -4  10 2408.14 135.311  -2
  -2   4 -10 2408.14 135.311   1
  -1  -4  10 2080.22 126.399  -2
  -1   4 -10 2080.22 126.399   1
   0  -4  10 873.140 95.9579  -2
   0   4 -10 873.140 95.9579   1
   1  -4  10 2202.18 122.472  -2
   1   4 -10 2202.18 122.472   1
   2  -4  10 2891.11 127.159  -2
   2   4 -10 2891.11 127.159   1
   3  -4  10 1828.71 104.243  -2
   3   4 -10 1828.71 104.243   1
 -11  -5  11 219.072 123.244  -2
 -11   5 -10 219.072 123.244   1
 -10  -5  11 1322.10 157.865  -2
 -10   5 -10 1322.10 157.865   1
  -9  -5  11 346.123 129.465  -2
  -9   5 -10 346.123 129.465   1
  -8  -5  11 235.336 144.778  -2
  -8   5 -10 235.336 144.778   1
  -7  -5  11 1928.40 177.706  -2
  -7   5 -10 1928.40 177.706   1
  -6  -5  11 1543.72 165.485  -2
  -6   5 -10 1543.72 165.485   1
  -5  -5  10 268.180 117.284  -2
  -5   5 -10 268.180 117.284   1
  -4  -5  10 1439.94 134.675  -2
  -4   5 -10 1439.94 134.675   1
  -3  -5  10 1447.66 122.224  -2
  -3   5 -10 1447.66 122.224   1
  -2  -5  10 759.947 92.4561  -2
  -2   5 -10 759.947 92.4561   1
  -1  -5  10 1529.91 113.512  -2
  -1   5 -10 1529.91 113.512   1
   0  -5  10 3795.06 150.025  -2
   0   5 -10 3795.06 150.025   1
   1  -5  10 1498.03 99.7766  -2
   1   5 -10 1498.03 99.7766   1
   2  -5  10 861.760 81.2327  -2
   2   5 -10 861.760 81.2327   1
   3  -5  10 1949.71 105.664  -2
   3   5 -10 1949.71 105.664   1
  -9  -6  11 471.332 195.053  -2
  -9   6 -10 471.332 195.053   1
  -8  -6  11 1446.22 154.879  -2
  -8   6 -10 1446.22 154.879   1
  -7  -6  11-75.5579 154.562  -2
  -7   6 -10-75.5579 154.562   1
  -6  -6  11 552.153 162.393  -2
  -6   6 -10 552.153 162.393   1
  -5  -6  10 371.809 129.956  -2
  -5   6 -10 371.809 129.956   1
  -4  -6  10 1262.36 138.768  -2
  -4   6 -10 1262.36 138.768   1
  -3  -6  10 253.944 95.5764  -2
  -3   6 -10 253.944 95.5764   1
  -2  -6  10 2600.35 141.123  -2
  -2   6 -10 2600.35 141.123   1
  -1  -6  10 699.016 95.1524  -2
  -1   6 -10 699.016 95.1524   1
   0  -6  10 196.925 77.6998  -2
   0   6 -10 196.925 77.6998   1
   1  -6  10 811.988 90.6530  -2
   1   6 -10 811.988 90.6530   1
   2  -6  10 3426.50 135.864  -2
   2   6 -10 3426.50 135.864   1
  -8  -7  11 74.7175 133.753  -2
  -8   7 -10 74.7175 133.753   1
  -7  -7  11 1281.87 174.737  -2
  -7   7 -10 1281.87 174.737   1
  -6  -7  11 825.528 171.754  -2
  -6   7 -10 825.528 171.754   1
  -5  -7  10 372.669 125.639  -2
  -5   7 -10 372.669 125.639   1
  -4  -7  10 1621.70 141.131  -2
  -4   7 -10 1621.70 141.131   1
  -3  -7  10 138.364 120.314  -2
  -3   7 -10 138.364 120.314   1
  -2  -7  10 330.767 92.5549  -2
  -2   7 -10 330.767 92.5549   1
  -1  -7  10 308.103 78.7465  -2
  -1   7 -10 308.103 78.7465   1
   0  -7  10 2509.00 141.274  -2
   0   7 -10 2509.00 141.274   1
   1  -7  10 287.422 80.0875  -2
   1   7 -10 287.422 80.0875   1
   2  -7  10 334.577 82.5408  -2
   2   7 -10 334.577 82.5408   1
  -6  -8  11 50.4811 152.482  -2
  -6   8 -10 50.4811 152.482   1
  -5  -8  10 151.390 113.063  -2
  -5   8 -10 151.390 113.063   1
  -4  -8  10 419.071 110.861  -2
  -4   8 -10 419.071 110.861   1
  -3  -8  10 187.842 143.191  -2
  -3   8 -10 187.842 143.191   1
  -2  -8  10 1765.33 141.762  -2
  -2   8 -10 1765.33 141.762   1
  -1  -8  10 398.356 99.2242  -2
  -1   8 -10 398.356 99.2242   1
   0  -8  10 228.405 92.5792  -2
   0   8 -10 228.405 92.5792   1
   1  -8  10 228.850 83.6416  -2
   1   8 -10 228.850 83.6416   1
  -3  -9  10 200.704 102.175  -2
  -3   9 -10 200.704 102.175   1
  -2  -9  10 422.874 104.614  -2
  -2   9 -10 422.874 104.614   1
  -1  -9  10 60.9656 88.8719  -2
  -1   9 -10 60.9656 88.8719   1
   0  -9  10 1526.70 133.605  -2
   0   9 -10 1526.70 133.605   1
  -7   4  10 1198.42 171.013  -2
  -7  -4  -9 1198.42 171.013   1
  -7   3  10 4285.26 225.046  -2
  -7  -3  -9 4285.26 225.046   1
  -6   3   9 4430.69 212.132  -2
  -6  -3  -9 4430.69 212.132   1
  -8   2  10 2995.73 263.596  -2
  -8  -2  -9 2995.73 263.596   1
  -7   2  10 1511.10 225.675  -2
  -7  -2  -9 1511.10 225.675   1
  -6   2   9 2251.46 189.956  -2
  -6  -2  -9 2251.46 189.956   1
  -5   2   9 1586.61 159.327  -2
  -5  -2  -9 1586.61 159.327   1
  -8   1  10 2548.76 203.694  -2
  -8  -1  -9 2548.76 203.694   1
  -7   1  10 4284.73 257.220  -2
  -7  -1  -9 4284.73 257.220   1
  -6   1   9 6987.44 299.375  -2
  -6  -1  -9 6987.44 299.375   1
  -5   1   9 6549.32 265.857  -2
  -5  -1  -9 6549.32 265.857   1
  -4   1   9 4537.07 191.444  -2
  -4  -1  -9 4537.07 191.444   1
  -3   1   9 1747.41 127.169  -2
  -3  -1  -9 1747.41 127.169   1
  -9   0  10 2418.28 182.704  -2
  -9   0  -9 2418.28 182.704   1
  -8   0  10 3008.34 206.676  -2
  -8   0  -9 3008.34 206.676   1
  -7   0  10 3099.02 202.197  -2
  -7   0  -9 3099.02 202.197   1
  -6   0   9 2395.36 191.267  -2
  -6   0  -9 2395.36 191.267   1
  -5   0   9 321.037 173.893  -2
  -5   0  -9 321.037 173.893   1
  -4   0   9 7937.02 272.629  -2
  -4   0  -9 7937.02 272.629   1
  -3   0   9 4467.66 206.514  -2
  -3   0  -9 4467.66 206.514   1
  -2   0   9 8181.48 219.559  -2
  -2   0  -9 8181.48 219.559   1
  -1   0   9 2588.40 125.211  -2
  -1   0  -9 2588.40 125.211   1
   0   0   9 71.1796 63.7537  -2
   0   0  -9 71.1796 63.7537   1
   1   0   9 2667.09 117.529  -2
   1   0  -9 2667.09 117.529   1
  -9  -1  10 451.345 123.725  -2
  -9   1  -9 451.345 123.725   1
  -8  -1  10 2019.40 180.033  -2
  -8   1  -9 2019.40 180.033   1
  -7  -1  10 3871.04 220.940  -2
  -7   1  -9 3871.04 220.940   1
  -6  -1  10 6002.64 238.107  -2
  -6   1  -9 6002.64 238.107   1
  -5  -1   9 5404.63 212.780  -2
  -5   1  -9 5404.63 212.780   1
  -4  -1   9 4324.90 191.138  -2
  -4   1  -9 4324.90 191.138   1
  -3  -1   9 2005.97 145.788  -2
  -3   1  -9 2005.97 145.788   1
  -2  -1   9 668.612 106.636  -2
  -2   1  -9 668.612 106.636   1
  -1  -1   9 8328.16 240.371  -2
  -1   1  -9 8328.16 240.371   1
   0  -1   9 8174.94 231.356  -2
   0   1  -9 8174.94 231.356   1
   1  -1   9 6378.29 200.526  -2
   1   1  -9 6378.29 200.526   1
   2  -1   9 487.992 90.2826  -2
   2   1  -9 487.992 90.2826   1
   3  -1   9 1122.69 110.311  -2
   3   1  -9 1122.69 110.311   1
   4  -1   9 2993.73 143.945  -2
   4   1  -9 2993.73 143.945   1
   5  -1   9 4404.47 166.698  -2
   5   1  -9 4404.47 166.698   1
 -10  -2  10 755.994 121.623  -2
 -10   2  -9 755.994 121.623   1
  -9  -2  10 2028.46 159.236  -2
  -9   2  -9 2028.46 159.236   1
  -8  -2  10 2123.82 152.808  -2
  -8   2  -9 2123.82 152.808   1
  -7  -2  10 1151.32 162.192  -2
  -7   2  -9 1151.32 162.192   1
  -6  -2  10 1127.48 162.492  -2
  -6   2  -9 1127.48 162.492   1
  -5  -2   9 1236.42 160.466  -2
  -5   2  -9 1236.42 160.466   1
  -4  -2   9 2800.81 176.667  -2
  -4   2  -9 2800.81 176.667   1
  -3  -2   9 2963.35 158.181  -2
  -3   2  -9 2963.35 158.181   1
  -2  -2   9 4090.45 155.549  -2
  -2   2  -9 4090.45 155.549   1
  -1  -2   9 4640.40 161.380  -2
  -1   2  -9 4640.40 161.380   1
   0  -2   9 2183.19 117.030  -2
   0   2  -9 2183.19 117.030   1
   1  -2   9 4217.80 148.018  -2
   1   2  -9 4217.80 148.018   1
   2  -2   9 3178.86 125.457  -2
   2   2  -9 3178.86 125.457   1
   3  -2   9 2382.81 110.083  -2
   3   2  -9 2382.81 110.083   1
   4  -2   9 1504.50 98.6425  -2
   4   2  -9 1504.50 98.6425   1
 -10  -3  10 1185.27 126.574  -2
 -10   3  -9 1185.27 126.574   1
  -9  -3  10 673.299 133.659  -2
  -9   3  -9 673.299 133.659   1
  -8  -3  10 637.706 150.416  -2
  -8   3  -9 637.706 150.416   1
  -7  -3  10 3235.44 201.872  -2
  -7   3  -9 3235.44 201.872   1
  -6  -3  10 3298.36 194.301  -2
  -6   3  -9 3298.36 194.301   1
  -5  -3   9 5284.25 206.352  -2
  -5   3  -9 5284.25 206.352   1
  -4  -3   9 2197.89 154.208  -2
  -4   3  -9 2197.89 154.208   1
  -3  -3   9 1777.38 129.084  -2
  -3   3  -9 1777.38 129.084   1
  -2  -3   9 1649.94 117.223  -2
  -2   3  -9 1649.94 117.223   1
  -1  -3   9 2748.57 133.305  -2
  -1   3  -9 2748.57 133.305   1
   0  -3   9 4615.45 159.222  -2
   0   3  -9 4615.45 159.222   1
   1  -3   9 3187.54 130.585  -2
   1   3  -9 3187.54 130.585   1
   2  -3   9 1636.75 98.8517  -2
   2   3  -9 1636.75 98.8517   1
   3  -3   9 1734.28 97.8702  -2
   3   3  -9 1734.28 97.8702   1
   4  -3   9 2366.85 107.016  -2
   4   3  -9 2366.85 107.016   1
 -11  -4  10 602.199 127.458  -2
 -11   4  -9 602.199 127.458   1
 -10  -4  10 428.700 111.870  -2
 -10   4  -9 428.700 111.870   1
  -9  -4  10 959.539 131.041  -2
  -9   4  -9 959.539 131.041   1
  -8  -4  10 1934.49 160.929  -2
  -8   4  -9 1934.49 160.929   1
  -7  -4  10 992.886 150.326  -2
  -7   4  -9 992.886 150.326   1
  -6  -4  10 1839.97 162.853  -2
  -6   4  -9 1839.97 162.853   1
  -5  -4   9 2881.56 178.370  -2
  -5   4  -9 2881.56 178.370   1
  -4  -4   9 2623.74 164.604  -2
  -4   4  -9 2623.74 164.604   1
  -3  -4   9 1920.51 130.844  -2
  -3   4  -9 1920.51 130.844   1
  -2  -4   9 1893.20 121.966  -2
  -2   4  -9 1893.20 121.966   1
  -1  -4   9 2203.03 120.736  -2
  -1   4  -9 2203.03 120.736   1
   0  -4   9 1775.06 109.734  -2
   0   4  -9 1775.06 109.734   1
   1  -4   9 2252.28 113.381  -2
   1   4  -9 2252.28 113.381   1
   2  -4   9 1784.32 96.3179  -2
   2   4  -9 1784.32 96.3179   1
   3  -4   9 2230.88 105.299  -2
   3   4  -9 2230.88 105.299   1
   4  -4   9 2393.98 99.3779  -2
   4   4  -9 2393.98 99.3779   1
 -11  -5  10 516.666 131.146  -2
 -11   5  -9 516.666 131.146   1
 -10  -5  10 962.804 139.689  -2
 -10   5  -9 962.804 139.689   1
  -9  -5  10 683.113 130.377  -2
  -9   5  -9 683.113 130.377   1
  -8  -5  10 954.523 151.178  -2
  -8   5  -9 954.523 151.178   1
  -7  -5  10 1214.34 168.966  -2
  -7   5  -9 1214.34 168.966   1
  -6  -5  10 787.117 151.269  -2
  -6   5  -9 787.117 151.269   1
  -5  -5   9 594.615 122.845  -2
  -5   5  -9 594.615 122.845   1
  -4  -5   9 699.459 96.5826  -2
  -4   5  -9 699.459 96.5826   1
  -3  -5   9 2635.85 141.418  -2
  -3   5  -9 2635.85 141.418   1
  -2  -5   9 2537.83 129.420  -2
  -2   5  -9 2537.83 129.420   1
  -1  -5   9 2565.74 121.306  -2
  -1   5  -9 2565.74 121.306   1
   0  -5   9 2245.01 115.672  -2
   0   5  -9 2245.01 115.672   1
   1  -5   9 3071.47 129.107  -2
   1   5  -9 3071.47 129.107   1
   2  -5   9 3475.26 129.747  -2
   2   5  -9 3475.26 129.747   1
   3  -5   9 3057.22 118.792  -2
   3   5  -9 3057.22 118.792   1
 -10  -6  10 318.399 120.983  -2
 -10   6  -9 318.399 120.983   1
  -9  -6  10 895.019 140.507  -2
  -9   6  -9 895.019 140.507   1
  -8  -6  10 730.374 140.419  -2
  -8   6  -9 730.374 140.419   1
  -7  -6  10 459.459 150.660  -2
  -7   6  -9 459.459 150.660   1
  -6  -6  10 1148.24 166.392  -2
  -6   6  -9 1148.24 166.392   1
  -5  -6   9 1460.82 148.932  -2
  -5   6  -9 1460.82 148.932   1
  -4  -6   9 1253.76 137.495  -2
  -4   6  -9 1253.76 137.495   1
  -3  -6   9 640.078 100.806  -2
  -3   6  -9 640.078 100.806   1
  -2  -6   9 925.792 101.117  -2
  -2   6  -9 925.792 101.117   1
  -1  -6   9 1552.29 114.317  -2
  -1   6  -9 1552.29 114.317   1
   0  -6   9 2179.44 122.386  -2
   0   6  -9 2179.44 122.386   1
   1  -6   9 1856.58 108.508  -2
   1   6  -9 1856.58 108.508   1
   2  -6   9 1030.25 88.1892  -2
   2   6  -9 1030.25 88.1892   1
   3  -6   9 846.438 84.5227  -2
   3   6  -9 846.438 84.5227   1
  -8  -7  10 351.607 123.328  -2
  -8   7  -9 351.607 123.328   1
  -7  -7  10 612.101 166.161  -2
  -7   7  -9 612.101 166.161   1
  -6  -7  10 391.587 139.888  -2
  -6   7  -9 391.587 139.888   1
  -5  -7   9 247.030 122.098  -2
  -5   7  -9 247.030 122.098   1
  -4  -7   9 498.130 116.817  -2
  -4   7  -9 498.130 116.817   1
  -3  -7   9 1672.27 136.724  -2
  -3   7  -9 1672.27 136.724   1
  -2  -7   9 1466.34 120.752  -2
  -2   7  -9 1466.34 120.752   1
  -1  -7   9 697.411 92.8517  -2
  -1   7  -9 697.411 92.8517   1
   0  -7   9 312.526 80.5669  -2
   0   7  -9 312.526 80.5669   1
   1  -7   9 734.496 92.2106  -2
   1   7  -9 734.496 92.2106   1
   2  -7   9 1601.77 104.639  -2
   2   7  -9 1601.77 104.639   1
  -6  -8  10 538.983 153.360  -2
  -6   8  -9 538.983 153.360   1
  -5  -8   9 921.144 146.531  -2
  -5   8  -9 921.144 146.531   1
  -4  -8   9 856.778 126.445  -2
  -4   8  -9 856.778 126.445   1
  -3  -8   9 246.519 94.4008  -2
  -3   8  -9 246.519 94.4008   1
  -2  -8   9 21.4299 76.1004  -2
  -2   8  -9 21.4299 76.1004   1
  -1  -8   9 1166.70 115.183  -2
  -1   8  -9 1166.70 115.183   1
   0  -8   9 1315.83 117.130  -2
   0   8  -9 1315.83 117.130   1
   1  -8   9 1265.97 106.656  -2
   1   8  -9 1265.97 106.656   1
  -4  -9   9 331.161 117.625  -2
  -4   9  -9 331.161 117.625   1
  -3  -9   9 697.222 121.802  -2
  -3   9  -9 697.222 121.802   1
  -2  -9   9 774.503 105.413  -2
  -2   9  -9 774.503 105.413   1
  -1  -9   9 269.639 87.4959  -2
  -1   9  -9 269.639 87.4959   1
   0  -9   9 41.2217 86.6616  -2
   0   9  -9 41.2217 86.6616   1
   1  -9   9 378.378 93.1912  -2
   1   9  -9 378.378 93.1912   1
   0 -10   9 298.191 108.328  -2
   0  10  -9 298.191 108.328   1
  -7   3   9 1760.13 164.901  -2
  -7  -3  -8 1760.13 164.901   1
  -8   2   9 1875.10 205.783  -2
  -8  -2  -8 1875.10 205.783   1
  -7   2   9 6385.65 289.828  -2
  -7  -2  -8 6385.65 289.828   1
  -6  -2  -8 3555.01 163.149   1
  -5   2   8 1652.88 148.876  -2
  -5  -2  -8 1652.88 148.876   1
  -8   1   9 3921.76 194.443  -2
  -8  -1  -8 3921.76 194.443   1
  -7   1   9 3120.97 221.277  -2
  -7  -1  -8 3120.97 221.277   1
  -6   1   8 6637.85 280.339  -2
  -6  -1  -8 6637.85 280.339   1
  -5   1   8 573.140 158.469  -2
  -5  -1  -8 573.140 158.469   1
  -4   1   8 4381.42 174.149  -2
  -4  -1  -8 4381.42 174.149   1
  -3   1   8 2698.84 131.334  -2
  -3  -1  -8 2698.84 131.334   1
  -9   0   9 1710.80 150.600  -2
  -9   0  -8 1710.80 150.600   1
  -8   0   9 693.134 157.040  -2
  -8   0  -8 693.134 157.040   1
  -7   0   9 8847.18 265.622  -2
  -7   0  -8 8847.18 265.622   1
  -6   0   8 11476.2 284.833  -2
  -6   0  -8 11476.2 284.833   1
  -5   0   8 4390.58 217.616  -2
  -5   0  -8 4390.58 217.616   1
  -4   0   8 7897.98 258.831  -2
  -4   0  -8 7897.98 258.831   1
  -3   0   8 312.679 116.426  -2
  -3   0  -8 312.679 116.426   1
  -2   0   8 1304.08 106.452  -2
  -2   0  -8 1304.08 106.452   1
  -1   0   8 869.725 84.9962  -2
  -1   0  -8 869.725 84.9962   1
   0   0   8 13341.4 225.842  -2
   0   0  -8 13341.4 225.842   1
  -9  -1   9 2240.75 153.943  -2
  -9   1  -8 2240.75 153.943   1
  -8  -1   9 3905.28 190.445  -2
  -8   1  -8 3905.28 190.445   1
  -7  -1   9 2408.56 188.671  -2
  -7   1  -8 2408.56 188.671   1
  -6  -1   9 2531.69 184.137  -2
  -6   1  -8 2531.69 184.137   1
  -5  -1   8 513.133 125.106  -2
  -5   1  -8 513.133 125.106   1
  -4  -1   8 4223.77 172.764  -2
  -4   1  -8 4223.77 172.764   1
  -3  -1   8 2504.75 138.692  -2
  -3   1  -8 2504.75 138.692   1
  -2  -1   8 15940.8 300.236  -2
  -2   1  -8 15940.8 300.236   1
  -1  -1   8 2083.06 130.913  -2
  -1   1  -8 2083.06 130.913   1
   0  -1   8 1378.90 115.260  -2
   0   1  -8 1378.90 115.260   1
   1  -1   8 1681.63 117.248  -2
   1   1  -8 1681.63 117.248   1
   2  -1   8 10686.1 226.207  -2
   2   1  -8 10686.1 226.207   1
   3  -1   8 1482.92 99.3764  -2
   3   1  -8 1482.92 99.3764   1
   4  -1   8 2385.32 123.270  -2
   4   1  -8 2385.32 123.270   1
   5  -1   8 264.297 90.6012  -2
   5   1  -8 264.297 90.6012   1
 -10  -2   9 1812.69 133.753  -2
 -10   2  -8 1812.69 133.753   1
  -9  -2   9 1127.47 137.506  -2
  -9   2  -8 1127.47 137.506   1
  -8  -2   9 1318.26 149.678  -2
  -8   2  -8 1318.26 149.678   1
  -7  -2   9 4450.06 205.037  -2
  -7   2  -8 4450.06 205.037   1
  -6  -2   9 4474.76 202.418  -2
  -6   2  -8 4474.76 202.418   1
  -5  -2   8 1421.62 144.905  -2
  -5   2  -8 1421.62 144.905   1
  -4  -2   8 1825.30 143.400  -2
  -4   2  -8 1825.30 143.400   1
  -3  -2   8 1045.30 110.178  -2
  -3   2  -8 1045.30 110.178   1
  -2  -2   8 2356.93 126.419  -2
  -2   2  -8 2356.93 126.419   1
  -1  -2   8 2901.24 128.401  -2
  -1   2  -8 2901.24 128.401   1
   0  -2   8 24620.5 317.297  -2
   0   2  -8 24620.5 317.297   1
   1  -2   8 2541.50 110.280  -2
   1   2  -8 2541.50 110.280   1
   2  -2   8 1614.84 88.3076  -2
   2   2  -8 1614.84 88.3076   1
   3  -2   8 909.343 78.1711  -2
   3   2  -8 909.343 78.1711   1
   4  -2   8 1716.20 92.9970  -2
   4   2  -8 1716.20 92.9970   1
   5  -2   8 1219.81 79.8674  -2
   5   2  -8 1219.81 79.8674   1
 -10  -3   9 369.528 95.2880  -2
 -10   3  -8 369.528 95.2880   1
  -9  -3   9 1066.80 125.057  -2
  -9   3  -8 1066.80 125.057   1
  -8  -3   9 2098.42 160.709  -2
  -8   3  -8 2098.42 160.709   1
  -7  -3   9 1470.26 152.740  -2
  -7   3  -8 1470.26 152.740   1
  -6  -3   9 3769.10 193.133  -2
  -6   3  -8 3769.10 193.133   1
  -5  -3   8 3687.79 178.299  -2
  -5   3  -8 3687.79 178.299   1
  -4  -3   8 2708.79 151.746  -2
  -4   3  -8 2708.79 151.746   1
  -3  -3   8 1240.02 137.313  -2
  -3   3  -8 1240.02 137.313   1
  -2  -3   8 3796.38 145.093  -2
  -2   3  -8 3796.38 145.093   1
  -1  -3   8 3075.50 129.197  -2
  -1   3  -8 3075.50 129.197   1
   0  -3   8 722.222 73.2541  -2
   0   3  -8 722.222 73.2541   1
   1  -3   8 3128.74 118.656  -2
   1   3  -8 3128.74 118.656   1
   2  -3   8 4574.17 131.261  -2
   2   3  -8 4574.17 131.261   1
   3  -3   8 1318.99 83.6691  -2
   3   3  -8 1318.99 83.6691   1
   4  -3   8 2316.90 94.5976  -2
   4   3  -8 2316.90 94.5976   1
 -10  -4   9 1084.84 132.908  -2
 -10   4  -8 1084.84 132.908   1
  -9  -4   9 1055.16 136.272  -2
  -9   4  -8 1055.16 136.272   1
  -8  -4   9 882.472 133.916  -2
  -8   4  -8 882.472 133.916   1
  -7  -4   9 2400.77 168.057  -2
  -7   4  -8 2400.77 168.057   1
  -6   4  -8 1484.32 118.177   1
  -5  -4   8 578.782 120.894  -2
  -5   4  -8 578.782 120.894   1
  -4  -4   8 2640.98 153.547  -2
  -4   4  -8 2640.98 153.547   1
  -3  -4   8 2749.37 141.340  -2
  -3   4  -8 2749.37 141.340   1
  -2  -4   8 1212.00 96.8860  -2
  -2   4  -8 1212.00 96.8860   1
  -1  -4   8 2298.88 118.251  -2
  -1   4  -8 2298.88 118.251   1
   0  -4   8 5926.55 164.684  -2
   0   4  -8 5926.55 164.684   1
   1  -4   8 2517.73 110.062  -2
   1   4  -8 2517.73 110.062   1
   2  -4   8 1116.96 78.7757  -2
   2   4  -8 1116.96 78.7757   1
   3  -4   8 3311.38 109.965  -2
   3   4  -8 3311.38 109.965   1
   4  -4   8 3589.31 113.431  -2
   4   4  -8 3589.31 113.431   1
 -11  -5   9 446.551 122.667  -2
 -11   5  -8 446.551 122.667   1
 -10  -5   9 462.282 107.850  -2
 -10   5  -8 462.282 107.850   1
  -9  -5   9 874.235 160.197  -2
  -9   5  -8 874.235 160.197   1
  -8  -5   9 1378.86 154.768  -2
  -8   5  -8 1378.86 154.768   1
  -7  -5   9 772.073 148.922  -2
  -7   5  -8 772.073 148.922   1
  -6  -5   9 1550.36 156.985  -2
  -6   5  -8 1550.36 156.985   1
  -5  -5   8 2270.22 159.094  -2
  -5   5  -8 2270.22 159.094   1
  -4  -5   8 1054.50 115.398  -2
  -4   5  -8 1054.50 115.398   1
  -3  -5   8 1023.23 111.362  -2
  -3   5  -8 1023.23 111.362   1
  -2  -5   8 2416.24 124.592  -2
  -2   5  -8 2416.24 124.592   1
  -1  -5   8 3715.97 143.900  -2
  -1   5  -8 3715.97 143.900   1
   0  -5   8 453.461 74.1236  -2
   0   5  -8 453.461 74.1236   1
   1  -5   8 4058.24 138.928  -2
   1   5  -8 4058.24 138.928   1
   2  -5   8 3039.92 119.132  -2
   2   5  -8 3039.92 119.132   1
   3  -5   8 1084.21 83.5221  -2
   3   5  -8 1084.21 83.5221   1
 -11  -6   9 76.9663 116.326  -2
 -11   6  -8 76.9663 116.326   1
 -10  -6   9 601.438 117.186  -2
 -10   6  -8 601.438 117.186   1
  -9  -6   9 397.839 112.918  -2
  -9   6  -8 397.839 112.918   1
  -8  -6   9 1025.35 153.739  -2
  -8   6  -8 1025.35 153.739   1
  -7  -6   9 998.182 138.913  -2
  -7   6  -8 998.182 138.913   1
  -6  -6   9 1014.20 152.454  -2
  -6   6  -8 1014.20 152.454   1
  -5  -6   8-40.0272 111.324  -2
  -5   6  -8-40.0272 111.324   1
  -4  -6   8 865.356 115.628  -2
  -4   6  -8 865.356 115.628   1
  -3  -6   8 4396.63 174.327  -2
  -3   6  -8 4396.63 174.327   1
  -2  -6   8 656.488 85.1386  -2
  -2   6  -8 656.488 85.1386   1
  -1  -6   8 1928.74 117.644  -2
  -1   6  -8 1928.74 117.644   1
   0  -6   8 992.615 93.6182  -2
   0   6  -8 992.615 93.6182   1
   1  -6   8 2136.12 114.290  -2
   1   6  -8 2136.12 114.290   1
   2  -6   8 695.298 71.3405  -2
   2   6  -8 695.298 71.3405   1
   3  -6   8 5541.61 154.665  -2
   3   6  -8 5541.61 154.665   1
  -9  -7   9 291.409 164.255  -2
  -9   7  -8 291.409 164.255   1
  -8  -7   9 563.052 126.090  -2
  -8   7  -8 563.052 126.090   1
  -7  -7   9 463.262 137.719  -2
  -7   7  -8 463.262 137.719   1
  -6  -7   9 880.008 156.814  -2
  -6   7  -8 880.008 156.814   1
  -5  -7   8 2979.80 179.726  -2
  -5   7  -8 2979.80 179.726   1
  -4  -7   8 303.924 112.653  -2
  -4   7  -8 303.924 112.653   1
  -3  -7   8 705.865 105.104  -2
  -3   7  -8 705.865 105.104   1
  -2  -7   8 234.463 82.9953  -2
  -2   7  -8 234.463 82.9953   1
  -1  -7   8 1770.06 116.484  -2
  -1   7  -8 1770.06 116.484   1
   0  -7   8 742.280 88.6035  -2
   0   7  -8 742.280 88.6035   1
   1  -7   8 1712.27 109.766  -2
   1   7  -8 1712.27 109.766   1
   2  -7   8 338.702 78.6029  -2
   2   7  -8 338.702 78.6029   1
  -7  -8   9 411.659 153.067  -2
  -7   8  -8 411.659 153.067   1
  -6  -8   9 656.974 156.607  -2
  -6   8  -8 656.974 156.607   1
  -5  -8   8-16.8398 120.248  -2
  -5   8  -8-16.8398 120.248   1
  -4  -8   8 153.872 127.017  -2
  -4   8  -8 153.872 127.017   1
  -3  -8   8 1912.95 137.239  -2
  -3   8  -8 1912.95 137.239   1
  -2  -8   8 289.133 82.1418  -2
  -2   8  -8 289.133 82.1418   1
  -1  -8   8 1195.16 107.491  -2
  -1   8  -8 1195.16 107.491   1
   0  -8   8 149.227 84.7712  -2
   0   8  -8 149.227 84.7712   1
   1  -8   8 1290.01 108.384  -2
   1   8  -8 1290.01 108.384   1
   2  -8   8 478.568 79.3254  -2
   2   8  -8 478.568 79.3254   1
  -4  -9   8 30.0938 134.755  -2
  -4   9  -8 30.0938 134.755   1
  -3  -9   8 115.194 100.623  -2
  -3   9  -8 115.194 100.623   1
  -2  -9   8 49.3253 91.2802  -2
  -2   9  -8 49.3253 91.2802   1
  -1  -9   8 1357.85 117.941  -2
  -1   9  -8 1357.85 117.941   1
   0  -9   8 345.769 89.3730  -2
   0   9  -8 345.769 89.3730   1
   1  -9   8 1440.52 121.114  -2
   1   9  -8 1440.52 121.114   1
  -1 -10   8 381.109 106.504  -2
  -1  10  -8 381.109 106.504   1
   0 -10   8 77.0233 107.217  -2
   0  10  -8 77.0233 107.217   1
  -7   3   8 1660.55 163.933  -2
  -7  -3  -7 1660.55 163.933   1
  -7   2   8 9235.07 301.278  -2
  -7  -2  -7 9235.07 301.278   1
  -6  -2  -7 652.604 97.6526   1
  -5   2   7 1211.17 126.640  -2
  -5  -2  -7 1211.17 126.640   1
  -8   1   8 5255.59 213.597  -2
  -8  -1  -7 5255.59 213.597   1
  -7   1   8 1719.84 174.272  -2
  -7  -1  -7 1719.84 174.272   1
  -6  -1  -7 55.3340 110.902   1
  -5   1   7 17726.8 336.196  -2
  -5  -1  -7 17726.8 336.196   1
  -4   1   7 650.898 89.3826  -2
  -4  -1  -7 650.898 89.3826   1
  -3   1   7 2817.02 125.681  -2
  -3  -1  -7 2817.02 125.681   1
  -8   0   8 4255.11 201.244  -2
  -8   0  -7 4255.11 201.244   1
  -7   0   8 10133.4 255.693  -2
  -7   0  -7 10133.4 255.693   1
  -6   0   7 581.715 122.639  -2
  -6   0  -7 581.715 122.639   1
  -5   0   7 845.745 136.017  -2
  -5   0  -7 845.745 136.017   1
  -4   0   7 328.019 131.675  -2
  -4   0  -7 328.019 131.675   1
  -3   0   7 29225.8 396.554  -2
  -3   0  -7 29225.8 396.554   1
  -2   0   7 171.166 68.8126  -2
  -2   0  -7 171.166 68.8126   1
  -1   0   7 5535.25 146.060  -2
  -1   0  -7 5535.25 146.060   1
   0   0   7 112.935 52.7020  -2
   0   0  -7 112.935 52.7020   1
  -9  -1   8 2336.96 172.898  -2
  -9   1  -7 2336.96 172.898   1
  -8  -1   8 4480.27 189.902  -2
  -8   1  -7 4480.27 189.902   1
  -7  -1   8 1490.52 154.491  -2
  -7   1  -7 1490.52 154.491   1
  -6   1  -7 59.8884 83.4238   1
  -5  -1   7 14080.4 278.700  -2
  -5   1  -7 14080.4 278.700   1
  -4  -1   7 826.121 105.742  -2
  -4   1  -7 826.121 105.742   1
  -3  -1   7 2447.29 125.075  -2
  -3   1  -7 2447.29 125.075   1
  -2  -1   7 1109.71 100.772  -2
  -2   1  -7 1109.71 100.772   1
  -1  -1   7 20286.6 311.114  -2
  -1   1  -7 20286.6 311.114   1
   0  -1   7 1931.85 116.770  -2
   0   1  -7 1931.85 116.770   1
   1  -1   7 16474.7 267.024  -2
   1   1  -7 16474.7 267.024   1
   2  -1   7 636.686 79.6651  -2
   2   1  -7 636.686 79.6651   1
   3  -1   7 1862.93 100.347  -2
   3   1  -7 1862.93 100.347   1
   4  -1   7 331.210 72.5725  -2
   4   1  -7 331.210 72.5725   1
   5  -1   7 11287.8 190.940  -2
   5   1  -7 11287.8 190.940   1
  -9  -2   8 1463.43 160.596  -2
  -9   2  -7 1463.43 160.596   1
  -8  -2   8 1620.07 143.974  -2
  -8   2  -7 1620.07 143.974   1
  -7  -2   8 6575.76 218.677  -2
  -7   2  -7 6575.76 218.677   1
  -6   2  -7 485.243 92.4852   1
  -5  -2   7 1102.68 125.396  -2
  -5   2  -7 1102.68 125.396   1
  -4  -2   7 923.641 116.833  -2
  -4   2  -7 923.641 116.833   1
  -3  -2   7 8504.33 210.722  -2
  -3   2  -7 8504.33 210.722   1
  -2  -2   7 1332.71 102.149  -2
  -2   2  -7 1332.71 102.149   1
  -1  -2   7 8498.56 191.256  -2
  -1   2  -7 8498.56 191.256   1
   0  -2   7 4633.16 141.607  -2
   0   2  -7 4633.16 141.607   1
   1  -2   7 7873.15 167.395  -2
   1   2  -7 7873.15 167.395   1
   2  -2   7 994.185 69.6691  -2
   2   2  -7 994.185 69.6691   1
   3  -2   7 8018.23 156.053  -2
   3   2  -7 8018.23 156.053   1
   4  -2   7 1012.62 70.8190  -2
   4   2  -7 1012.62 70.8190   1
   5   2  -7 1133.25 51.8023   1
 -10  -3   8 275.489 89.0974  -2
 -10   3  -7 275.489 89.0974   1
  -9  -3   8 1195.90 127.863  -2
  -9   3  -7 1195.90 127.863   1
  -8  -3   8 3291.29 171.225  -2
  -8   3  -7 3291.29 171.225   1
  -7  -3   8 1082.45 140.035  -2
  -7   3  -7 1082.45 140.035   1
  -6   3  -7 1591.46 117.063   1
  -5  -3   7 10679.0 249.061  -2
  -5   3  -7 10679.0 249.061   1
  -4  -3   7 760.333 110.781  -2
  -4   3  -7 760.333 110.781   1
  -3  -3   7 756.419 95.9045  -2
  -3   3  -7 756.419 95.9045   1
  -2  -3   7 2337.68 113.895  -2
  -2   3  -7 2337.68 113.895   1
  -1  -3   7 9459.12 197.299  -2
  -1   3  -7 9459.12 197.299   1
   0  -3   7 487.227 64.7376  -2
   0   3  -7 487.227 64.7376   1
   1  -3   7 9772.01 184.324  -2
   1   3  -7 9772.01 184.324   1
   2  -3   7 2901.87 102.272  -2
   2   3  -7 2901.87 102.272   1
   3  -3   7 853.596 68.7732  -2
   3   3  -7 853.596 68.7732   1
   4  -3   7 929.178 64.3304  -2
   4   3  -7 929.178 64.3304   1
 -10  -4   8 1302.05 126.421  -2
 -10   4  -7 1302.05 126.421   1
  -9  -4   8 467.809 113.257  -2
  -9   4  -7 467.809 113.257   1
  -8  -4   8 199.719 127.828  -2
  -8   4  -7 199.719 127.828   1
  -7  -4   8 3564.17 181.213  -2
  -7   4  -7 3564.17 181.213   1
  -6   4  -7 1855.68 124.439   1
  -5  -4   7 268.410 100.960  -2
  -5   4  -7 268.410 100.960   1
  -4  -4   7 3240.18 148.102  -2
  -4   4  -7 3240.18 148.102   1
  -3  -4   7 4837.45 163.309  -2
  -3   4  -7 4837.45 163.309   1
  -2  -4   7 586.013 75.3377  -2
  -2   4  -7 586.013 75.3377   1
  -1  -4   7 3115.15 120.771  -2
  -1   4  -7 3115.15 120.771   1
   0  -4   7 5494.97 148.345  -2
   0   4  -7 5494.97 148.345   1
   1  -4   7 3170.20 109.227  -2
   1   4  -7 3170.20 109.227   1
   2  -4   7 760.909 64.6918  -2
   2   4  -7 760.909 64.6918   1
   3  -4   7 5576.72 133.810  -2
   3   4  -7 5576.72 133.810   1
   4  -4   7 4000.97 107.415  -2
   4   4  -7 4000.97 107.415   1
 -11  -5   8 655.832 108.458  -2
 -11   5  -7 655.832 108.458   1
 -10  -5   8 120.667 88.3470  -2
 -10   5  -7 120.667 88.3470   1
  -9  -5   8 1791.52 148.625  -2
  -9   5  -7 1791.52 148.625   1
  -8  -5   8 1414.75 138.651  -2
  -8   5  -7 1414.75 138.651   1
  -7  -5   8 415.618 135.997  -2
  -7   5  -7 415.618 135.997   1
  -6  -5   8 542.926 127.041  -2
  -6   5  -7 542.926 127.041   1
  -5  -5   7 2099.63 152.708  -2
  -5   5  -7 2099.63 152.708   1
  -4  -5   7 1740.26 128.274  -2
  -4   5  -7 1740.26 128.274   1
  -3  -5   7 624.761 94.0046  -2
  -3   5  -7 624.761 94.0046   1
  -2  -5   7 6298.77 182.053  -2
  -2   5  -7 6298.77 182.053   1
  -1  -5   7 2412.14 116.527  -2
  -1   5  -7 2412.14 116.527   1
   0  -5   7 269.536 61.8313  -2
   0   5  -7 269.536 61.8313   1
   1  -5   7 2376.94 105.931  -2
   1   5  -7 2376.94 105.931   1
   2  -5   7 6797.54 153.863  -2
   2   5  -7 6797.54 153.863   1
   3  -5   7 892.009 74.7016  -2
   3   5  -7 892.009 74.7016   1
 -11  -6   8 440.179 125.494  -2
 -11   6  -7 440.179 125.494   1
 -10  -6   8 1241.51 136.639  -2
 -10   6  -7 1241.51 136.639   1
  -9  -6   8 156.836 101.587  -2
  -9   6  -7 156.836 101.587   1
  -8  -6   8 408.609 126.492  -2
  -8   6  -7 408.609 126.492   1
  -7  -6   8 1769.28 154.172  -2
  -7   6  -7 1769.28 154.172   1
  -6  -6   8 1207.34 148.156  -2
  -6   6  -7 1207.34 148.156   1
  -5  -6   7 74.8267 110.709  -2
  -5   6  -7 74.8267 110.709   1
  -4  -6   7 2788.01 158.102  -2
  -4   6  -7 2788.01 158.102   1
  -3  -6   7 1525.52 118.724  -2
  -3   6  -7 1525.52 118.724   1
  -2  -6   7 1113.42 96.9321  -2
  -2   6  -7 1113.42 96.9321   1
  -1  -6   7 524.570 80.7253  -2
  -1   6  -7 524.570 80.7253   1
   0  -6   7 3715.26 140.395  -2
   0   6  -7 3715.26 140.395   1
   1  -6   7 449.877 66.9512  -2
   1   6  -7 449.877 66.9512   1
   2  -6   7 1135.54 80.9694  -2
   2   6  -7 1135.54 80.9694   1
   3  -6   7 1229.03 81.1243  -2
   3   6  -7 1229.03 81.1243   1
  -9  -7   8 792.600 183.263  -2
  -9   7  -7 792.600 183.263   1
  -8  -7   8 1286.81 143.989  -2
  -8   7  -7 1286.81 143.989   1
  -7  -7   8-6.48609 139.858  -2
  -7   7  -7-6.48609 139.858   1
  -6  -7   8 425.914 137.798  -2
  -6   7  -7 425.914 137.798   1
  -5  -7   7 278.899 122.007  -2
  -5   7  -7 278.899 122.007   1
  -4  -7   7 1419.00 131.511  -2
  -4   7  -7 1419.00 131.511   1
  -3  -7   7 71.9611 73.2957  -2
  -3   7  -7 71.9611 73.2957   1
  -2  -7   7 3678.41 155.813  -2
  -2   7  -7 3678.41 155.813   1
  -1  -7   7 236.509 74.5477  -2
  -1   7  -7 236.509 74.5477   1
   0  -7   7 23.9934 62.0390  -2
   0   7  -7 23.9934 62.0390   1
   1  -7   7 194.070 72.7291  -2
   1   7  -7 194.070 72.7291   1
   2  -7   7 4073.40 141.976  -2
   2   7  -7 4073.40 141.976   1
  -7  -8   8 824.878 133.992  -2
  -7   8  -7 824.878 133.992   1
  -6  -8   8 1027.54 161.296  -2
  -6   8  -7 1027.54 161.296   1
  -5  -8   7 105.068 110.975  -2
  -5   8  -7 105.068 110.975   1
  -4  -8   7 2116.54 150.590  -2
  -4   8  -7 2116.54 150.590   1
  -3  -8   7 138.923 85.6273  -2
  -3   8  -7 138.923 85.6273   1
  -2  -8   7 150.678 80.2254  -2
  -2   8  -7 150.678 80.2254   1
  -1  -8   7 127.865 82.1984  -2
  -1   8  -7 127.865 82.1984   1
   0  -8   7 3494.74 152.401  -2
   0   8  -7 3494.74 152.401   1
   1  -8   7 146.354 75.2353  -2
   1   8  -7 146.354 75.2353   1
   2  -8   7 142.403 65.3233  -2
   2   8  -7 142.403 65.3233   1
  -5  -9   7 178.769 101.424  -2
  -5   9  -7 178.769 101.424   1
  -4  -9   7 622.801 117.824  -2
  -4   9  -7 622.801 117.824   1
  -3  -9   7 57.4195 117.265  -2
  -3   9  -7 57.4195 117.265   1
  -2  -9   7 1983.35 144.160  -2
  -2   9  -7 1983.35 144.160   1
  -1  -9   7 127.386 78.3618  -2
  -1   9  -7 127.386 78.3618   1
   0  -9   7 129.032 77.8511  -2
   0   9  -7 129.032 77.8511   1
   1  -9   7 16.0140 79.6240  -2
   1   9  -7 16.0140 79.6240   1
  -2 -10   7 53.2762 98.6180  -2
  -2  10  -7 53.2762 98.6180   1
  -1 -10   7 250.119 102.575  -2
  -1  10  -7 250.119 102.575   1
   0 -10   7 1273.20 141.470  -2
   0  10  -7 1273.20 141.470   1
  -7   3   7 1271.30 147.834  -2
  -7  -3  -6 1271.30 147.834   1
  -7   2   7 9050.92 281.657  -2
  -7  -2  -6 9050.92 281.657   1
  -6  -2  -6 3011.15 133.974   1
  -5   2   6 4033.01 155.763  -2
  -5  -2  -6 4033.01 155.763   1
  -8   1   7 8309.62 231.253  -2
  -8  -1  -6 8309.62 231.253   1
  -7   1   7 603.597 143.671  -2
  -7  -1  -6 603.597 143.671   1
  -6  -1  -6 2996.47 158.642   1
  -5   1   6 3025.65 171.141  -2
  -5  -1  -6 3025.65 171.141   1
  -4   1   6 4391.07 148.905  -2
  -4  -1  -6 4391.07 148.905   1
  -3   1   6 4726.43 141.384  -2
  -3  -1  -6 4726.43 141.384   1
  -8   0   7 1014.72 149.508  -2
  -8   0  -6 1014.72 149.508   1
  -7   0   7 8361.92 234.135  -2
  -7   0  -6 8361.92 234.135   1
  -6   0  -6 4536.53 156.651   1
  -5   0   6 8399.36 219.050  -2
  -5   0  -6 8399.36 219.050   1
  -4   0   6 19284.5 324.678  -2
  -4   0  -6 19284.5 324.678   1
  -3   0   6 5671.96 178.101  -2
  -3   0  -6 5671.96 178.101   1
  -2   0   6 8841.39 184.733  -2
  -2   0  -6 8841.39 184.733   1
  -1   0   6 248.142 56.5529  -2
  -1   0  -6 248.142 56.5529   1
   0   0   6 10265.1 169.837  -2
   0   0  -6 10265.1 169.837   1
  -9  -1   7 3579.92 163.632  -2
  -9   1  -6 3579.92 163.632   1
  -8  -1   7 7335.51 215.861  -2
  -8   1  -6 7335.51 215.861   1
  -7   1  -6 368.636 86.6105   1
  -6   1  -6 2127.78 120.576   1
  -5  -1   6 2372.32 142.254  -2
  -5   1  -6 2372.32 142.254   1
  -4  -1   6 4633.75 161.521  -2
  -4   1  -6 4633.75 161.521   1
  -3  -1   6 5083.19 156.216  -2
  -3   1  -6 5083.19 156.216   1
  -2  -1   6 15515.9 250.056  -2
  -2   1  -6 15515.9 250.056   1
  -1  -1   6 5713.76 160.756  -2
  -1   1  -6 5713.76 160.756   1
   0  -1   6 549.672 78.6677  -2
   0   1  -6 549.672 78.6677   1
   1  -1   6 5572.39 153.289  -2
   1   1  -6 5572.39 153.289   1
   2  -1   6 11267.9 191.557  -2
   2   1  -6 11267.9 191.557   1
   3  -1   6 3251.24 112.103  -2
   3   1  -6 3251.24 112.103   1
   4  -1   6 3142.54 107.474  -2
   4   1  -6 3142.54 107.474   1
   5  -1   6 1657.13 84.0251  -2
   5   1  -6 1657.13 84.0251   1
  -9  -2   7 1039.53 113.910  -2
  -9   2  -6 1039.53 113.910   1
  -8  -2   7 294.077 108.731  -2
  -8   2  -6 294.077 108.731   1
  -7   2  -6 706.357 93.0745   1
  -6   2  -6 2558.56 126.332   1
  -5  -2   6 3549.45 152.568  -2
  -5   2  -6 3549.45 152.568   1
  -4  -2   6 7876.05 194.531  -2
  -4   2  -6 7876.05 194.531   1
  -3  -2   6 1747.67 112.014  -2
  -3   2  -6 1747.67 112.014   1
  -2  -2   6 5042.46 151.227  -2
  -2   2  -6 5042.46 151.227   1
  -1  -2   6 5306.76 145.224  -2
  -1   2  -6 5306.76 145.224   1
   0  -2   6 16904.1 237.265  -2
   0   2  -6 16904.1 237.265   1
   1  -2   6 5287.91 130.594  -2
   1   2  -6 5287.91 130.594   1
   2  -2   6 3882.08 110.049  -2
   2   2  -6 3882.08 110.049   1
   3  -2   6 1803.65 79.6630  -2
   3   2  -6 1803.65 79.6630   1
   4   2  -6 5411.05 98.6956   1
   5   2  -6 2891.00 61.2178   1
 -10  -3   7 526.559 100.704  -2
 -10   3  -6 526.559 100.704   1
  -9  -3   7 1789.16 135.023  -2
  -9   3  -6 1789.16 135.023   1
  -8  -3   7 2917.87 153.228  -2
  -8   3  -6 2917.87 153.228   1
  -7  -3   7 1029.34 124.977  -2
  -7   3  -6 1029.34 124.977   1
  -6   3  -6 1478.81 105.744   1
  -5  -3   6 3447.77 152.247  -2
  -5   3  -6 3447.77 152.247   1
  -4  -3   6 4326.59 157.014  -2
  -4   3  -6 4326.59 157.014   1
  -3  -3   6 1543.03 104.822  -2
  -3   3  -6 1543.03 104.822   1
  -2  -3   6 6608.79 166.473  -2
  -2   3  -6 6608.79 166.473   1
  -1  -3   6 5209.82 139.250  -2
  -1   3  -6 5209.82 139.250   1
   0  -3   6 2206.50 91.7216  -2
   0   3  -6 2206.50 91.7216   1
   1  -3   6 5563.84 131.395  -2
   1   3  -6 5563.84 131.395   1
   2  -3   6 6477.41 133.006  -2
   2   3  -6 6477.41 133.006   1
   3  -3   6 1819.16 75.6195  -2
   3   3  -6 1819.16 75.6195   1
   4   3  -6 1866.85 63.6485   1
 -10  -4   7 1965.71 136.110  -2
 -10   4  -6 1965.71 136.110   1
  -9  -4   7 752.923 109.596  -2
  -9   4  -6 752.923 109.596   1
  -8  -4   7 699.408 126.481  -2
  -8   4  -6 699.408 126.481   1
  -7  -4   7 3826.24 179.516  -2
  -7   4  -6 3826.24 179.516   1
  -6   4  -6 1675.22 118.418   1
  -5   4  -6 403.866 78.6143   1
  -4  -4   6 3527.31 147.771  -2
  -4   4  -6 3527.31 147.771   1
  -3  -4   6 4379.03 146.102  -2
  -3   4  -6 4379.03 146.102   1
  -2  -4   6 1753.38 93.9780  -2
  -2   4  -6 1753.38 93.9780   1
  -1  -4   6 2244.77 97.7439  -2
  -1   4  -6 2244.77 97.7439   1
   0  -4   6 4846.19 132.320  -2
   0   4  -6 4846.19 132.320   1
   1  -4   6 2491.41 96.7925  -2
   1   4  -6 2491.41 96.7925   1
   2  -4   6 2589.05 93.6894  -2
   2   4  -6 2589.05 93.6894   1
   3  -4   6 5374.57 120.292  -2
   3   4  -6 5374.57 120.292   1
   4  -4   6 4111.61 100.645  -2
   4   4  -6 4111.61 100.645   1
 -10  -5   7 232.779 90.0994  -2
 -10   5  -6 232.779 90.0994   1
  -9  -5   7 1042.83 116.641  -2
  -9   5  -6 1042.83 116.641   1
  -8  -5   7 2188.42 155.937  -2
  -8   5  -6 2188.42 155.937   1
  -7  -5   7 402.821 121.348  -2
  -7   5  -6 402.821 121.348   1
  -6   5  -6 65.4513 76.8805   1
  -5  -5   6 3092.02 161.769  -2
  -5   5  -6 3092.02 161.769   1
  -4  -5   6 1135.81 116.853  -2
  -4   5  -6 1135.81 116.853   1
  -3  -5   6 1953.33 133.540  -2
  -3   5  -6 1953.33 133.540   1
  -2  -5   6 3227.97 128.874  -2
  -2   5  -6 3227.97 128.874   1
  -1  -5   6 4177.20 137.704  -2
  -1   5  -6 4177.20 137.704   1
   0  -5   6 3158.63 119.006  -2
   0   5  -6 3158.63 119.006   1
   1  -5   6 4410.97 130.299  -2
   1   5  -6 4410.97 130.299   1
   2  -5   6 3811.44 150.966  -2
   2   5  -6 3811.44 150.966   1
   3  -5   6 2685.90 100.996  -2
   3   5  -6 2685.90 100.996   1
   4  -5   6 1420.64 79.9424  -2
   4   5  -6 1420.64 79.9424   1
 -11  -6   7 314.278 107.150  -2
 -11   6  -6 314.278 107.150   1
 -10  -6   7 971.221 131.110  -2
 -10   6  -6 971.221 131.110   1
  -9  -6   7 685.145 120.275  -2
  -9   6  -6 685.145 120.275   1
  -8  -6   7 742.510 126.788  -2
  -8   6  -6 742.510 126.788   1
  -7  -6   7 1518.81 145.472  -2
  -7   6  -6 1518.81 145.472   1
  -6  -6   7 1290.50 144.133  -2
  -6   6  -6 1290.50 144.133   1
  -5  -6   6 186.307 104.977  -2
  -5   6  -6 186.307 104.977   1
  -4  -6   6 963.399 110.823  -2
  -4   6  -6 963.399 110.823   1
  -3  -6   6 3642.06 149.788  -2
  -3   6  -6 3642.06 149.788   1
  -2  -6   6 2236.53 117.901  -2
  -2   6  -6 2236.53 117.901   1
  -1  -6   6 1954.70 104.943  -2
  -1   6  -6 1954.70 104.943   1
   0  -6   6 647.425 74.4599  -2
   0   6  -6 647.425 74.4599   1
   1  -6   6 2244.63 105.823  -2
   1   6  -6 2244.63 105.823   1
   2  -6   6 2229.88 99.7231  -2
   2   6  -6 2229.88 99.7231   1
   3  -6   6 4968.08 136.925  -2
   3   6  -6 4968.08 136.925   1
 -10  -7   7 207.179 108.629  -2
 -10   7  -6 207.179 108.629   1
  -9  -7   7 755.581 129.111  -2
  -9   7  -6 755.581 129.111   1
  -8  -7   7 674.204 132.540  -2
  -8   7  -6 674.204 132.540   1
  -7  -7   7 329.628 138.244  -2
  -7   7  -6 329.628 138.244   1
  -6  -7   7 1197.20 154.748  -2
  -6   7  -6 1197.20 154.748   1
  -5  -7   6 3148.02 171.440  -2
  -5   7  -6 3148.02 171.440   1
  -4  -7   6 876.291 113.104  -2
  -4   7  -6 876.291 113.104   1
  -3  -7   6 471.925 87.5302  -2
  -3   7  -6 471.925 87.5302   1
  -2  -7   6 264.363 80.2039  -2
  -2   7  -6 264.363 80.2039   1
  -1  -7   6 2502.89 127.858  -2
  -1   7  -6 2502.89 127.858   1
   0  -7   6 991.095 86.9445  -2
   0   7  -6 991.095 86.9445   1
   1  -7   6 2930.54 125.927  -2
   1   7  -6 2930.54 125.927   1
   2  -7   6 312.517 65.4812  -2
   2   7  -6 312.517 65.4812   1
   3  -7   6 590.610 90.8889  -2
   3   7  -6 590.610 90.8889   1
  -8  -8   7 288.900 132.191  -2
  -8   8  -6 288.900 132.191   1
  -7  -8   7 1016.06 160.878  -2
  -7   8  -6 1016.06 160.878   1
  -6  -8   7 595.906 143.075  -2
  -6   8  -6 595.906 143.075   1
  -5  -8   6 36.5256 113.871  -2
  -5   8  -6 36.5256 113.871   1
  -4  -8   6 215.818 96.9097  -2
  -4   8  -6 215.818 96.9097   1
  -3  -8   6 1534.30 122.503  -2
  -3   8  -6 1534.30 122.503   1
  -2  -8   6 631.958 89.2907  -2
  -2   8  -6 631.958 89.2907   1
  -1  -8   6 1523.60 115.454  -2
  -1   8  -6 1523.60 115.454   1
   0  -8   6 102.227 67.9998  -2
   0   8  -6 102.227 67.9998   1
   1  -8   6 1891.91 114.527  -2
   1   8  -6 1891.91 114.527   1
   2  -8   6 630.778 77.0101  -2
   2   8  -6 630.778 77.0101   1
  -5  -9   6 1299.83 139.734  -2
  -5   9  -6 1299.83 139.734   1
  -4  -9   6 213.491 110.506  -2
  -4   9  -6 213.491 110.506   1
  -3  -9   6 287.900 90.3843  -2
  -3   9  -6 287.900 90.3843   1
  -2  -9   6 227.843 86.6998  -2
  -2   9  -6 227.843 86.6998   1
  -1  -9   6 1010.65 113.065  -2
  -1   9  -6 1010.65 113.065   1
   0  -9   6 916.331 104.975  -2
   0   9  -6 916.331 104.975   1
   1  -9   6 1188.05 114.267  -2
   1   9  -6 1188.05 114.267   1
  -2 -10   6 259.238 100.297  -2
  -2  10  -6 259.238 100.297   1
  -1 -10   6 455.172 118.343  -2
  -1  10  -6 455.172 118.343   1
   0 -10   6 272.917 102.279  -2
   0  10  -6 272.917 102.279   1
   1 -10   6 270.210 102.765  -2
   1  10  -6 270.210 102.765   1
  -7  -2  -5 3718.51 165.018   1
  -6  -2  -5 857.477 85.1507   1
  -7  -1  -5 836.944 95.8448   1
  -6  -1  -5 2423.12 139.799   1
  -5   1   5 10360.8 240.742  -2
  -5  -1  -5 10360.8 240.742   1
  -4   1   5 12940.6 213.126  -2
  -4  -1  -5 12940.6 213.126   1
  -8   0   6 2386.94 150.361  -2
  -8   0  -5 2386.94 150.361   1
  -7   0  -5 4575.48 154.060   1
  -6   0  -5 444.085 78.0419   1
  -5   0   5 1203.45 109.271  -2
  -5   0  -5 1203.45 109.271   1
  -4   0   5 9276.84 216.948  -2
  -4   0  -5 9276.84 216.948   1
  -3   0   5 18022.9 280.159  -2
  -3   0  -5 18022.9 280.159   1
  -2   0   5 27721.6 293.759  -2
  -2   0  -5 27721.6 293.759   1
  -1   0   5 703.842 63.6396  -2
  -1   0  -5 703.842 63.6396   1
  -9  -1   6 2597.10 126.437  -2
  -9   1  -5 2597.10 126.437   1
  -8  -1   6 3303.63 157.704  -2
  -8   1  -5 3303.63 157.704   1
  -7   1  -5 645.807 81.2506   1
  -6   1  -5 1526.86 103.038   1
  -5   1  -5 5485.49 159.011   1
  -4  -1   5 14027.5 238.961  -2
  -4   1  -5 14027.5 238.961   1
  -3  -1   5 1599.18 102.593  -2
  -3   1  -5 1599.18 102.593   1
  -2  -1   5 1724.17 120.356  -2
  -2   1  -5 1724.17 120.356   1
  -1  -1   5 8316.73 166.622  -2
  -1   1  -5 8316.73 166.622   1
   0  -1   5 7150.57 156.871  -2
   0   1  -5 7150.57 156.871   1
   1  -1   5 7576.55 155.908  -2
   1   1  -5 7576.55 155.908   1
   2  -1   5 1523.04 76.0532  -2
   2   1  -5 1523.04 76.0532   1
   3  -1   5 1187.13 70.2397  -2
   3   1  -5 1187.13 70.2397   1
   4  -1   5 12146.6 157.987  -2
   4   1  -5 12146.6 157.987   1
   5   1  -5 1938.52 54.1246   1
  -9  -2   6 3167.75 142.819  -2
  -9   2  -5 3167.75 142.819   1
  -8  -2   6 1576.03 118.325  -2
  -8   2  -5 1576.03 118.325   1
  -7   2  -5 2271.91 116.953   1
  -6   2  -5 663.326 79.4722   1
  -5   2  -5 541.377 73.9608   1
  -4  -2   5 4655.72 148.283  -2
  -4   2  -5 4655.72 148.283   1
  -3  -2   5 6633.86 164.153  -2
  -3   2  -5 6633.86 164.153   1
  -2  -2   5 15762.6 228.317  -2
  -2   2  -5 15762.6 228.317   1
  -1  -2   5 4333.30 120.236  -2
  -1   2  -5 4333.30 120.236   1
   0  -2   5 522.598 55.1272  -2
   0   2  -5 522.598 55.1272   1
   1  -2   5 4356.76 108.496  -2
   1   2  -5 4356.76 108.496   1
   2  -2   5 12696.1 162.267  -2
   2   2  -5 12696.1 162.267   1
   3  -2   5 6458.33 108.284  -2
   3   2  -5 6458.33 108.284   1
   4   2  -5 1863.33 52.1368   1
   5   2  -5 1722.11 32.8687   1
 -10  -3   6 504.877 87.4306  -2
 -10   3  -5 504.877 87.4306   1
  -9  -3   6 1411.82 122.348  -2
  -9   3  -5 1411.82 122.348   1
  -8  -3   6 2785.46 149.031  -2
  -8   3  -5 2785.46 149.031   1
  -7   3  -5 734.579 89.9997   1
  -6   3  -5 2505.86 116.121   1
  -5   3  -5 3737.54 132.824   1
  -4  -3   5 6619.07 171.994  -2
  -4   3  -5 6619.07 171.994   1
  -3  -3   5 1705.27 99.4778  -2
  -3   3  -5 1705.27 99.4778   1
  -2  -3   5 2057.43 96.3276  -2
  -2   3  -5 2057.43 96.3276   1
  -1  -3   5 5098.05 130.130  -2
  -1   3  -5 5098.05 130.130   1
   0  -3   5 10047.7 168.643  -2
   0   3  -5 10047.7 168.643   1
   1  -3   5 5362.03 117.453  -2
   1   3  -5 5362.03 117.453   1
   2  -3   5 2305.64 76.4835  -2
   2   3  -5 2305.64 76.4835   1
   3  -3   5 2040.16 73.5833  -2
   3   3  -5 2040.16 73.5833   1
   4   3  -5 3662.40 73.2855   1
 -10  -4   6 913.680 103.144  -2
 -10   4  -5 913.680 103.144   1
  -9  -4   6 1176.24 114.020  -2
  -9   4  -5 1176.24 114.020   1
  -8  -4   6 1182.45 126.319  -2
  -8   4  -5 1182.45 126.319   1
  -7   4  -5 919.097 96.2515   1
  -6   4  -5 777.398 90.9469   1
  -5   4  -5 1625.34 107.639   1
  -4  -4   5 2589.83 135.138  -2
  -4   4  -5 2589.83 135.138   1
  -3  -4   5 3881.70 139.681  -2
  -3   4  -5 3881.70 139.681   1
  -2  -4   5 6309.82 158.309  -2
  -2   4  -5 6309.82 158.309   1
  -1  -4   5 4054.62 123.518  -2
  -1   4  -5 4054.62 123.518   1
   0  -4   5 4742.70 126.109  -2
   0   4  -5 4742.70 126.109   1
   1  -4   5 4600.50 117.895  -2
   1   4  -5 4600.50 117.895   1
   2  -4   5 5917.68 122.033  -2
   2   4  -5 5917.68 122.033   1
   3  -4   5 4525.63 104.390  -2
   3   4  -5 4525.63 104.390   1
   4   4  -5 2109.34 65.8434   1
 -10  -5   6 860.077 113.807  -2
 -10   5  -5 860.077 113.807   1
  -9  -5   6 1054.34 118.856  -2
  -9   5  -5 1054.34 118.856   1
  -8  -5   6 2081.50 142.402  -2
  -8   5  -5 2081.50 142.402   1
  -7  -5   6 819.635 123.539  -2
  -7   5  -5 819.635 123.539   1
  -6   5  -5 701.208 89.5989   1
  -5  -5   5 1050.10 119.381  -2
  -5   5  -5 1050.10 119.381   1
  -4  -5   5 1966.71 129.429  -2
  -4   5  -5 1966.71 129.429   1
  -3  -5   5 5761.01 169.313  -2
  -3   5  -5 5761.01 169.313   1
  -2  -5   5 2447.71 109.432  -2
  -2   5  -5 2447.71 109.432   1
  -1  -5   5 2901.16 116.392  -2
  -1   5  -5 2901.16 116.392   1
   0  -5   5 2564.57 103.649  -2
   0   5  -5 2564.57 103.649   1
   1  -5   5 3041.94 105.279  -2
   1   5  -5 3041.94 105.279   1
   2  -5   5 2640.53 93.8090  -2
   2   5  -5 2640.53 93.8090   1
   3  -5   5 5913.74 129.726  -2
   3   5  -5 5913.74 129.726   1
   4  -5   5 2387.13 88.8610  -2
   4   5  -5 2387.13 88.8610   1
 -11  -6   6 815.614 117.505  -2
 -11   6  -5 815.614 117.505   1
 -10  -6   6 801.778 108.638  -2
 -10   6  -5 801.778 108.638   1
  -9  -6   6 581.526 113.949  -2
  -9   6  -5 581.526 113.949   1
  -8  -6   6 1095.89 137.644  -2
  -8   6  -5 1095.89 137.644   1
  -7  -6   6 948.189 135.720  -2
  -7   6  -5 948.189 135.720   1
  -6  -6   6 1421.68 139.429  -2
  -6   6  -5 1421.68 139.429   1
  -5  -6   5 2259.86 143.784  -2
  -5   6  -5 2259.86 143.784   1
  -4  -6   5 1511.81 120.232  -2
  -4   6  -5 1511.81 120.232   1
  -3  -6   5 924.671 94.7262  -2
  -3   6  -5 924.671 94.7262   1
  -2  -6   5 1160.35 92.6284  -2
  -2   6  -5 1160.35 92.6284   1
  -1  -6   5 2841.87 122.514  -2
  -1   6  -5 2841.87 122.514   1
   0  -6   5 1506.89 91.4833  -2
   0   6  -5 1506.89 91.4833   1
   1  -6   5 3078.98 115.366  -2
   1   6  -5 3078.98 115.366   1
   2  -6   5 1025.37 73.9793  -2
   2   6  -5 1025.37 73.9793   1
   3  -6   5 1539.62 86.5807  -2
   3   6  -5 1539.62 86.5807   1
 -10  -7   6 515.455 116.768  -2
 -10   7  -5 515.455 116.768   1
  -9  -7   6 619.816 127.076  -2
  -9   7  -5 619.816 127.076   1
  -8  -7   6 711.409 123.916  -2
  -8   7  -5 711.409 123.916   1
  -7  -7   6 1394.69 142.000  -2
  -7   7  -5 1394.69 142.000   1
  -6  -7   6 624.509 132.636  -2
  -6   7  -5 624.509 132.636   1
  -5  -7   5 160.070 101.974  -2
  -5   7  -5 160.070 101.974   1
  -4  -7   5 1086.65 117.818  -2
  -4   7  -5 1086.65 117.818   1
  -3  -7   5 1903.69 114.092  -2
  -3   7  -5 1903.69 114.092   1
  -2  -7   5 1556.41 106.192  -2
  -2   7  -5 1556.41 106.192   1
  -1  -7   5 1407.32 99.1766  -2
  -1   7  -5 1407.32 99.1766   1
   0  -7   5 296.790 69.0592  -2
   0   7  -5 296.790 69.0592   1
   1  -7   5 1514.51 97.4995  -2
   1   7  -5 1514.51 97.4995   1
   2  -7   5 1812.31 100.348  -2
   2   7  -5 1812.31 100.348   1
   3  -7   5 2519.71 115.584  -2
   3   7  -5 2519.71 115.584   1
  -8  -8   6 586.533 131.486  -2
  -8   8  -5 586.533 131.486   1
  -7  -8   6 373.590 124.628  -2
  -7   8  -5 373.590 124.628   1
  -6  -8   6 839.741 146.170  -2
  -6   8  -5 839.741 146.170   1
  -5  -8   5 1914.90 155.877  -2
  -5   8  -5 1914.90 155.877   1
  -4  -8   5 706.657 111.217  -2
  -4   8  -5 706.657 111.217   1
  -3  -8   5 84.5967 112.159  -2
  -3   8  -5 84.5967 112.159   1
  -2  -8   5 87.2420 70.3578  -2
  -2   8  -5 87.2420 70.3578   1
  -1  -8   5 2211.66 120.775  -2
  -1   8  -5 2211.66 120.775   1
   0  -8   5 1884.46 116.378  -2
   0   8  -5 1884.46 116.378   1
   1  -8   5 2284.73 121.364  -2
   1   8  -5 2284.73 121.364   1
   2  -8   5 131.932 71.6308  -2
   2   8  -5 131.932 71.6308   1
  -6  -9   6 296.940 137.644  -2
  -6   9  -5 296.940 137.644   1
  -5  -9   5 29.1476 133.782  -2
  -5   9  -5 29.1476 133.782   1
  -4  -9   5 438.922 116.542  -2
  -4   9  -5 438.922 116.542   1
  -3  -9   5 1240.74 121.926  -2
  -3   9  -5 1240.74 121.926   1
  -2  -9   5 713.795 105.268  -2
  -2   9  -5 713.795 105.268   1
  -1  -9   5 608.357 97.2724  -2
  -1   9  -5 608.357 97.2724   1
   0  -9   5 317.584 86.5633  -2
   0   9  -5 317.584 86.5633   1
   1  -9   5 688.356 100.753  -2
   1   9  -5 688.356 100.753   1
   2  -9   5 902.546 100.432  -2
   2   9  -5 902.546 100.432   1
  -3 -10   5 113.740 181.016  -2
  -3  10  -5 113.740 181.016   1
  -2 -10   5 284.157 107.407  -2
  -2  10  -5 284.157 107.407   1
  -1 -10   5 947.982 131.079  -2
  -1  10  -5 947.982 131.079   1
   0 -10   5 431.220 111.213  -2
   0  10  -5 431.220 111.213   1
   1 -10   5 835.504 105.846  -2
   1  10  -5 835.504 105.846   1
  -7  -2  -4 1567.59 117.890   1
  -6  -2  -4 1095.00 86.4230   1
  -7  -1  -4 4262.42 134.810   1
  -6  -1  -4 2477.42 123.456   1
  -5  -1  -4 95.6825 73.2718   1
  -4   1   4 808.033 80.5626  -2
  -4  -1  -4 808.033 80.5626   1
  -8   0   5 4159.52 148.737  -2
  -8   0  -4 4159.52 148.737   1
  -7   0  -4 1145.20 87.1132   1
  -6   0  -4 759.693 78.9408   1
  -5   0  -4 13904.2 214.298   1
  -4   0   4 996.072 95.1567  -2
  -4   0  -4 996.072 95.1567   1
  -3   0   4 12857.3 222.293  -2
  -3   0  -4 12857.3 222.293   1
  -2   0   4 12234.6 189.980  -2
  -2   0  -4 12234.6 189.980   1
  -1   0   4 6908.44 126.563  -2
  -1   0  -4 6908.44 126.563   1
  -8  -1   5 2712.18 134.003  -2
  -8   1  -4 2712.18 134.003   1
  -7   1  -4 3577.94 125.824   1
  -6   1  -4 1690.66 91.7678   1
  -5   1  -4 5.65685 53.4094   1
  -4   1  -4 338.177 54.9218   1
  -3  -1   4 39729.6 345.460  -2
  -3   1  -4 39729.6 345.460   1
  -2  -1   4 3174.13 106.517  -2
  -2   1  -4 3174.13 106.517   1
  -1  -1   4 5096.31 117.110  -2
  -1   1  -4 5096.31 117.110   1
   0  -1   4 1259.30 69.9145  -2
   0   1  -4 1259.30 69.9145   1
   1  -1   4 5463.57 114.124  -2
   1   1  -4 5463.57 114.124   1
   2  -1   4 2624.19 85.2211  -2
   2   1  -4 2624.19 85.2211   1
   3  -1   4 36369.1 237.960  -2
   3   1  -4 36369.1 237.960   1
   4   1  -4 345.258 25.9969   1
  -9  -2   5 3251.76 140.597  -2
  -9   2  -4 3251.76 140.597   1
  -8  -2   5 2364.28 129.109  -2
  -8   2  -4 2364.28 129.109   1
  -7   2  -4 850.383 75.4604   1
  -6   2  -4 894.683 76.0508   1
  -5   2  -4 6402.15 155.064   1
  -4   2  -4 1068.63 76.5087   1
  -3  -2   4 4606.72 130.066  -2
  -3   2  -4 4606.72 130.066   1
  -2  -2   4 4546.13 122.796  -2
  -2   2  -4 4546.13 122.796   1
  -1  -2   4 9126.07 151.449  -2
  -1   2  -4 9126.07 151.449   1
   0  -2   4 1493.32 65.6180  -2
   0   2  -4 1493.32 65.6180   1
   1  -2   4 10129.3 137.016  -2
   1   2  -4 10129.3 137.016   1
   2  -2   4 4749.78 90.8966  -2
   2   2  -4 4749.78 90.8966   1
   3   2  -4 4146.46 69.7952   1
   4   2  -4 620.781 24.8701   1
  -9  -3   5 1905.02 123.834  -2
  -9   3  -4 1905.02 123.834   1
  -8  -3   5 582.257 95.9773  -2
  -8   3  -4 582.257 95.9773   1
  -7   3  -4 2383.69 118.602   1
  -6   3  -4 1037.96 87.1135   1
  -5   3  -4 87.3228 55.6822   1
  -4   3  -4 2775.59 103.318   1
  -3  -3   4 14474.4 213.599  -2
  -3   3  -4 14474.4 213.599   1
  -2  -3   4 901.137 69.0418  -2
  -2   3  -4 901.137 69.0418   1
  -1  -3   4 3585.09 99.5829  -2
  -1   3  -4 3585.09 99.5829   1
   0  -3   4 6617.23 125.946  -2
   0   3  -4 6617.23 125.946   1
   1  -3   4 4025.48 97.3651  -2
   1   3  -4 4025.48 97.3651   1
   2  -3   4 1082.44 57.0522  -2
   2   3  -4 1082.44 57.0522   1
   3   3  -4 7433.87 105.534   1
   4   3  -4 2827.18 58.8376   1
   5   3  -4 641.540 28.0864   1
 -10  -4   5 532.579 81.3768  -2
 -10   4  -4 532.579 81.3768   1
  -9  -4   5 1492.88 117.482  -2
  -9   4  -4 1492.88 117.482   1
  -8  -4   5 2707.48 145.204  -2
  -8   4  -4 2707.48 145.204   1
  -7  -4   5 1016.18 118.001  -2
  -7   4  -4 1016.18 118.001   1
  -6   4  -4 808.212 85.8756   1
  -5   4  -4 3479.15 131.522   1
  -4  -4   4 2431.97 120.610  -2
  -4   4  -4 2431.97 120.610   1
  -3  -4   4 1470.93 98.5478  -2
  -3   4  -4 1470.93 98.5478   1
  -2  -4   4 7515.77 161.356  -2
  -2   4  -4 7515.77 161.356   1
  -1  -4   4 5138.25 128.562  -2
  -1   4  -4 5138.25 128.562   1
   0  -4   4 1210.81 68.3838  -2
   0   4  -4 1210.81 68.3838   1
   1  -4   4 5408.75 121.506  -2
   1   4  -4 5408.75 121.506   1
   2  -4   4 7059.08 127.224  -2
   2   4  -4 7059.08 127.224   1
   3  -4   4 1550.35 67.4582  -2
   3   4  -4 1550.35 67.4582   1
   4   4  -4 589.837 39.9492   1
 -10  -5   5 1447.03 117.933  -2
 -10   5  -4 1447.03 117.933   1
  -9  -5   5 896.860 114.659  -2
  -9   5  -4 896.860 114.659   1
  -8  -5   5 812.685 118.989  -2
  -8   5  -4 812.685 118.989   1
  -7  -5   5 2454.83 151.065  -2
  -7   5  -4 2454.83 151.065   1
  -6   5  -4 1139.39 96.3756   1
  -5   5  -4 130.448 61.7104   1
  -4  -5   4 4110.33 150.060  -2
  -4   5  -4 4110.33 150.060   1
  -3  -5   4 4119.96 138.419  -2
  -3   5  -4 4119.96 138.419   1
  -2  -5   4 1138.28 78.2542  -2
  -2   5  -4 1138.28 78.2542   1
  -1  -5   4 1484.48 83.1920  -2
  -1   5  -4 1484.48 83.1920   1
   0  -5   4 7648.79 161.043  -2
   0   5  -4 7648.79 161.043   1
   1  -5   4 1715.89 83.0724  -2
   1   5  -4 1715.89 83.0724   1
   2  -5   4 1218.01 69.5548  -2
   2   5  -4 1218.01 69.5548   1
   3  -5   4 5808.97 126.617  -2
   3   5  -4 5808.97 126.617   1
   4  -5   4 5107.21 118.083  -2
   4   5  -4 5107.21 118.083   1
 -11  -6   5 466.170 110.900  -2
 -11   6  -4 466.170 110.900   1
 -10  -6   5 114.204 97.3272  -2
 -10   6  -4 114.204 97.3272   1
  -9  -6   5 1314.29 118.992  -2
  -9   6  -4 1314.29 118.992   1
  -8  -6   5 1342.95 137.108  -2
  -8   6  -4 1342.95 137.108   1
  -7  -6   5 842.838 132.111  -2
  -7   6  -4 842.838 132.111   1
  -6   6  -4 913.598 100.674   1
  -5  -6   4 1111.87 117.063  -2
  -5   6  -4 1111.87 117.063   1
  -4  -6   4 1865.26 123.172  -2
  -4   6  -4 1865.26 123.172   1
  -3  -6   4 168.292 81.5765  -2
  -3   6  -4 168.292 81.5765   1
  -2  -6   4 6038.45 163.295  -2
  -2   6  -4 6038.45 163.295   1
  -1  -6   4 1522.06 91.8676  -2
  -1   6  -4 1522.06 91.8676   1
   0  -6   4 204.551 57.0282  -2
   0   6  -4 204.551 57.0282   1
   1  -6   4 1534.74 88.6452  -2
   1   6  -4 1534.74 88.6452   1
   2  -6   4 6558.25 151.356  -2
   2   6  -4 6558.25 151.356   1
   3  -6   4 342.098 63.7554  -2
   3   6  -4 342.098 63.7554   1
 -11  -7   5 621.778 109.878  -2
 -11   7  -4 621.778 109.878   1
 -10  -7   5 539.410 109.565  -2
 -10   7  -4 539.410 109.565   1
  -9  -7   5 350.324 110.198  -2
  -9   7  -4 350.324 110.198   1
  -8  -7   5 217.523 120.304  -2
  -8   7  -4 217.523 120.304   1
  -7  -7   5 1549.96 150.906  -2
  -7   7  -4 1549.96 150.906   1
  -6  -7   5 1472.74 149.709  -2
  -6   7  -4 1472.74 149.709   1
  -5  -7   4 218.711 96.6440  -2
  -5   7  -4 218.711 96.6440   1
  -4  -7   4 2361.95 135.359  -2
  -4   7  -4 2361.95 135.359   1
  -3  -7   4 643.628 88.6631  -2
  -3   7  -4 643.628 88.6631   1
  -2  -7   4 402.357 77.1078  -2
  -2   7  -4 402.357 77.1078   1
  -1  -7   4 436.674 70.4287  -2
  -1   7  -4 436.674 70.4287   1
   0  -7   4 6838.00 180.335  -2
   0   7  -4 6838.00 180.335   1
   1  -7   4 410.016 64.3716  -2
   1   7  -4 410.016 64.3716   1
   2  -7   4 509.260 71.6563  -2
   2   7  -4 509.260 71.6563   1
   3  -7   4 751.108 104.789  -2
   3   7  -4 751.108 104.789   1
  -8  -8   5 964.083 172.474  -2
  -8   8  -4 964.083 172.474   1
  -7  -8   5 44.6101 137.116  -2
  -7   8  -4 44.6101 137.116   1
  -6  -8   5 554.945 126.624  -2
  -6   8  -4 554.945 126.624   1
  -5  -8   4-32.3956 112.140  -2
  -5   8  -4-32.3956 112.140   1
  -4  -8   4 625.974 118.204  -2
  -4   8  -4 625.974 118.204   1
  -3  -8   4 124.196 109.053  -2
  -3   8  -4 124.196 109.053   1
  -2  -8   4 3048.58 148.050  -2
  -2   8  -4 3048.58 148.050   1
  -1  -8   4 269.781 77.1140  -2
  -1   8  -4 269.781 77.1140   1
   0  -8   4 50.9759 67.5633  -2
   0   8  -4 50.9759 67.5633   1
   1  -8   4 297.258 80.2821  -2
   1   8  -4 297.258 80.2821   1
   2  -8   4 3824.17 152.184  -2
   2   8  -4 3824.17 152.184   1
  -6  -9   5 663.955 148.847  -2
  -6   9  -4 663.955 148.847   1
  -5  -9   4 228.869 112.092  -2
  -5   9  -4 228.869 112.092   1
  -4  -9   4 1110.01 131.615  -2
  -4   9  -4 1110.01 131.615   1
  -3  -9   4 117.938 124.956  -2
  -3   9  -4 117.938 124.956   1
  -2  -9   4 372.264 87.0857  -2
  -2   9  -4 372.264 87.0857   1
  -1  -9   4 44.7970 80.4655  -2
  -1   9  -4 44.7970 80.4655   1
   0  -9   4 3749.58 170.792  -2
   0   9  -4 3749.58 170.792   1
   1  -9   4 43.5408 76.6781  -2
   1   9  -4 43.5408 76.6781   1
   2  -9   4 244.867 86.9160  -2
   2   9  -4 244.867 86.9160   1
  -3 -10   4 251.030 111.172  -2
  -3  10  -4 251.030 111.172   1
  -2 -10   4 1680.25 149.170  -2
  -2  10  -4 1680.25 149.170   1
  -1 -10   4 253.386 95.7089  -2
  -1  10  -4 253.386 95.7089   1
   0 -10   4-56.2083 95.0501  -2
   0  10  -4-56.2083 95.0501   1
   1 -10   4 261.567 95.6845  -2
   1  10  -4 261.567 95.6845   1
  -6  -2  -3 1875.67 92.0280   1
  -7  -1  -3 70.3913 55.9162   1
  -6  -1  -3 5148.02 133.902   1
  -5  -1  -3 1279.91 91.6040   1
  -4   1   3 24132.9 235.551  -2
  -4  -1  -3 24132.9 235.551   1
  -7   0  -3 29.7799 52.4145   1
  -6   0  -3 2346.46 94.5656   1
  -5   0  -3 11.3325 50.8019   1
  -4   0  -3 6758.80 135.628   1
  -3   0   3 5961.14 144.299  -2
  -3   0  -3 5961.14 144.299   1
  -2   0   3 45826.9 331.758  -2
  -2   0  -3 45826.9 331.758   1
  -1   0   3 196.970 38.2436  -2
  -1   0  -3 196.970 38.2436   1
  -8  -1   4 616.443 82.6737  -2
  -8   1  -3 616.443 82.6737   1
  -7   1  -3 63.7237 47.9554   1
  -6   1  -3 4043.22 117.496   1
  -5   1  -3 907.586 66.4694   1
  -4   1  -3 9541.91 159.189   1
  -3   1  -3 567.407 56.4106   1
  -2  -1   3 1080.90 76.6943  -2
  -2   1  -3 1080.90 76.6943   1
  -1  -1   3 1050.83 85.5191  -2
  -1   1  -3 1050.83 85.5191   1
   0  -1   3 34542.4 231.865  -2
   0   1  -3 34542.4 231.865   1
   1  -1   3 1019.01 49.9535  -2
   1   1  -3 1019.01 49.9535   1
   2  -1   3 900.838 45.7412  -2
   2   1  -3 900.838 45.7412   1
  -9  -2   4 3172.19 131.112  -2
  -9   2  -3 3172.19 131.112   1
  -8   2  -3 4295.42 135.364   1
  -7   2  -3 66.0589 57.6472   1
  -6   2  -3 1361.34 78.1808   1
  -5   2  -3 2001.60 88.2783   1
  -4   2  -3 5906.79 131.004   1
  -3   2  -3 2589.98 87.5610   1
  -2  -2   3 27118.3 251.187  -2
  -2   2  -3 27118.3 251.187   1
  -1  -2   3 3149.60 87.1748  -2
  -1   2  -3 3149.60 87.1748   1
   0  -2   3 608.952 43.2601  -2
   0   2  -3 608.952 43.2601   1
   1  -2   3 2728.49 66.8720  -2
   1   2  -3 2728.49 66.8720   1
   2   2  -3 14445.9 127.050   1
   3   2  -3 2592.91 47.6925   1
  -9  -3   4 1191.80 100.416  -2
  -9   3  -3 1191.80 100.416   1
  -8  -3   4 570.257 90.5264  -2
  -8   3  -3 570.257 90.5264   1
  -7   3  -3 1502.84 96.0050   1
  -6   3  -3 2778.52 113.644   1
  -5   3  -3 68.4950 51.8198   1
  -4   3  -3 5280.95 135.946   1
  -3  -3   3 7215.95 155.773  -2
  -3   3  -3 7215.95 155.773   1
  -2  -3   3 3044.48 99.7281  -2
  -2   3  -3 3044.48 99.7281   1
  -1  -3   3 5431.96 117.904  -2
  -1   3  -3 5431.96 117.904   1
   0  -3   3 16955.5 187.978  -2
   0   3  -3 16955.5 187.978   1
   1  -3   3 5863.01 105.057  -2
   1   3  -3 5863.01 105.057   1
   2  -3   3 3526.32 78.5574  -2
   2   3  -3 3526.32 78.5574   1
   3   3  -3 3602.71 68.8291   1
   4   3  -3 4794.98 72.1872   1
 -10  -4   4 146.867 119.673  -2
 -10   4  -3 146.867 119.673   1
  -9  -4   4 2440.07 134.918  -2
  -9   4  -3 2440.07 134.918   1
  -8  -4   4 1892.84 124.825  -2
  -8   4  -3 1892.84 124.825   1
  -7   4  -3 252.772 68.3060   1
  -6   4  -3 1142.90 85.4814   1
  -5   4  -3 2615.07 110.872   1
  -4   4  -3 1991.19 95.8646   1
  -3  -4   3 1309.84 83.6383  -2
  -3   4  -3 1309.84 83.6383   1
  -2  -4   3 8142.50 156.462  -2
  -2   4  -3 8142.50 156.462   1
  -1  -4   3 5047.99 121.550  -2
  -1   4  -3 5047.99 121.550   1
   0  -4   3 994.752 57.8562  -2
   0   4  -3 994.752 57.8562   1
   1  -4   3 5198.59 111.163  -2
   1   4  -3 5198.59 111.163   1
   2  -4   3 9429.17 138.729  -2
   2   4  -3 9429.17 138.729   1
   3  -4   3 1734.61 67.2801  -2
   3   4  -3 1734.61 67.2801   1
   4   4  -3 1535.31 57.3498   1
 -10  -5   4 1823.70 126.274  -2
 -10   5  -3 1823.70 126.274   1
  -9  -5   4 958.635 119.081  -2
  -9   5  -3 958.635 119.081   1
  -8  -5   4 774.877 116.784  -2
  -8   5  -3 774.877 116.784   1
  -7   5  -3 1770.93 110.708   1
  -6   5  -3 657.382 87.2922   1
  -5   5  -3 6.88785 62.3180   1
  -4  -5   3 3360.49 136.195  -2
  -4   5  -3 3360.49 136.195   1
  -3  -5   3 4820.54 146.224  -2
  -3   5  -3 4820.54 146.224   1
  -2  -5   3 1034.90 72.6914  -2
  -2   5  -3 1034.90 72.6914   1
  -1  -5   3 2539.88 98.6038  -2
  -1   5  -3 2539.88 98.6038   1
   0  -5   3 3631.89 110.561  -2
   0   5  -3 3631.89 110.561   1
   1  -5   3 2776.30 95.0033  -2
   1   5  -3 2776.30 95.0033   1
   2  -5   3 1217.59 68.1507  -2
   2   5  -3 1217.59 68.1507   1
   3  -5   3 6142.97 129.158  -2
   3   5  -3 6142.97 129.158   1
   4  -5   3 4434.93 113.430  -2
   4   5  -3 4434.93 113.430   1
 -10  -6   4 110.279 92.0551  -2
 -10   6  -3 110.279 92.0551   1
  -9  -6   4 996.590 122.841  -2
  -9   6  -3 996.590 122.841   1
  -8  -6   4 1725.08 133.966  -2
  -8   6  -3 1725.08 133.966   1
  -7   6  -3 140.691 74.6975   1
  -6   6  -3 312.317 76.8060   1
  -5  -6   3 4832.00 173.441  -2
  -5   6  -3 4832.00 173.441   1
  -4  -6   3 941.044 105.831  -2
  -4   6  -3 941.044 105.831   1
  -3  -6   3 1024.96 95.4722  -2
  -3   6  -3 1024.96 95.4722   1
  -2  -6   3 1475.14 92.3615  -2
  -2   6  -3 1475.14 92.3615   1
  -1  -6   3 5225.17 147.715  -2
  -1   6  -3 5225.17 147.715   1
   0  -6   3 1380.88 82.0673  -2
   0   6  -3 1380.88 82.0673   1
   1  -6   3 5599.58 144.267  -2
   1   6  -3 5599.58 144.267   1
   2  -6   3 1893.81 93.8424  -2
   2   6  -3 1893.81 93.8424   1
   3  -6   3 1236.08 89.5410  -2
   3   6  -3 1236.08 89.5410   1
   4  -6   3 1089.50 87.2021  -2
   4   6  -3 1089.50 87.2021   1
 -11  -7   4 356.432 109.313  -2
 -11   7  -3 356.432 109.313   1
 -10  -7   4 902.197 130.735  -2
 -10   7  -3 902.197 130.735   1
  -9  -7   4 189.831 166.464  -2
  -9   7  -3 189.831 166.464   1
  -8  -7   4 325.394 111.581  -2
  -8   7  -3 325.394 111.581   1
  -7  -7   4 1819.45 137.328  -2
  -7   7  -3 1819.45 137.328   1
  -6   7  -3-8.93400 77.2436   1
  -5  -7   3 120.764 108.340  -2
  -5   7  -3 120.764 108.340   1
  -4  -7   3 208.967 95.1985  -2
  -4   7  -3 208.967 95.1985   1
  -3  -7   3 3261.50 144.139  -2
  -3   7  -3 3261.50 144.139   1
  -2  -7   3 818.763 85.8545  -2
  -2   7  -3 818.763 85.8545   1
  -1  -7   3 2116.09 111.440  -2
  -1   7  -3 2116.09 111.440   1
   0  -7   3 598.137 77.4762  -2
   0   7  -3 598.137 77.4762   1
   1  -7   3 2386.24 114.242  -2
   1   7  -3 2386.24 114.242   1
   2  -7   3 809.955 82.6059  -2
   2   7  -3 809.955 82.6059   1
   3  -7   3 4759.00 144.218  -2
   3   7  -3 4759.00 144.218   1
  -9  -8   4 687.015 128.954  -2
  -9   8  -3 687.015 128.954   1
  -8  -8   4 774.264 162.767  -2
  -8   8  -3 774.264 162.767   1
  -7  -8   4 169.062 137.447  -2
  -7   8  -3 169.062 137.447   1
  -6  -8   4 939.984 136.657  -2
  -6   8  -3 939.984 136.657   1
  -5  -8   3 2616.44 163.716  -2
  -5   8  -3 2616.44 163.716   1
  -4  -8   3 201.400 102.383  -2
  -4   8  -3 201.400 102.383   1
  -3  -8   3 309.024 93.0033  -2
  -3   8  -3 309.024 93.0033   1
  -2  -8   3 235.691 82.6320  -2
  -2   8  -3 235.691 82.6320   1
  -1  -8   3 3310.27 150.235  -2
  -1   8  -3 3310.27 150.235   1
   0  -8   3 141.683 73.1671  -2
   0   8  -3 141.683 73.1671   1
   1  -8   3 3536.30 146.675  -2
   1   8  -3 3536.30 146.675   1
   2  -8   3 170.441 75.0317  -2
   2   8  -3 170.441 75.0317   1
   3  -8   3 442.753 84.3828  -2
   3   8  -3 442.753 84.3828   1
  -6  -9   4 501.670 168.465  -2
  -6   9  -3 501.670 168.465   1
  -5  -9   3 193.515 121.059  -2
  -5   9  -3 193.515 121.059   1
  -4  -9   3 136.644 119.970  -2
  -4   9  -3 136.644 119.970   1
  -3  -9   3 1869.86 141.932  -2
  -3   9  -3 1869.86 141.932   1
  -2  -9   3 184.598 88.1405  -2
  -2   9  -3 184.598 88.1405   1
  -1  -9   3 1225.03 115.228  -2
  -1   9  -3 1225.03 115.228   1
   0  -9   3 154.338 84.1734  -2
   0   9  -3 154.338 84.1734   1
   1  -9   3 1306.33 112.159  -2
   1   9  -3 1306.33 112.159   1
   2  -9   3 253.518 87.2658  -2
   2   9  -3 253.518 87.2658   1
  -3 -10   3 169.616 162.954  -2
  -3  10  -3 169.616 162.954   1
  -2 -10   3 218.966 113.791  -2
  -2  10  -3 218.966 113.791   1
  -1 -10   3 1440.75 138.389  -2
  -1  10  -3 1440.75 138.389   1
   0 -10   3 392.074 105.857  -2
   0  10  -3 392.074 105.857   1
   1 -10   3 1620.20 141.504  -2
   1  10  -3 1620.20 141.504   1
  -6  -2  -2 708.200 66.3036   1
  -7  -1  -2 7964.14 140.865   1
  -6  -1  -2 3522.67 96.1255   1
  -5  -1  -2 1544.52 80.5351   1
  -4   1   2 4291.19 107.179  -2
  -4  -1  -2 4291.19 107.179   1
  -7   0  -2 511.300 52.7706   1
  -6   0  -2 475.661 48.0180   1
  -5   0  -2 11772.1 162.123   1
  -4   0  -2 4787.44 103.082   1
  -3   0  -2 55.8714 37.4437   1
  -2   0   2 10269.9 149.156  -2
  -2   0  -2 10269.9 149.156   1
  -1   0   2 15296.1 133.009  -2
  -1   0  -2 15296.1 133.009   1
  -8   1  -2 1263.38 72.5316   1
  -7   1  -2 6387.46 133.904   1
  -6   1  -2 3180.93 94.4633   1
  -5   1  -2 1162.63 62.3082   1
  -4   1  -2 937.862 56.3650   1
  -3   1  -2 7436.41 120.767   1
  -2   1  -2 4786.11 94.6541   1
  -1  -1   2 6522.33 100.420  -2
  -1   1  -2 6522.33 100.420   1
   0  -1   2 776.929 36.2521  -2
   0   1  -2 776.929 36.2521   1
   1  -1   2 6754.49 77.1659  -2
   1   1  -2 6754.49 77.1659   1
  -8  -2   3 2071.58 104.465  -2
  -8   2  -2 2071.58 104.465   1
  -7   2  -2 465.906 58.3655   1
  -6   2  -2 414.550 57.5643   1
  -5   2  -2 8516.09 153.651   1
  -4   2  -2 2799.67 89.6446   1
  -3   2  -2 2690.72 82.1192   1
  -2  -2   2 14024.9 166.876  -2
  -2   2  -2 14024.9 166.876   1
  -1  -2   2 3443.13 81.8601  -2
  -1   2  -2 3443.13 81.8601   1
   0  -2   2 8830.22 114.680  -2
   0   2  -2 8830.22 114.680   1
   1  -2   2 2407.22 57.2511  -2
   1   2  -2 2407.22 57.2511   1
   2   2  -2 4046.35 60.6944   1
   3   2  -2 5921.14 60.5109   1
  -9  -3   3 1015.67 89.5729  -2
  -9   3  -2 1015.67 89.5729   1
  -8  -3   3 1495.01 100.836  -2
  -8   3  -2 1495.01 100.836   1
  -7   3  -2 2445.41 103.469   1
  -6   3  -2 855.042 70.5749   1
  -5   3  -2 743.317 64.7880   1
  -4   3  -2 2710.72 94.4603   1
  -3   3  -2 6264.85 130.276   1
  -2   3  -2 5687.00 118.653   1
  -1  -3   2 13344.7 165.711  -2
  -1   3  -2 13344.7 165.711   1
   0  -3   2 2720.43 74.2650  -2
   0   3  -2 2720.43 74.2650   1
   1  -3   2 11617.7 135.867  -2
   1   3  -2 11617.7 135.867   1
   2   3  -2 3918.53 75.4276   1
   3   3  -2 3672.72 68.5849   1
  -9  -4   3 1682.84 118.202  -2
  -9   4  -2 1682.84 118.202   1
  -8  -4   3 3271.60 143.345  -2
  -8   4  -2 3271.60 143.345   1
  -7   4  -2 593.162 75.9314   1
  -6   4  -2 486.197 69.0951   1
  -5   4  -2 2001.85 94.6098   1
  -4   4  -2 2958.44 107.925   1
  -3  -4   2 2587.63 104.408  -2
  -3   4  -2 2587.63 104.408   1
  -2  -4   2 4885.03 121.564  -2
  -2   4  -2 4885.03 121.564   1
  -1  -4   2 5769.22 124.794  -2
  -1   4  -2 5769.22 124.794   1
   0  -4   2 4669.32 106.947  -2
   0   4  -2 4669.32 106.947   1
   1  -4   2 5581.92 110.992  -2
   1   4  -2 5581.92 110.992   1
   2  -4   2 6904.08 117.329  -2
   2   4  -2 6904.08 117.329   1
   3  -4   2 2928.50 82.8865  -2
   3   4  -2 2928.50 82.8865   1
   4   4  -2 2593.99 69.8372   1
 -10  -5   3 958.720 97.6566  -2
 -10   5  -2 958.720 97.6566   1
  -9  -5   3 780.178 97.9421  -2
  -9   5  -2 780.178 97.9421   1
  -8  -5   3 443.603 102.276  -2
  -8   5  -2 443.603 102.276   1
  -7   5  -2 1162.98 94.5859   1
  -6   5  -2 1993.47 109.948   1
  -5   5  -2 1049.22 85.8961   1
  -4   5  -2 3313.38 122.562   1
  -3  -5   2 1537.58 97.8526  -2
  -3   5  -2 1537.58 97.8526   1
  -2  -5   2 1556.51 109.458  -2
  -2   5  -2 1556.51 109.458   1
  -1  -5   2 3391.55 107.743  -2
  -1   5  -2 3391.55 107.743   1
   0  -5   2 4750.00 121.816  -2
   0   5  -2 4750.00 121.816   1
   1  -5   2 3370.42 100.533  -2
   1   5  -2 3370.42 100.533   1
   2  -5   2 2389.27 88.3460  -2
   2   5  -2 2389.27 88.3460   1
   3  -5   2 1754.63 85.3962  -2
   3   5  -2 1754.63 85.3962   1
   4  -5   2 5770.08 124.936  -2
   4   5  -2 5770.08 124.936   1
 -10  -6   3 579.820 92.4533  -2
 -10   6  -2 579.820 92.4533   1
  -9  -6   3 1038.46 125.406  -2
  -9   6  -2 1038.46 125.406   1
  -8  -6   3 1585.04 135.127  -2
  -8   6  -2 1585.04 135.127   1
  -7  -6   3 363.244 111.696  -2
  -7   6  -2 363.244 111.696   1
  -6   6  -2 1016.00 100.838   1
  -5   6  -2 538.753 78.4639   1
  -4  -6   2 904.328 101.322  -2
  -4   6  -2 904.328 101.322   1
  -3  -6   2 2322.52 119.961  -2
  -3   6  -2 2322.52 119.961   1
  -2  -6   2 3290.53 126.890  -2
  -2   6  -2 3290.53 126.890   1
  -1  -6   2 2699.47 111.046  -2
  -1   6  -2 2699.47 111.046   1
   0  -6   2 1300.06 81.2204  -2
   0   6  -2 1300.06 81.2204   1
   1  -6   2 3051.72 110.509  -2
   1   6  -2 3051.72 110.509   1
   2  -6   2 3259.01 112.303  -2
   2   6  -2 3259.01 112.303   1
   3  -6   2 2907.17 108.947  -2
   3   6  -2 2907.17 108.947   1
 -11  -7   3 352.652 114.508  -2
 -11   7  -2 352.652 114.508   1
 -10  -7   3 1014.58 136.815  -2
 -10   7  -2 1014.58 136.815   1
  -9  -7   3 558.871 125.079  -2
  -9   7  -2 558.871 125.079   1
  -8  -7   3 634.750 121.479  -2
  -8   7  -2 634.750 121.479   1
  -7  -7   3 1276.31 144.170  -2
  -7   7  -2 1276.31 144.170   1
  -6   7  -2 985.850 101.838   1
  -5  -7   2 1737.92 141.483  -2
  -5   7  -2 1737.92 141.483   1
  -4  -7   2 1689.71 130.031  -2
  -4   7  -2 1689.71 130.031   1
  -3  -7   2 700.451 99.2375  -2
  -3   7  -2 700.451 99.2375   1
  -2  -7   2 1440.87 99.1802  -2
  -2   7  -2 1440.87 99.1802   1
  -1  -7   2 1779.81 104.815  -2
  -1   7  -2 1779.81 104.815   1
   0  -7   2 6312.98 173.859  -2
   0   7  -2 6312.98 173.859   1
   1  -7   2 1834.22 104.809  -2
   1   7  -2 1834.22 104.809   1
   2  -7   2 1299.79 92.7433  -2
   2   7  -2 1299.79 92.7433   1
   3  -7   2 643.244 80.6243  -2
   3   7  -2 643.244 80.6243   1
  -9  -8   3 635.180 174.470  -2
  -9   8  -2 635.180 174.470   1
  -8  -8   3 779.322 178.864  -2
  -8   8  -2 779.322 178.864   1
  -7  -8   3 343.482 135.506  -2
  -7   8  -2 343.482 135.506   1
  -6  -8   3 721.924 146.167  -2
  -6   8  -2 721.924 146.167   1
  -5  -8   2 135.228 123.469  -2
  -5   8  -2 135.228 123.469   1
  -4  -8   2 821.041 129.599  -2
  -4   8  -2 821.041 129.599   1
  -3  -8   2 2473.74 152.463  -2
  -3   8  -2 2473.74 152.463   1
  -2  -8   2 2363.82 135.238  -2
  -2   8  -2 2363.82 135.238   1
  -1  -8   2 425.271 87.5658  -2
  -1   8  -2 425.271 87.5658   1
   0  -8   2 102.174 71.7389  -2
   0   8  -2 102.174 71.7389   1
   1  -8   2 522.111 82.6348  -2
   1   8  -2 522.111 82.6348   1
   2  -8   2 2744.14 127.728  -2
   2   8  -2 2744.14 127.728   1
   3  -8   2 2159.52 117.051  -2
   3   8  -2 2159.52 117.051   1
  -7  -9   3 1103.30 146.782  -2
  -7   9  -2 1103.30 146.782   1
  -6  -9   3 619.438 171.496  -2
  -6   9  -2 619.438 171.496   1
  -5  -9   2 907.328 158.019  -2
  -5   9  -2 907.328 158.019   1
  -4  -9   2 1092.15 129.866  -2
  -4   9  -2 1092.15 129.866   1
  -3  -9   2 192.620 137.626  -2
  -3   9  -2 192.620 137.626   1
  -2  -9   2 226.483 92.3902  -2
  -2   9  -2 226.483 92.3902   1
  -1  -9   2 794.450 105.337  -2
  -1   9  -2 794.450 105.337   1
   0  -9   2 1712.26 131.331  -2
   0   9  -2 1712.26 131.331   1
   1  -9   2 721.804 99.5783  -2
   1   9  -2 721.804 99.5783   1
   2  -9   2 97.8963 77.0525  -2
   2   9  -2 97.8963 77.0525   1
  -3 -10   2 684.202 126.921  -2
  -3  10  -2 684.202 126.921   1
  -2 -10   2 881.346 124.038  -2
  -2  10  -2 881.346 124.038   1
  -1 -10   2 494.306 110.805  -2
  -1  10  -2 494.306 110.805   1
   0 -10   2 128.721 90.1211  -2
   0  10  -2 128.721 90.1211   1
   1 -10   2 535.838 108.382  -2
   1  10  -2 535.838 108.382   1
  -6  -2  -1 1874.00 81.7016   1
  -6  -1  -1 4215.95 89.7356   1
  -5  -1  -1 9490.73 123.407   1
  -4  -1  -1 3575.04 87.0296   1
  -7   0  -1 6798.54 112.321   1
  -6   0  -1 1629.17 59.9160   1
  -5   0  -1 209.891 34.4291   1
  -4   0  -1 2179.10 62.3657   1
  -3   0  -1 2049.45 62.4612   1
  -2   0  -1 3886.55 65.5050   1
  -8   1  -1 460.416 48.5366   1
  -7   1  -1 967.919 62.4526   1
  -6   1  -1 3425.58 90.9368   1
  -5   1  -1 7881.56 125.744   1
  -4   1  -1 2196.27 64.5063   1
  -3   1  -1 649.123 39.1148   1
  -2   1  -1 949.549 42.7229   1
  -1  -1   1 19026.5 133.862  -2
  -1   1  -1 19026.5 133.862   1
   0  -1   1 5828.26 64.6184  -2
   0   1  -1 5828.26 64.6184   1
  -8   2  -1 1563.60 78.4228   1
  -7   2  -1 5458.63 126.087   1
  -6   2  -1 1086.95 65.6099   1
  -5   2  -1 620.606 50.2899   1
  -4   2  -1 2596.33 79.3486   1
  -3   2  -1 7753.05 122.360   1
  -2   2  -1 3188.87 76.6111   1
  -1  -2   1 4186.76 82.7057  -2
  -1   2  -1 4186.76 82.7057   1
   0  -2   1 4112.12 71.0704  -2
   0   2  -1 4112.12 71.0704   1
   1  -2   1 4783.84 70.7287  -2
   1   2  -1 4783.84 70.7287   1
   2   2  -1 3597.61 55.1932   1
  -9  -3   2 1504.17 101.346  -2
  -9   3  -1 1504.17 101.346   1
  -8  -3   2 4650.47 143.664  -2
  -8   3  -1 4650.47 143.664   1
  -7   3  -1 615.188 66.0674   1
  -6   3  -1 1307.43 76.2751   1
  -5   3  -1 2819.65 96.0554   1
  -4   3  -1 277.903 45.5566   1
  -3   3  -1 1617.40 69.2476   1
  -2  -3   1 8140.50 138.305  -2
  -2   3  -1 8140.50 138.305   1
  -1  -3   1 11903.2 152.461  -2
  -1   3  -1 11903.2 152.461   1
   0  -3   1 4748.70 91.0355  -2
   0   3  -1 4748.70 91.0355   1
   1  -3   1 12200.1 134.942  -2
   1   3  -1 12200.1 134.942   1
   2   3  -1 6392.37 95.5676   1
   3   3  -1 2390.02 57.7974   1
  -9  -4   2 1500.78 108.307  -2
  -9   4  -1 1500.78 108.307   1
  -8   4  -1 738.787 79.7933   1
  -7   4  -1 1304.36 91.3354   1
  -6   4  -1 1352.79 83.3053   1
  -5   4  -1 802.133 70.1700   1
  -4   4  -1 1664.61 82.7654   1
  -3  -4   1 5182.58 131.213  -2
  -3   4  -1 5182.58 131.213   1
  -2  -4   1 5135.78 124.574  -2
  -2   4  -1 5135.78 124.574   1
  -1  -4   1 4889.46 111.818  -2
  -1   4  -1 4889.46 111.818   1
   0  -4   1 11227.3 158.805  -2
   0   4  -1 11227.3 158.805   1
   1  -4   1 5653.28 110.092  -2
   1   4  -1 5653.28 110.092   1
   2  -4   1 4625.21 102.274  -2
   2   4  -1 4625.21 102.274   1
   3   4  -1 3952.27 87.4776   1
 -10  -5   2 438.388 87.7725  -2
 -10   5  -1 438.388 87.7725   1
  -9  -5   2 1688.64 120.874  -2
  -9   5  -1 1688.64 120.874   1
  -8  -5   2 1685.44 126.934  -2
  -8   5  -1 1685.44 126.934   1
  -7  -5   2 1741.22 128.652  -2
  -7   5  -1 1741.22 128.652   1
  -6   5  -1 1575.65 99.7286   1
  -5   5  -1 2413.96 109.942   1
  -4  -5   1 1778.39 106.532  -2
  -4   5  -1 1778.39 106.532   1
  -3  -5   1 923.563 83.6549  -2
  -3   5  -1 923.563 83.6549   1
  -2  -5   1 6036.30 148.424  -2
  -2   5  -1 6036.30 148.424   1
  -1  -5   1 2621.76 95.4936  -2
  -1   5  -1 2621.76 95.4936   1
   0  -5   1 1818.11 80.1982  -2
   0   5  -1 1818.11 80.1982   1
   1  -5   1 3110.45 100.363  -2
   1   5  -1 3110.45 100.363   1
   2  -5   1 5586.03 127.678  -2
   2   5  -1 5586.03 127.678   1
   3  -5   1 1200.38 74.5189  -2
   3   5  -1 1200.38 74.5189   1
 -10  -6   2 841.197 109.916  -2
 -10   6  -1 841.197 109.916   1
  -9  -6   2 615.972 95.6671  -2
  -9   6  -1 615.972 95.6671   1
  -8  -6   2 966.597 117.226  -2
  -8   6  -1 966.597 117.226   1
  -7   6  -1 308.894 80.0862   1
  -6   6  -1 958.254 94.7360   1
  -5  -6   1 1384.96 114.183  -2
  -5   6  -1 1384.96 114.183   1
  -4  -6   1 4613.72 160.729  -2
  -4   6  -1 4613.72 160.729   1
  -3  -6   1 1365.33 98.7729  -2
  -3   6  -1 1365.33 98.7729   1
  -2  -6   1 601.988 68.2581  -2
  -2   6  -1 601.988 68.2581   1
  -1  -6   1 2560.07 107.675  -2
  -1   6  -1 2560.07 107.675   1
   0  -6   1 8161.02 176.079  -2
   0   6  -1 8161.02 176.079   1
   1  -6   1 2538.95 104.182  -2
   1   6  -1 2538.95 104.182   1
   2  -6   1 652.239 71.0018  -2
   2   6  -1 652.239 71.0018   1
   3  -6   1 1878.05 96.5904  -2
   3   6  -1 1878.05 96.5904   1
 -10  -7   2 368.965 112.336  -2
 -10   7  -1 368.965 112.336   1
  -9  -7   2 884.374 171.865  -2
  -9   7  -1 884.374 171.865   1
  -8  -7   2 941.149 128.851  -2
  -8   7  -1 941.149 128.851   1
  -7  -7   2 740.071 132.470  -2
  -7   7  -1 740.071 132.470   1
  -6   7  -1 389.973 85.2398   1
  -5  -7   1 320.605 110.970  -2
  -5   7  -1 320.605 110.970   1
  -4  -7   1 1525.43 134.353  -2
  -4   7  -1 1525.43 134.353   1
  -3  -7   1 1270.52 110.888  -2
  -3   7  -1 1270.52 110.888   1
  -2  -7   1 6238.13 185.551  -2
  -2   7  -1 6238.13 185.551   1
  -1  -7   1 697.730 81.9036  -2
  -1   7  -1 697.730 81.9036   1
   0  -7   1 289.343 70.0594  -2
   0   7  -1 289.343 70.0594   1
   1  -7   1 913.669 87.5404  -2
   1   7  -1 913.669 87.5404   1
   2  -7   1 5829.67 158.849  -2
   2   7  -1 5829.67 158.849   1
  -9  -8   2 618.014 121.990  -2
  -9   8  -1 618.014 121.990   1
  -8  -8   2 621.391 143.436  -2
  -8   8  -1 621.391 143.436   1
  -7  -8   2 1083.40 144.962  -2
  -7   8  -1 1083.40 144.962   1
  -6   8  -1 478.733 106.815   1
  -5  -8   1 589.245 133.913  -2
  -5   8  -1 589.245 133.913   1
  -4  -8   1 2951.94 176.107  -2
  -4   8  -1 2951.94 176.107   1
  -3  -8   1 49.3597 110.355  -2
  -3   8  -1 49.3597 110.355   1
  -2  -8   1 347.238 91.0770  -2
  -2   8  -1 347.238 91.0770   1
  -1  -8   1 674.418 97.6522  -2
  -1   8  -1 674.418 97.6522   1
   0  -8   1 2641.63 137.054  -2
   0   8  -1 2641.63 137.054   1
   1  -8   1 611.239 82.6751  -2
   1   8  -1 611.239 82.6751   1
   2  -8   1 423.893 81.0726  -2
   2   8  -1 423.893 81.0726   1
  -7  -9   2 400.629 165.202  -2
  -7   9  -1 400.629 165.202   1
  -6  -9   2 283.695 153.754  -2
  -6   9  -1 283.695 153.754   1
  -5  -9   1 267.743 146.790  -2
  -5   9  -1 267.743 146.790   1
  -4  -9   1 596.235 126.985  -2
  -4   9  -1 596.235 126.985   1
  -3  -9   1 718.696 123.759  -2
  -3   9  -1 718.696 123.759   1
  -2  -9   1 2847.87 157.446  -2
  -2   9  -1 2847.87 157.446   1
  -1  -9   1 143.709 81.3598  -2
  -1   9  -1 143.709 81.3598   1
   0  -9   1 98.3515 74.6876  -2
   0   9  -1 98.3515 74.6876   1
   1  -9   1 299.171 92.1879  -2
   1   9  -1 299.171 92.1879   1
  -4 -10   1 948.632 144.299  -2
  -4  10  -1 948.632 144.299   1
  -3 -10   1 281.265 113.494  -2
  -3  10  -1 281.265 113.494   1
  -2 -10   1 149.914 100.678  -2
  -2  10  -1 149.914 100.678   1
  -1 -10   1 416.881 108.711  -2
  -1  10  -1 416.881 108.711   1
  -6  -1   0 6774.97 78.9867   1
  -5  -1   0 631.309 30.2319   1
  -7   0   0 75.5722 28.1373   1
  -6   0   0 5019.22 81.4807   1
  -5   0   0 292.791 28.2749   1
  -4   0   0 987.104 35.3675   1
  -3   0   0 8.75748 19.8832   1
  -7   1   0 396.961 41.8716   1
  -6   1   0 6136.70 103.660   1
  -5   1   0 517.637 39.3753   1
  -4   1   0 3096.26 68.4181   1
  -3   1   0 82.3177 24.3209   1
  -2   1   0 16007.0 123.581   1
  -1   1   0 419.317 22.7604   1
   0  -1   0 61.5894 11.2270  -2
   0   1   0 61.5894 11.2270   1
  -8   2   0 1066.29 64.8461   1
  -7   2   0 1082.34 65.1235   1
  -6   2   0 5567.35 115.961   1
  -5   2   0 278.101 40.6406   1
  -4   2   0 5594.96 105.056   1
  -3   2   0 1315.62 54.4094   1
  -2   2   0 553.688 36.9146   1
  -1  -2   0 1752.77 56.2706  -2
  -1   2   0 1752.77 56.2706   1
   0  -2   0 46062.6 219.630  -2
   0   2   0 46062.6 219.630   1
   1  -2   0 1704.42 48.5773  -2
   1   2   0 1704.42 48.5773   1
  -9  -3   1 3579.41 125.708  -2
  -9   3   0 3579.41 125.708   1
  -8   3   0 2543.98 104.480   1
  -7   3   0 477.644 61.5616   1
  -6   3   0 1067.61 65.3412   1
  -5   3   0 1014.63 64.6530   1
  -4   3   0 2703.30 87.1338   1
  -3   3   0 415.833 44.0528   1
  -2   3   0 12462.3 157.816   1
  -1  -3   0 3103.54 80.1423  -2
  -1   3   0 3103.54 80.1423   1
   0  -3   0 19.2928 24.9230  -2
   0   3   0 19.2928 24.9230   1
   1  -3   0 3190.01 74.5301  -2
   1   3   0 3190.01 74.5301   1
   2  -3   0 25488.1 188.095  -2
   2   3   0 25488.1 188.095   1
  -9  -4   1 777.914 94.4830  -2
  -9   4   0 777.914 94.4830   1
  -8   4   0 514.516 71.3618   1
  -7   4   0 1857.04 97.1194   1
  -6   4   0 1560.16 89.5909   1
  -5   4   0 93.2625 50.2150   1
  -4   4   0 1729.27 82.0538   1
  -3   4   0 3364.62 102.873   1
  -2  -4   0 3034.38 99.9754  -2
  -2   4   0 3034.38 99.9754   1
  -1  -4   0 4209.70 103.129  -2
  -1   4   0 4209.70 103.129   1
   0  -4   0 18327.6 203.981  -2
   0   4   0 18327.6 203.981   1
   1  -4   0 4808.78 105.294  -2
   1   4   0 4808.78 105.294   1
   2  -4   0 3272.90 90.3711  -2
   2   4   0 3272.90 90.3711   1
 -10  -5   1 101.986 65.6397  -2
 -10   5   0 101.986 65.6397   1
  -9  -5   1 986.922 120.130  -2
  -9   5   0 986.922 120.130   1
  -8  -5   1 2560.51 140.312  -2
  -8   5   0 2560.51 140.312   1
  -7  -5   1 364.198 98.2222  -2
  -7   5   0 364.198 98.2222   1
  -6   5   0 1243.46 92.0350   1
  -5   5   0 4216.52 136.249   1
  -4   5   0 1004.37 77.6420   1
  -3   5   0 584.059 64.1772   1
  -2  -5   0 4301.34 128.173  -2
  -2   5   0 4301.34 128.173   1
  -1  -5   0 6513.78 145.154  -2
  -1   5   0 6513.78 145.154   1
   0  -5   0 19.1181 41.7478  -2
   0   5   0 19.1181 41.7478   1
   1  -5   0 6817.17 141.521  -2
   1   5   0 6817.17 141.521   1
   2  -5   0 3148.16 100.977  -2
   2   5   0 3148.16 100.977   1
 -10  -6   1 1384.11 116.468  -2
 -10   6   0 1384.11 116.468   1
  -9  -6   1 664.442 107.431  -2
  -9   6   0 664.442 107.431   1
  -8  -6   1 63.3246 94.7530  -2
  -8   6   0 63.3246 94.7530   1
  -7   6   0 1682.84 111.877   1
  -6   6   0 574.130 83.5744   1
  -5   6   0 47.8042 62.0409   1
  -4  -6   0 1179.92 114.616  -2
  -4   6   0 1179.92 114.616   1
  -3  -6   0 5208.83 166.919  -2
  -3   6   0 5208.83 166.919   1
  -2  -6   0 76.9756 91.9876  -2
  -2   6   0 76.9756 91.9876   1
  -1  -6   0 3054.15 118.506  -2
  -1   6   0 3054.15 118.506   1
   0  -6   0 2556.69 108.513  -2
   0   6   0 2556.69 108.513   1
   1  -6   0 3146.12 114.365  -2
   1   6   0 3146.12 114.365   1
   2  -6   0 54.9595 51.0838  -2
   2   6   0 54.9595 51.0838   1
 -10  -7   1 128.588 99.5336  -2
 -10   7   0 128.588 99.5336   1
  -9  -7   1 966.455 172.796  -2
  -9   7   0 966.455 172.796   1
  -8  -7   1 983.858 148.880  -2
  -8   7   0 983.858 148.880   1
  -7  -7   1 234.005 123.118  -2
  -7   7   0 234.005 123.118   1
  -6   7   0 172.026 83.3510   1
  -5  -7   0 4119.91 182.332  -2
  -5   7   0 4119.91 182.332   1
  -4  -7   0 106.480 102.181  -2
  -4   7   0 106.480 102.181   1
  -3  -7   0 509.317 97.3823  -2
  -3   7   0 509.317 97.3823   1
  -2  -7   0 763.625 96.5560  -2
  -2   7   0 763.625 96.5560   1
  -1  -7   0 5484.81 169.159  -2
  -1   7   0 5484.81 169.159   1
   0  -7   0-1.68951 64.8574  -2
   0   7   0-1.68951 64.8574   1
   1  -7   0 5298.64 158.001  -2
   1   7   0 5298.64 158.001   1
  -9  -8   1 215.453 123.634  -2
  -9   8   0 215.453 123.634   1
  -8  -8   1 197.684 102.866  -2
  -8   8   0 197.684 102.866   1
  -7  -8   1 1081.49 160.036  -2
  -7   8   0 1081.49 160.036   1
  -6   8   0-17.6669 97.0193   1
  -5  -8   0 49.7986 126.176  -2
  -5   8   0 49.7986 126.176   1
  -4  -8   0 144.527 121.552  -2
  -4   8   0 144.527 121.552   1
  -3  -8   0 6777.67 217.735  -2
  -3   8   0 6777.67 217.735   1
  -2  -8   0 80.2426 76.4565  -2
  -2   8   0 80.2426 76.4565   1
  -1  -8   0 1060.92 104.831  -2
  -1   8   0 1060.92 104.831   1
   0  -8   0-14.5183 73.3190  -2
   0   8   0-14.5183 73.3190   1
   1  -8   0 1158.17 99.7333  -2
   1   8   0 1158.17 99.7333   1
  -7  -9   1 93.4396 144.730  -2
  -7   9   0 93.4396 144.730   1
  -6  -9   1 385.529 157.717  -2
  -6   9   0 385.529 157.717   1
  -5  -9   0 2665.98 200.624  -2
  -5   9   0 2665.98 200.624   1
  -4  -9   0-34.7107 123.542  -2
  -4   9   0-34.7107 123.542   1
  -3  -9   0 653.951 117.624  -2
  -3   9   0 653.951 117.624   1
  -2  -9   0 232.215 90.9548  -2
  -2   9   0 232.215 90.9548   1
  -1  -9   0 1445.52 120.494  -2
  -1   9   0 1445.52 120.494   1
   0  -9   0 49.6505 73.0042  -2
   0   9   0 49.6505 73.0042   1
  -4 -10   0 108.085 114.010  -2
  -4  10   0 108.085 114.010   1
  -3 -10   0 1986.40 165.426  -2
  -3  10   0 1986.40 165.426   1
  -2 -10   0 163.002 92.2950  -2
  -2  10   0 163.002 92.2950   1
  -6   0   1 54.0157 19.7536   1
  -5   0   1 174.877 19.5188   1
  -4   0   1 214.825 18.4171   1
  -7   1   1 566.133 41.2770   1
  -6   1   1 1277.12 51.2570   1
  -5   1   1 10818.5 120.312   1
  -4   1   1 347.313 29.0034   1
  -3   1   1 2215.31 49.8756   1
  -2   1   1 704.771 30.0668   1
  -1   1   1 8767.55 80.0592   1
  -8   2   1 222.029 43.6297   1
  -7   2   1 7269.53 132.159   1
  -6   2   1 367.913 48.3923   1
  -5   2   1 245.589 35.7471   1
  -4   2   1 1879.79 62.9828   1
  -3   2   1 5140.52 91.8511   1
  -2   2   1 3570.73 72.5611   1
  -1  -2  -1 4766.03 84.9211  -2
  -1   2   1 4766.03 84.9211   1
   0  -2  -1 3968.85 70.5891  -2
   0   2   1 3968.85 70.5891   1
  -8   3   1 822.131 70.4447   1
  -7   3   1 249.192 47.9707   1
  -6   3   1 816.243 60.5455   1
  -5   3   1 2784.17 89.6150   1
  -4   3   1 2043.47 76.0493   1
  -3   3   1 2066.96 71.8746   1
  -2  -3  -1 7845.76 129.717  -2
  -2   3   1 7845.76 129.717   1
  -1  -3  -1 12918.1 157.136  -2
  -1   3   1 12918.1 157.136   1
   0  -3  -1 4913.51 94.5305  -2
   0   3   1 4913.51 94.5305   1
   1  -3  -1 11227.2 133.953  -2
   1   3   1 11227.2 133.953   1
  -9  -4   0 594.948 92.1096  -2
  -9   4   1 594.948 92.1096   1
  -8  -4   0 1460.33 106.890  -2
  -8   4   1 1460.33 106.890   1
  -7   4   1 2576.20 106.967   1
  -6   4   1 1211.31 80.5734   1
  -5   4   1 8.10417 46.2886   1
  -4   4   1 1451.95 75.4610   1
  -3  -4  -1 5632.36 134.301  -2
  -3   4   1 5632.36 134.301   1
  -2  -4  -1 4468.41 119.117  -2
  -2   4   1 4468.41 119.117   1
  -1  -4  -1 5471.81 119.522  -2
  -1   4   1 5471.81 119.522   1
   0  -4  -1 11696.7 166.946  -2
   0   4   1 11696.7 166.946   1
   1  -4  -1 5224.33 109.432  -2
   1   4   1 5224.33 109.432   1
  -9  -5   0 1213.17 113.968  -2
  -9   5   1 1213.17 113.968   1
  -8  -5   0 2443.36 137.103  -2
  -8   5   1 2443.36 137.103   1
  -7   5   1 208.713 71.0652   1
  -6   5   1 2203.30 110.523   1
  -5   5   1 2218.97 107.339   1
  -4   5   1 1170.84 83.3982   1
  -3  -5  -1 1107.93 90.6775  -2
  -3   5   1 1107.93 90.6775   1
  -2  -5  -1 7011.31 162.204  -2
  -2   5   1 7011.31 162.204   1
  -1  -5  -1 2927.10 103.954  -2
  -1   5   1 2927.10 103.954   1
   0  -5  -1 1939.71 84.7344  -2
   0   5   1 1939.71 84.7344   1
   1  -5  -1 2807.60 96.0192  -2
   1   5   1 2807.60 96.0192   1
[truncated: 408,044 more chars]
